# Supplementary material for: Common bean resistance to Xanthomonas is associated with upregulation of the salicylic acid pathway and downregulation of photosynthesis
Source: BMC Genomics. 2020 Aug 18;21:566. doi: 10.1186/s12864-020-06972-6 (PMC7437933; doi:10.1186/s12864-020-06972-6)
Supplement: Supplementary file 5 — Additional file 5: Table S1. Number of genes shared among common bean genomes, as determined by reciprocal blastp (e-value <1E-6). [file 12864_2020_6972_MOESM5_ESM.xlsx]

## Sheet: Feuil1
Table S1 - Number of genes shared among common bean genomes, as determined by reciprocal blastp (e-value < 1E-6)
Full references :
Vlasova, A., Capella-Gutiérrez, S., Rendón-Anaya, M., Hernández-Oñate, M., Minoche, A. E., Erb, I., et al. Genome and transcriptome analysis of the Mesoamerican common bean and the role of gene duplications in establishing tissue and temporal specialization of genes. Genome Biol. 2016;17: 32. doi:10.1186/s13059-016-0883-6.
Schmutz, J., McClean, P. E., Mamidi, S., Wu, G. A. et al. A reference genome for common bean and genome-wide analysis of dual domestications. Nature Genetics. 2014;46:7. doi:10.1038/ng.3008.
Genome 1	Genome 2	Homologs
BAT93 (This study)	BAT93 (Vlasova et al., 2016)	20513
JaloEEP558 (This study)	BAT93 (Vlasova et al., 2016)	20328
BAT93 (This study)	G19833 (Schmutz et al. 2014)	22487
JaloEEP558 (This study)	G19833 (Schmutz et al. 2014)	22829
BAT93 (This study)	JaloEEP558 (This study)	27208
