# Supplementary material for: Common bean resistance to Xanthomonas is associated with upregulation of the salicylic acid pathway and downregulation of photosynthesis
Source: BMC Genomics. 2020 Aug 18;21:566. doi: 10.1186/s12864-020-06972-6 (PMC7437933; doi:10.1186/s12864-020-06972-6)
Supplement: Supplementary file 6 — Additional file 6: Table S2. List of homologs shared by BAT93 and JaloEEP558. [file 12864_2020_6972_MOESM6_ESM.xlsx]

## Sheet: Feuil1
Table S2 - List of homologs shared by BAT93 and JaloEEP558
Homologs were defined using a reciprocal blastp (e-value < 1E-6) between BAT93 and JaloEEP558 genomes.
Homologs retained in this list have the same best hit after blastp (e-value < 1E-6) on the common bean reference genome (Schmutz et al., 2014).
Paralogs were removed from the analysis.
Full reference :
Schmutz, J., McClean, P. E., Mamidi, S., Wu, G. A. et al. A reference genome for common bean and genome-wide analysis of dual domestications. Nature Genetics. 2014;46:7. doi:10.1038/ng.3008.
ID G19833	ID BAT93	ID JaloEEP558	Annotation according to G19833
Phvul.001G000400	PVBAT9305869g0278921	PVJaloEEP55800507g0110041	Chlorophyll A-B binding family protein
Phvul.001G000500	PVBAT9300969g0139031	PVJaloEEP55800507g0110031	cyclin-dependent kinase B2;2
Phvul.001G000600	PVBAT9300969g0139041	PVJaloEEP55800507g0110021	RAD3-like DNA-binding helicase protein
Phvul.001G000700	PVBAT9300969g0139051	PVJaloEEP55800507g0110011	NAD(P)-binding Rossmann-fold superfamily protein
Phvul.001G000800	PVBAT9300969g0139081	PVJaloEEP55800507g0109991	12-oxophytodienoate reductase 1
Phvul.001G000900	PVBAT9300969g0139091	PVJaloEEP55800203g0063361	Protein kinase superfamily protein
Phvul.001G001000	PVBAT9300969g0139101	PVJaloEEP55800203g0063371	catalase 2
Phvul.001G001300	PVBAT9300969g0139161	PVJaloEEP55800203g0063431	OPC-8:0 CoA ligase1
Phvul.001G001400	PVBAT9300969g0139181	PVJaloEEP55800203g0063451	Ubiquitin-like superfamily protein
Phvul.001G001600	PVBAT9300362g0081581	PVJaloEEP55800203g0063471	Pseudouridine synthase family protein
Phvul.001G001700	PVBAT9300362g0081571	PVJaloEEP55800203g0063481	Prolyl oligopeptidase family protein
Phvul.001G001900	PVBAT9300362g0081561	PVJaloEEP55800203g0063491	alpha-amylase-like 2
Phvul.001G002000	PVBAT9300362g0081541	PVJaloEEP55800203g0063511	glutathione S-transferase phi 8
Phvul.001G002100	PVBAT9300362g0081531	PVJaloEEP55800203g0063521	chloroplastic drought-induced stress protein of 32 kD
Phvul.001G002200	PVBAT9300362g0081521	PVJaloEEP55800203g0063531	0
Phvul.001G002400	PVBAT9300362g0081501	PVJaloEEP55800203g0063551	Tetrapyrrole (Corrin/Porphyrin) Methylases
Phvul.001G002600	PVBAT9300362g0081511	PVJaloEEP55800203g0063561	LYR family of Fe/S cluster biogenesis protein
Phvul.001G002700	PVBAT9300362g0081471	PVJaloEEP55800203g0063571	Tetratricopeptide repeat (TPR)-like superfamily protein
Phvul.001G002900	PVBAT9300362g0081431	PVJaloEEP55800203g0063611	calcium-dependent protein kinase 29
Phvul.001G003000	PVBAT9300362g0081421	PVJaloEEP55800203g0063621	LYR family of Fe/S cluster biogenesis protein
Phvul.001G003100	PVBAT9300362g0081411	PVJaloEEP55800203g0063631	Dihydrodipicolinate reductase, bacterial/plant
Phvul.001G003200	PVBAT9300362g0081401	PVJaloEEP55800203g0063641	ribosomal protein L5 B
Phvul.001G003300	PVBAT9300362g0081391	PVJaloEEP55800203g0063651	calcium-dependent protein kinase 29
Phvul.001G003400	PVBAT9300362g0081381	PVJaloEEP55800203g0063661	RING/U-box superfamily protein
Phvul.001G003600	PVBAT9300362g0081351	PVJaloEEP55800203g0063691	PAM domain (PCI/PINT associated module) protein
Phvul.001G003700	PVBAT9300362g0081331	PVJaloEEP55800203g0063711	expansin 11
Phvul.001G003800	PVBAT9300362g0081321	PVJaloEEP55800203g0063721	Peroxidase superfamily protein
Phvul.001G003900	PVBAT9300362g0081311	PVJaloEEP55800203g0063731	Protein of unknown function (DUF677)
Phvul.001G004000	PVBAT9303390g0239081	PVJaloEEP55809074g0309571	cinnamyl alcohol dehydrogenase 9
Phvul.001G004033	PVBAT9303390g0239091	PVJaloEEP55809168g0309921	winged-helix DNA-binding transcription factor family protein
Phvul.001G004100	PVBAT9303390g0239121	PVJaloEEP55801768g0200931	winged-helix DNA-binding transcription factor family protein
Phvul.001G004300	PVBAT9309992g0307681	PVJaloEEP55801768g0200911	GDSL-like Lipase/Acylhydrolase superfamily protein
Phvul.001G004400	PVBAT9312376g0315761	PVJaloEEP55801768g0200901	GDSL-like Lipase/Acylhydrolase superfamily protein
Phvul.001G004500	PVBAT9301463g0170371	PVJaloEEP55801768g0200891	SGNH hydrolase-type esterase superfamily protein
Phvul.001G004600	PVBAT9301463g0170361	PVJaloEEP55801768g0200881	GDSL-like Lipase/Acylhydrolase superfamily protein
Phvul.001G004800	PVBAT9301463g0170331	PVJaloEEP55803491g0255071	tubulin beta-1 chain
Phvul.001G005000	PVBAT9301463g0170301	PVJaloEEP55803491g0255101	Pathogenesis-related thaumatin superfamily protein
Phvul.001G005100	PVBAT9300135g0044411	PVJaloEEP55800052g0023401	THAUMATIN-LIKE PROTEIN 1
Phvul.001G005200	PVBAT9300135g0044401	PVJaloEEP55800052g0023391	Chaperone protein htpG family protein
Phvul.001G005300	PVBAT9300135g0044391	PVJaloEEP55800052g0023381	0
Phvul.001G005400	PVBAT9300135g0044381	PVJaloEEP55800052g0023371	Transcription elongation factor (TFIIS) family protein
Phvul.001G005500	PVBAT9300135g0044361	PVJaloEEP55800052g0023351	Calcium-dependent lipid-binding (CaLB domain) family protein
Phvul.001G005600	PVBAT9300135g0044351	PVJaloEEP55800052g0023341	Family of unknown function (DUF572)
Phvul.001G005700	PVBAT9300135g0044341	PVJaloEEP55800052g0023331	0
Phvul.001G005900	PVBAT9300135g0044331	PVJaloEEP55800052g0023321	P-glycoprotein 13
Phvul.001G006000	PVBAT9300135g0044321	PVJaloEEP55800052g0023311	VPS35 homolog B
Phvul.001G006100	PVBAT9300135g0044311	PVJaloEEP55800052g0023301	basic helix-loop-helix (bHLH) DNA-binding superfamily protein
Phvul.001G006200	PVBAT9300135g0044301	PVJaloEEP55800052g0023291	basic helix-loop-helix (bHLH) DNA-binding superfamily protein
Phvul.001G006700	PVBAT9300135g0044251	PVJaloEEP55800052g0023231	Gibberellin-regulated family protein
Phvul.001G006800	PVBAT9300135g0044241	PVJaloEEP55800052g0023221	0
Phvul.001G006900	PVBAT9300135g0044231	PVJaloEEP55800052g0023211	SNARE-like superfamily protein
Phvul.001G007000	PVBAT9300135g0044221	PVJaloEEP55800052g0023201	hexokinase 3
Phvul.001G007100	PVBAT9300135g0044211	PVJaloEEP55800052g0023191	C2H2-like zinc finger protein
Phvul.001G007200	PVBAT9300135g0044201	PVJaloEEP55800052g0023181	eukaryotic initiation factor 3 gamma subunit family protein
Phvul.001G007300	PVBAT9300135g0044191	PVJaloEEP55800052g0023171	Abscisic acid-responsive (TB2/DP1, HVA22) family protein
Phvul.001G007400	PVBAT9300135g0044181	PVJaloEEP55800052g0023161	Small nuclear ribonucleoprotein family protein
Phvul.001G007500	PVBAT9300135g0044171	PVJaloEEP55800052g0023151	DnaJ/Hsp40 cysteine-rich domain superfamily protein
Phvul.001G007600	PVBAT9300135g0044161	PVJaloEEP55800052g0023141	0
Phvul.001G007700	PVBAT9300135g0044151	PVJaloEEP55800052g0023131	Translation elongation factor EF1B/ribosomal protein S6 family protein
Phvul.001G007800	PVBAT9300135g0044141	PVJaloEEP55800052g0023121	Putative lysine decarboxylase family protein
Phvul.001G007900	PVBAT9306281g0283381	PVJaloEEP55800052g0023111	5\'-3\' exoribonuclease 3
Phvul.001G008000	PVBAT9301889g0190441	PVJaloEEP55800052g0023101	Plant protein of unknown function (DUF869)
Phvul.001G008100	PVBAT9301889g0190431	PVJaloEEP55800052g0023091	SAUR-like auxin-responsive protein family
Phvul.001G008200	PVBAT9301808g0186811	PVJaloEEP55800052g0023071	Transcriptional factor B3 family protein / auxin-responsive factor AUX/IAA-related
Phvul.001G008400	PVBAT9301808g0186801	PVJaloEEP55808595g0307591	S-adenosyl-L-methionine-dependent methyltransferases superfamily protein
Phvul.001G008500	PVBAT9301808g0186791	PVJaloEEP55808828g0308581	60S acidic ribosomal protein family
Phvul.001G008700	PVBAT9327307g0330181	PVJaloEEP55825283g0327601	0
Phvul.001G008800	PVBAT9305981g0280231	PVJaloEEP55800487g0107621	0
Phvul.001G008900	PVBAT9305981g0280241	PVJaloEEP55800487g0107631	cytochrome P450, family 71, subfamily B, polypeptide 36
Phvul.001G009000	PVBAT9305981g0280251	PVJaloEEP55800487g0107641	Basic-leucine zipper (bZIP) transcription factor family protein
Phvul.001G009200	PVBAT9300569g0104901	PVJaloEEP55800487g0107671	glyoxal oxidase-related protein
Phvul.001G009300	PVBAT9300569g0104911	PVJaloEEP55800487g0107681	LSD1-like 3
Phvul.001G009400	PVBAT9300569g0104921	PVJaloEEP55800487g0107691	alpha/beta-Hydrolases superfamily protein
Phvul.001G009500	PVBAT9300569g0104931	PVJaloEEP55800487g0107701	Chaperone DnaJ-domain superfamily protein
Phvul.001G009600	PVBAT9300569g0104941	PVJaloEEP55800487g0107711	glycine-rich protein
Phvul.001G009700	PVBAT9300569g0104951	PVJaloEEP55800487g0107721	salt tolerance homolog2
Phvul.001G009800	PVBAT9300569g0104961	PVJaloEEP55800487g0107731	SHI-related sequence 5
Phvul.001G009900	PVBAT9300569g0104971	PVJaloEEP55800487g0107741	Papain family cysteine protease
Phvul.001G010100	PVBAT9304276g0257201	PVJaloEEP55804346g0270811	Walls Are Thin 1
Phvul.001G010300	PVBAT9305574g0275771	PVJaloEEP55801244g0174061	ribonuclease P family protein / Rpp14 family protein
Phvul.001G010400	PVBAT9302378g0209801	PVJaloEEP55801361g0181481	Integrase-type DNA-binding superfamily protein
Phvul.001G010500	PVBAT9302378g0209771	PVJaloEEP55801361g0181511	GTP1/OBG family protein
Phvul.001G010600	PVBAT9302378g0209761	PVJaloEEP55801361g0181521	LisH and RanBPM domains containing protein
Phvul.001G010700	PVBAT9302378g0209751	PVJaloEEP55801361g0181531	ATP-dependent protease La (LON) domain protein
Phvul.001G010800	PVBAT9302378g0209741	PVJaloEEP55801361g0181541	thioredoxin H-type 1
Phvul.001G010900	PVBAT9302378g0209721	PVJaloEEP55801361g0181551	beta-galactosidase 5
Phvul.001G011000	PVBAT9309801g0306721	PVJaloEEP55801361g0181581	BEL1-like homeodomain 10
Phvul.001G011100	PVBAT9301877g0189961	PVJaloEEP55801361g0181611	BEL1-like homeodomain 10
Phvul.001G011200	PVBAT9301877g0189951	PVJaloEEP55801361g0181621	GTP-binding protein, HflX
Phvul.001G011400	PVBAT9301877g0189941	PVJaloEEP55803113g0246941	AAA-type ATPase family protein
Phvul.001G011500	PVBAT9301877g0189931	PVJaloEEP55803113g0246951	TRAM, LAG1 and CLN8 (TLC) lipid-sensing domain containing protein
Phvul.001G011600	PVBAT9301877g0189921	PVJaloEEP55803113g0246961	NAD(P)-binding Rossmann-fold superfamily protein
Phvul.001G011700	PVBAT9301877g0189911	PVJaloEEP55803113g0246971	RING/U-box superfamily protein
Phvul.001G011800	PVBAT9301877g0189901	PVJaloEEP55803113g0246981	basic leucine-zipper 44
Phvul.001G012000	PVBAT9308952g0302671	PVJaloEEP55800763g0136391	bifunctional nuclease in basal defense response 1
Phvul.001G012100	PVBAT9308952g0302681	PVJaloEEP55800763g0136401	Sec14p-like phosphatidylinositol transfer family protein
Phvul.001G012200	PVBAT9300862g0130311	PVJaloEEP55800763g0136411	inositol-pentakisphosphate 2-kinase 1
Phvul.001G012300	PVBAT9300862g0130321	PVJaloEEP55800763g0136421	jasmonic acid carboxyl methyltransferase
Phvul.001G012400	PVBAT9300862g0130331	PVJaloEEP55800763g0136431	Ribosomal protein L31
Phvul.001G012500	PVBAT9300862g0130341	PVJaloEEP55800763g0136441	ADPGLC-PPase large subunit
Phvul.001G012600	PVBAT9300862g0130351	PVJaloEEP55800763g0136451	Glycosyl hydrolase superfamily protein
Phvul.001G012700	PVBAT9300862g0130361	PVJaloEEP55800763g0136461	dihydroflavonol 4-reductase
Phvul.001G012800	PVBAT9300862g0130371	PVJaloEEP55800763g0136471	dihydroflavonol 4-reductase
Phvul.001G012900	PVBAT9300862g0130381	PVJaloEEP55800763g0136481	auxin-like 1 protein
Phvul.001G013100	PVBAT9300862g0130411	PVJaloEEP55800763g0136511	pfkB-like carbohydrate kinase family protein
Phvul.001G013200	PVBAT9301192g0154441	PVJaloEEP55800171g0056821	0
Phvul.001G013300	PVBAT9301192g0154431	PVJaloEEP55800171g0056831	phloem protein 2-B10
Phvul.001G013400	PVBAT9301192g0154421	PVJaloEEP55800171g0056841	phloem protein 2-B10
Phvul.001G013500	PVBAT9301192g0154411	PVJaloEEP55800171g0056851	tubby like protein 6
Phvul.001G013600	PVBAT9301192g0154401	PVJaloEEP55800171g0056861	oxidoreductases, acting on NADH or NADPH
Phvul.001G013700	PVBAT9301192g0154391	PVJaloEEP55800171g0056871	pentatricopeptide (PPR) repeat-containing protein
Phvul.001G013800	PVBAT9301192g0154381	PVJaloEEP55800171g0056881	ARM repeat superfamily protein
Phvul.001G013900	PVBAT9301192g0154371	PVJaloEEP55800171g0056891	0
Phvul.001G014100	PVBAT9301192g0154341	PVJaloEEP55800171g0056931	3-ketoacyl-CoA synthase 4
Phvul.001G014400	PVBAT9302231g0204611	PVJaloEEP55800171g0056971	Leucine-rich repeat protein kinase family protein
Phvul.001G014466	PVBAT9302231g0204601	PVJaloEEP55800171g0057011	S-adenosyl-L-methionine-dependent methyltransferases superfamily protein
Phvul.001G014532	PVBAT9302231g0204591	PVJaloEEP55800171g0057021	flavodoxin family protein / radical SAM domain-containing protein
Phvul.001G014600	PVBAT9302231g0204581	PVJaloEEP55800171g0057031	0
Phvul.001G014700	PVBAT9300101g0036391	PVJaloEEP55800171g0057041	Erythronate-4-phosphate dehydrogenase family protein
Phvul.001G014800	PVBAT9300101g0036401	PVJaloEEP55800171g0057051	Sec14p-like phosphatidylinositol transfer family protein
Phvul.001G014900	PVBAT9300101g0036421	PVJaloEEP55800171g0057071	O-Glycosyl hydrolases family 17 protein
Phvul.001G015000	PVBAT9300101g0036431	PVJaloEEP55800171g0057081	like COV 3
Phvul.001G015100	PVBAT9300101g0036441	PVJaloEEP55800171g0057091	GYF domain-containing protein
Phvul.001G015200	PVBAT9300101g0036461	PVJaloEEP55800171g0057101	Protein of unknown function (DUF620)
Phvul.001G015300	PVBAT9300101g0036471	PVJaloEEP55800171g0057111	0
Phvul.001G015400	PVBAT9300101g0036481	PVJaloEEP55800171g0057121	0
Phvul.001G015500	PVBAT9300101g0036491	PVJaloEEP55802424g0226831	Arabidopsis thaliana protein of unknown function (DUF794)
Phvul.001G015600	PVBAT9300101g0036501	PVJaloEEP55802424g0226841	Phospholipid/glycerol acyltransferase family protein
Phvul.001G015700	PVBAT9300101g0036511	PVJaloEEP55802424g0226851	PPPDE putative thiol peptidase family protein
Phvul.001G015800	PVBAT9300101g0036521	PVJaloEEP55802424g0226861	Nucleotide-diphospho-sugar transferase family protein
Phvul.001G015900	PVBAT9300101g0036531	PVJaloEEP55802424g0226871	Protein phosphatase 2C family protein
Phvul.001G016000	PVBAT9300101g0036551	PVJaloEEP55802424g0226891	peroxin 11A
Phvul.001G016100	PVBAT9300101g0036561	PVJaloEEP55800102g0040711	Brassinosteroid signalling positive regulator (BZR1) family protein
Phvul.001G016200	PVBAT9300101g0036571	PVJaloEEP55800102g0040701	Methyltransferase MT-A70 family protein
Phvul.001G016400	PVBAT9300101g0036591	PVJaloEEP55800102g0040671	Protein of unknown function (DUF607)
Phvul.001G016450	PVBAT9300101g0036601	PVJaloEEP55800102g0040661	RNApolymerase 14 kDa subunit
Phvul.001G016500	PVBAT9300101g0036621	PVJaloEEP55800102g0040651	metalloendopeptidases;zinc ion binding
Phvul.001G016600	PVBAT9300101g0036631	PVJaloEEP55800102g0040641	thaumatin-like protein 3
Phvul.001G016700	PVBAT9300101g0036641	PVJaloEEP55800102g0040631	thaumatin-like protein 3
Phvul.001G016800	PVBAT9300101g0036651	PVJaloEEP55800102g0040621	lysophosphatidyl acyltransferase 4
Phvul.001G017000	PVBAT9301906g0191221	PVJaloEEP55800102g0040601	protein kinase family protein / peptidoglycan-binding LysM domain-containing protein
Phvul.001G017200	PVBAT9301906g0191181	PVJaloEEP55800102g0040561	inositol polyphosphate 5-phosphatase 11
Phvul.001G017300	PVBAT9301906g0191171	PVJaloEEP55800102g0040551	F-box/RNI-like superfamily protein
Phvul.001G017400	PVBAT9301906g0191161	PVJaloEEP55800102g0040541	MATE efflux family protein
Phvul.001G017500	PVBAT9301906g0191151	PVJaloEEP55800102g0040531	ribosomal protein S9
Phvul.001G017600	PVBAT9301906g0191141	PVJaloEEP55800102g0040521	Protein of unknown function (DUF616)
Phvul.001G017700	PVBAT9303856g0249581	PVJaloEEP55800102g0040471	exocyst complex component sec3A
Phvul.001G017800	PVBAT9301730g0183391	PVJaloEEP55800102g0040461	allene oxide synthase
Phvul.001G017900	PVBAT9301730g0183401	PVJaloEEP55800102g0040451	Transducin/WD40 repeat-like superfamily protein
Phvul.001G018000	PVBAT9301730g0183411	PVJaloEEP55800102g0040441	Protein kinase protein with adenine nucleotide alpha hydrolases-like domain
Phvul.001G018300	PVBAT9303220g0234961	PVJaloEEP55800102g0040431	Homeodomain-like superfamily protein
Phvul.001G018400	PVBAT9303220g0234951	PVJaloEEP55800351g0088961	AP2/B3-like transcriptional factor family protein
Phvul.001G018500	PVBAT9303220g0234941	PVJaloEEP55800351g0088971	AP2/B3-like transcriptional factor family protein
Phvul.001G018600	PVBAT9303220g0234921	PVJaloEEP55800351g0088981	0
Phvul.001G018700	PVBAT9300237g0063621	PVJaloEEP55800351g0088991	Xanthine/uracil permease family protein
Phvul.001G018800	PVBAT9300237g0063611	PVJaloEEP55800351g0089001	ADR1-like 1
Phvul.001G018900	PVBAT9300237g0063601	PVJaloEEP55800351g0089011	ADR1-like 1
Phvul.001G019000	PVBAT9300237g0063591	PVJaloEEP55800351g0089021	Primosome PriB/single-strand DNA-binding
Phvul.001G019100	PVBAT9300237g0063581	PVJaloEEP55800351g0089031	mitogen-activated protein kinase kinase kinase 5
Phvul.001G019200	PVBAT9300237g0063571	PVJaloEEP55800351g0089041	myb domain protein 73
Phvul.001G019300	PVBAT9300237g0063561	PVJaloEEP55800351g0089051	Protein of unknown function (DUF1645)
Phvul.001G019400	PVBAT9300237g0063551	PVJaloEEP55800351g0089061	Protein of unknown function, DUF547
Phvul.001G019500	PVBAT9300237g0063541	PVJaloEEP55800351g0089071	serine carboxypeptidase-like 40
Phvul.001G019600	PVBAT9300237g0063521	PVJaloEEP55800351g0089081	RNA-binding protein 47C
Phvul.001G019700	PVBAT9300237g0063511	PVJaloEEP55800351g0089091	0
Phvul.001G019800	PVBAT9300237g0063491	PVJaloEEP55810801g0315171	Calcineurin-like metallo-phosphoesterase superfamily protein
Phvul.001G019900	PVBAT9300237g0063481	PVJaloEEP55802249g0220531	heme oxygenase 2
Phvul.001G020000	PVBAT9300237g0063471	PVJaloEEP55802249g0220541	alpha/beta-Hydrolases superfamily protein
Phvul.001G020100	PVBAT9306895g0288731	PVJaloEEP55802249g0220561	phospholipase A 2A
Phvul.001G020400	PVBAT9301344g0163331	PVJaloEEP55808630g0307721	Mov34/MPN/PAD-1 family protein
Phvul.001G020501	PVBAT9301344g0163341	PVJaloEEP55808630g0307731	alpha/beta-Hydrolases superfamily protein
Phvul.001G020600	PVBAT9301344g0163351	PVJaloEEP55808630g0307741	succinate dehydrogenase 5
Phvul.001G020800	PVBAT9301344g0163361	PVJaloEEP55800838g0143191	0
Phvul.001G020900	PVBAT9301344g0163371	PVJaloEEP55800838g0143181	0
Phvul.001G021000	PVBAT9301344g0163391	PVJaloEEP55800838g0143161	0
Phvul.001G021100	PVBAT9301344g0163401	PVJaloEEP55800838g0143151	origin recognition complex second largest subunit 2
Phvul.001G021200	PVBAT9301344g0163421	PVJaloEEP55800838g0143131	Protein phosphatase 2C family protein
Phvul.001G021300	PVBAT9301344g0163431	PVJaloEEP55800838g0143121	BRI1 kinase inhibitor 1
Phvul.001G021400	PVBAT9301344g0163441	PVJaloEEP55800838g0143111	phosphatidic acid phosphohydrolase 2
Phvul.001G021500	PVBAT9301344g0163451	PVJaloEEP55800838g0143101	0
Phvul.001G021700	PVBAT9300189g0054391	PVJaloEEP55800838g0143091	Calcium-binding EF-hand family protein
Phvul.001G021750	PVBAT9300189g0054401	PVJaloEEP55800838g0143081	0
Phvul.001G021800	PVBAT9300189g0054411	PVJaloEEP55802594g0232551	plant glycogenin-like starch initiation protein 3
Phvul.001G021900	PVBAT9300189g0054421	PVJaloEEP55802594g0232541	Plant protein of unknown function (DUF827)
Phvul.001G022000	PVBAT9300189g0054431	PVJaloEEP55802594g0232531	sterol carrier protein 2
Phvul.001G022100	PVBAT9300189g0054441	PVJaloEEP55802594g0232521	cytochrome P450, family 707, subfamily A, polypeptide 4
Phvul.001G022200	PVBAT9300189g0054451	PVJaloEEP55802211g0219301	cold regulated gene 27
Phvul.001G022300	PVBAT9300189g0054481	PVJaloEEP55802211g0219271	Protein kinase family protein
Phvul.001G022500	PVBAT9300189g0054501	PVJaloEEP55802211g0219251	THO complex, subunit 5
Phvul.001G022600	PVBAT9300189g0054511	PVJaloEEP55802211g0219241	S-adenosyl-L-methionine-dependent methyltransferases superfamily protein
Phvul.001G022700	PVBAT9300189g0054521	PVJaloEEP55802738g0236671	Remorin family protein
Phvul.001G022800	PVBAT9300189g0054531	PVJaloEEP55802738g0236681	alpha/beta-Hydrolases superfamily protein
Phvul.001G022900	PVBAT9300189g0054541	PVJaloEEP55802738g0236691	heat shock transcription factor B4
Phvul.001G023000	PVBAT9300546g0102461	PVJaloEEP55800951g0152551	0
Phvul.001G023100	PVBAT9300546g0102471	PVJaloEEP55800951g0152561	S-ribonuclease binding protein 1
Phvul.001G023200	PVBAT9300546g0102481	PVJaloEEP55800951g0152571	basic helix-loop-helix (bHLH) DNA-binding superfamily protein
Phvul.001G023300	PVBAT9300546g0102491	PVJaloEEP55800951g0152581	RING/U-box superfamily protein
Phvul.001G023400	PVBAT9300546g0102501	PVJaloEEP55800951g0152591	NAC domain containing protein 11
Phvul.001G023600	PVBAT9300546g0102531	PVJaloEEP55800951g0152621	WUSCHEL related homeobox 4
Phvul.001G023700	PVBAT9300546g0102541	PVJaloEEP55800951g0152631	related to AP2 1
Phvul.001G023800	PVBAT9301681g0181321	PVJaloEEP55800396g0095961	proteinaceous RNase P 1
Phvul.001G023900	PVBAT9301681g0181331	PVJaloEEP55800396g0095951	C2H2-like zinc finger protein
Phvul.001G024000	PVBAT9301681g0181341	PVJaloEEP55800396g0095941	SPla/RYanodine receptor (SPRY) domain-containing protein
Phvul.001G024200	PVBAT9301681g0181381	PVJaloEEP55800396g0095891	P-loop containing nucleoside triphosphate hydrolases superfamily protein
Phvul.001G024300	PVBAT9306723g0287371	PVJaloEEP55800396g0095881	0
Phvul.001G024400	PVBAT9306723g0287381	PVJaloEEP55800396g0095871	Leucine-rich repeat (LRR) family protein
Phvul.001G024500	PVBAT9304170g0255431	PVJaloEEP55800396g0095861	Granulin repeat cysteine protease family protein
Phvul.001G024600	PVBAT9304170g0255421	PVJaloEEP55800396g0095851	Mannose-P-dolichol utilization defect 1 protein
Phvul.001G024700	PVBAT9304170g0255401	PVJaloEEP55800396g0095831	VIER F-box proteine 1
Phvul.001G024800	PVBAT9300245g0065151	PVJaloEEP55800396g0095821	Protein of unknown function (DUF3223)
Phvul.001G024900	PVBAT9300245g0065161	PVJaloEEP55800396g0095811	CYCLIN D3;1
Phvul.001G025000	PVBAT9300245g0065171	PVJaloEEP55801156g0168241	N-terminal nucleophile aminohydrolases (Ntn hydrolases) superfamily protein
Phvul.001G025101	PVBAT9300245g0065181	PVJaloEEP55801156g0168231	Domain of unknown function (DUF303)
Phvul.001G025200	PVBAT9300245g0065201	PVJaloEEP55801156g0168211	myb domain protein 73
Phvul.001G025300	PVBAT9300245g0065211	PVJaloEEP55801156g0168201	0
Phvul.001G025400	PVBAT9300245g0065221	PVJaloEEP55805364g0284461	WPP domain protein 2
Phvul.001G025600	PVBAT9300245g0065231	PVJaloEEP55805364g0284451	CYCLIN A3;4
Phvul.001G025700	PVBAT9300245g0065241	PVJaloEEP55800839g0143301	CYCLIN A3;4
Phvul.001G025800	PVBAT9300245g0065251	PVJaloEEP55800839g0143291	Gibberellin-regulated family protein
Phvul.001G025900	PVBAT9301904g0191021	PVJaloEEP55800839g0143271	Protein of unknown function (DUF620)
Phvul.001G026100	PVBAT9301904g0191031	PVJaloEEP55800839g0143251	Subtilase family protein
Phvul.001G026300	PVBAT9301904g0191061	PVJaloEEP55800839g0143221	TBP-associated factor 4
Phvul.001G026400	PVBAT9303551g0242571	PVJaloEEP55800839g0143211	Glycosyl hydrolase family 35 protein
Phvul.001G026500	PVBAT9303551g0242561	PVJaloEEP55800839g0143201	Glycosyl hydrolase family 35 protein
Phvul.001G026600	PVBAT9303551g0242541	PVJaloEEP55804372g0271231	Family of unknown function (DUF566)
Phvul.001G026700	PVBAT9302341g0208481	PVJaloEEP55804372g0271241	salt tolerance zinc finger
Phvul.001G026800	PVBAT9302341g0208471	PVJaloEEP55806577g0295611	basic helix-loop-helix (bHLH) DNA-binding superfamily protein
Phvul.001G026900	PVBAT9302341g0208461	PVJaloEEP55801715g0198801	nucleic acid binding
Phvul.001G027100	PVBAT9305094g0269611	PVJaloEEP55801715g0198811	Galactose oxidase/kelch repeat superfamily protein
Phvul.001G027200	PVBAT9305094g0269601	PVJaloEEP55801715g0198821	voltage dependent anion channel 2
Phvul.001G027300	PVBAT9302715g0220891	PVJaloEEP55801715g0198841	ARM repeat superfamily protein
Phvul.001G027600	PVBAT9305649g0276621	PVJaloEEP55802155g0217331	interferon-related developmental regulator family protein / IFRD protein family
Phvul.001G027700	PVBAT9305649g0276631	PVJaloEEP55802155g0217321	no pollen germination related 1
Phvul.001G027800	PVBAT9305649g0276641	PVJaloEEP55802155g0217311	0
Phvul.001G027900	PVBAT9318463g0325241	PVJaloEEP55802155g0217301	0
Phvul.001G028000	PVBAT9315360g0321801	PVJaloEEP55802155g0217291	ZCW7
Phvul.001G028100	PVBAT9300097g0035221	PVJaloEEP55800150g0052151	ZCF37
Phvul.001G028200	PVBAT9300097g0035241	PVJaloEEP55800150g0052161	GATA type zinc finger transcription factor family protein
Phvul.001G028300	PVBAT9300097g0035261	PVJaloEEP55800150g0052171	F-box family protein
Phvul.001G028400	PVBAT9300097g0035271	PVJaloEEP55800150g0052181	exocyst subunit exo70 family protein G1
Phvul.001G028500	PVBAT9300097g0035291	PVJaloEEP55800150g0052201	0
Phvul.001G028600	PVBAT9300097g0035301	PVJaloEEP55800150g0052211	0
Phvul.001G028700	PVBAT9300097g0035311	PVJaloEEP55800150g0052221	Xanthine/uracil permease family protein
Phvul.001G028800	PVBAT9300097g0035321	PVJaloEEP55800150g0052231	0
Phvul.001G028900	PVBAT9300097g0035331	PVJaloEEP55800150g0052241	Transducin family protein / WD-40 repeat family protein
Phvul.001G029000	PVBAT9300097g0035341	PVJaloEEP55800150g0052251	rotamase FKBP 1
Phvul.001G029100	PVBAT9300097g0035351	PVJaloEEP55800150g0052261	Uncharacterised conserved protein UCP031279
Phvul.001G029200	PVBAT9300097g0035361	PVJaloEEP55800150g0052271	phytosulfokine 4 precursor
Phvul.001G029300	PVBAT9300097g0035371	PVJaloEEP55800150g0052281	0
Phvul.001G029400	PVBAT9300097g0035381	PVJaloEEP55800150g0052291	Ubiquitin carboxyl-terminal hydrolase family protein
Phvul.001G029500	PVBAT9300097g0035391	PVJaloEEP55800150g0052301	basic leucine-zipper 5
Phvul.001G029600	PVBAT9300097g0035401	PVJaloEEP55800150g0052311	P-loop containing nucleoside triphosphate hydrolases superfamily protein
Phvul.001G029700	PVBAT9300097g0035411	PVJaloEEP55800150g0052321	0
Phvul.001G030000	PVBAT9300097g0035461	PVJaloEEP55800150g0052381	Class II aminoacyl-tRNA and biotin synthetases superfamily protein
Phvul.001G030200	PVBAT9300097g0035471	PVJaloEEP55800150g0052391	GC-rich sequence DNA-binding factor-like protein
Phvul.001G030300	PVBAT9300097g0035481	PVJaloEEP55800150g0052401	20S proteasome beta subunit PBB2
Phvul.001G030400	PVBAT9303141g0233071	PVJaloEEP55801155g0168081	Protein of unknown function (DUF607)
Phvul.001G030700	PVBAT9303141g0233091	PVJaloEEP55801155g0168121	G10 family protein
Phvul.001G030800	PVBAT9303141g0233101	PVJaloEEP55801155g0168131	0
Phvul.001G030900	PVBAT9303141g0233111	PVJaloEEP55801155g0168141	0
Phvul.001G031000	PVBAT9300758g0122051	PVJaloEEP55801155g0168151	growth-regulating factor 1
Phvul.001G031200	PVBAT9300758g0122021	PVJaloEEP55801583g0192951	Integrase-type DNA-binding superfamily protein
Phvul.001G031300	PVBAT9304083g0254031	PVJaloEEP55804390g0271531	basic helix-loop-helix (bHLH) DNA-binding superfamily protein
Phvul.001G031400	PVBAT9304083g0254041	PVJaloEEP55804390g0271521	hydroxyproline-rich glycoprotein family protein
Phvul.001G031500	PVBAT9304083g0254061	PVJaloEEP55804390g0271511	DNA binding
Phvul.001G031700	PVBAT9300948g0137361	PVJaloEEP55801408g0184061	Chaperone DnaJ-domain superfamily protein
Phvul.001G031800	PVBAT9300948g0137351	PVJaloEEP55801408g0184071	0
Phvul.001G032000	PVBAT9300948g0137311	PVJaloEEP55801408g0184121	embryo defective 1273
Phvul.001G032100	PVBAT9300948g0137301	PVJaloEEP55801408g0184131	myb domain protein 84
Phvul.001G032150	PVBAT9303278g0236611	PVJaloEEP55802608g0232991	Homeobox-leucine zipper protein family
Phvul.001G032200	PVBAT9303709g0246501	PVJaloEEP55809105g0309711	KNOTTED-like from Arabidopsis thaliana
Phvul.001G032300	PVBAT9305811g0278321	PVJaloEEP55801332g0179491	glycosyl hydrolase family 10 protein / carbohydrate-binding domain-containing protein
Phvul.001G032500	PVBAT9310774g0310791	PVJaloEEP55801332g0179501	Pseudouridine synthase family protein
Phvul.001G032600	PVBAT9311557g0313631	PVJaloEEP55801332g0179511	myb domain protein 68
Phvul.001G032800	PVBAT9302392g0210381	PVJaloEEP55800796g0139361	3\'-5\' exonuclease domain-containing protein / K homology domain-containing protein / KH domain-containing protein
Phvul.001G032900	PVBAT9302392g0210371	PVJaloEEP55800796g0139371	0
Phvul.001G033000	PVBAT9302392g0210361	PVJaloEEP55800796g0139381	Protein of Unknown Function (DUF239)
Phvul.001G033101	PVBAT9301861g0189191	PVJaloEEP55800796g0139391	0
Phvul.001G033200	PVBAT9301861g0189201	PVJaloEEP55800796g0139401	Core-2/I-branching beta-1,6-N-acetylglucosaminyltransferase family protein
Phvul.001G033300	PVBAT9301861g0189221	PVJaloEEP55800796g0139421	Ribosomal protein S18
Phvul.001G033700	PVBAT9302746g0221821	PVJaloEEP55805859g0289421	0
Phvul.001G033800	PVBAT9302746g0221831	PVJaloEEP55805859g0289411	Protein phosphatase 2C family protein
Phvul.001G033900	PVBAT9302746g0221851	PVJaloEEP55809040g0309471	NADH-ubiquinone oxidoreductase 20 kDa subunit, mitochondrial
Phvul.001G034000	PVBAT9302746g0221861	PVJaloEEP55809040g0309481	0
Phvul.001G034100	PVBAT9301866g0189501	PVJaloEEP55802040g0212701	N-MYC downregulated-like 1
Phvul.001G034200	PVBAT9301866g0189491	PVJaloEEP55802040g0212711	homeobox gene 1
Phvul.001G034300	PVBAT9301866g0189481	PVJaloEEP55802040g0212721	PYR1-like 2
Phvul.001G034400	PVBAT9301866g0189471	PVJaloEEP55802040g0212731	K+ efflux antiporter 6
Phvul.001G034500	PVBAT9301866g0189461	PVJaloEEP55802040g0212741	histone deacetylase 2
Phvul.001G034600	PVBAT9316797g0323661	PVJaloEEP55800027g0013651	calcineurin B-like protein 10
Phvul.001G034700	PVBAT9300299g0073461	PVJaloEEP55800027g0013661	0
Phvul.001G034900	PVBAT9300299g0073431	PVJaloEEP55800027g0013691	Protein of unknown function (DUF1230)
Phvul.001G035100	PVBAT9300299g0073421	PVJaloEEP55800027g0013701	Protein kinase superfamily protein
Phvul.001G035200	PVBAT9300299g0073411	PVJaloEEP55800027g0013711	Hydroxyproline-rich glycoprotein family protein
Phvul.001G035300	PVBAT9300299g0073401	PVJaloEEP55800027g0013721	0
Phvul.001G035400	PVBAT9300299g0073391	PVJaloEEP55800027g0013731	0
Phvul.001G035500	PVBAT9300299g0073381	PVJaloEEP55800027g0013741	glycine decarboxylase P-protein 2
Phvul.001G035600	PVBAT9300299g0073371	PVJaloEEP55800027g0013761	GATA type zinc finger transcription factor family protein
Phvul.001G035700	PVBAT9300299g0073361	PVJaloEEP55800027g0013771	0
Phvul.001G035800	PVBAT9300299g0073351	PVJaloEEP55800027g0013781	zinc transporter 4 precursor
Phvul.001G035900	PVBAT9300299g0073341	PVJaloEEP55800027g0013791	nucleotide binding protein 35
Phvul.001G036000	PVBAT9300299g0073321	PVJaloEEP55800027g0013811	Small nuclear ribonucleoprotein family protein
Phvul.001G036100	PVBAT9300299g0073311	PVJaloEEP55800027g0013821	Protein of unknown function (DUF761)
Phvul.001G036200	PVBAT9300299g0073291	PVJaloEEP55800027g0013841	Fatty acid/sphingolipid desaturase
Phvul.001G036300	PVBAT9300299g0073301	PVJaloEEP55800027g0013831	alpha/beta-Hydrolases superfamily protein
Phvul.001G036400	PVBAT9300867g0130721	PVJaloEEP55800027g0013881	FTSH protease 4
Phvul.001G036500	PVBAT9300867g0130731	PVJaloEEP55800027g0013891	indeterminate(ID)-domain 2
Phvul.001G036600	PVBAT9300867g0130741	PVJaloEEP55800027g0013901	6-&1-fructan exohydrolase
Phvul.001G036700	PVBAT9300867g0130751	PVJaloEEP55800027g0013911	beta-fructofuranosidase 5
Phvul.001G036800	PVBAT9300867g0130761	PVJaloEEP55800027g0013931	Glycosyl hydrolases family 32 protein
Phvul.001G036900	PVBAT9300867g0130771	PVJaloEEP55800027g0013941	Thioredoxin superfamily protein
Phvul.001G037000	PVBAT9300867g0130781	PVJaloEEP55800027g0013951	heat shock transcription factor A2
Phvul.001G037100	PVBAT9301680g0181261	PVJaloEEP55800027g0013961	cytochrome P450, family 711, subfamily A, polypeptide 1
Phvul.001G037201	PVBAT9301680g0181271	PVJaloEEP55800027g0013971	IQ-domain 6
Phvul.001G037300	PVBAT9301680g0181281	PVJaloEEP55800027g0013981	0
Phvul.001G037400	PVBAT9301680g0181291	PVJaloEEP55800027g0013991	Putative lysine decarboxylase family protein
Phvul.001G037500	PVBAT9301680g0181301	PVJaloEEP55800027g0014001	Protein of unknown function (DUF803)
Phvul.001G037600	PVBAT9301680g0181311	PVJaloEEP55800027g0014011	Protein of unknown function (DUF3511)
Phvul.001G037700	PVBAT9300250g0065961	PVJaloEEP55800027g0014051	Chalcone-flavanone isomerase family protein
Phvul.001G037900	PVBAT9300250g0065951	PVJaloEEP55800027g0014071	0
Phvul.001G038100	PVBAT9305656g0276711	PVJaloEEP55810501g0314311	pectin methylesterase inhibitor 2
Phvul.001G038500	PVBAT9300250g0065921	PVJaloEEP55800163g0055091	0
Phvul.001G038600	PVBAT9300250g0065911	PVJaloEEP55800163g0055101	0
Phvul.001G038700	PVBAT9300250g0065901	PVJaloEEP55800163g0055111	F-box family protein
Phvul.001G038800	PVBAT9306137g0281821	PVJaloEEP55800163g0055121	cytokinin oxidase 7
Phvul.001G039100	PVBAT9301957g0193491	PVJaloEEP55800163g0055181	S-adenosyl-L-methionine-dependent methyltransferases superfamily protein
Phvul.001G039200	PVBAT9301957g0193471	PVJaloEEP55800163g0055201	photosystem II subunit X
Phvul.001G039400	PVBAT9301957g0193441	PVJaloEEP55800163g0055231	0
Phvul.001G039500	PVBAT9308123g0298091	PVJaloEEP55801978g0210031	alfin-like 5
Phvul.001G039600	PVBAT9309743g0306451	PVJaloEEP55801978g0210021	Mitochondrial substrate carrier family protein
Phvul.001G039700	PVBAT9308337g0299221	PVJaloEEP55801978g0210011	17.6 kDa class II heat shock protein
Phvul.001G039800	PVBAT9308337g0299231	PVJaloEEP55801978g0210001	17.6 kDa class II heat shock protein
Phvul.001G040600	PVBAT9303844g0249341	PVJaloEEP55800226g0067721	Concanavalin A-like lectin protein kinase family protein
Phvul.001G040700	PVBAT9303844g0249351	PVJaloEEP55800226g0067731	Concanavalin A-like lectin protein kinase family protein
Phvul.001G040750	PVBAT9310070g0308021	PVJaloEEP55803259g0250331	0
Phvul.001G040800	PVBAT9300166g0050221	PVJaloEEP55800226g0067741	Concanavalin A-like lectin protein kinase family protein
Phvul.001G040900	PVBAT9300166g0050231	PVJaloEEP55800226g0067751	enhancer of rudimentary protein, putative
Phvul.001G041000	PVBAT9300166g0050241	PVJaloEEP55800226g0067761	Major facilitator superfamily protein
Phvul.001G041100	PVBAT9300166g0050251	PVJaloEEP55800226g0067771	glutathione peroxidase 1
Phvul.001G041200	PVBAT9300166g0050261	PVJaloEEP55800226g0067781	Protein phosphatase 2C family protein
Phvul.001G041300	PVBAT9300166g0050271	PVJaloEEP55800226g0067791	Sas10/Utp3/C1D family
Phvul.001G041400	PVBAT9300166g0050281	PVJaloEEP55800226g0067801	early nodulin-like protein 14
Phvul.001G041500	PVBAT9300166g0050291	PVJaloEEP55800226g0067811	0
Phvul.001G041600	PVBAT9300166g0050301	PVJaloEEP55800226g0067821	Endomembrane protein 70 protein family
Phvul.001G041700	PVBAT9300166g0050311	PVJaloEEP55800226g0067831	Phototropic-responsive NPH3 family protein
Phvul.001G041800	PVBAT9300166g0050321	PVJaloEEP55800226g0067841	ATP-dependent caseinolytic (Clp) protease/crotonase family protein
Phvul.001G041900	PVBAT9300166g0050341	PVJaloEEP55800226g0067861	chorismate mutase 2
Phvul.001G042000	PVBAT9300166g0050351	PVJaloEEP55800241g0070431	Actin-binding FH2 (Formin Homology) protein
Phvul.001G042100	PVBAT9300166g0050361	PVJaloEEP55800241g0070441	WRKY DNA-binding protein 40
Phvul.001G042200	PVBAT9300166g0050371	PVJaloEEP55800241g0070451	WRKY DNA-binding protein 40
Phvul.001G042300	PVBAT9300555g0103371	PVJaloEEP55800241g0070461	TBP-associated factor 5
Phvul.001G042400	PVBAT9300555g0103401	PVJaloEEP55800241g0070491	0
Phvul.001G042500	PVBAT9300555g0103411	PVJaloEEP55800241g0070501	EamA-like transporter family
Phvul.001G042600	PVBAT9300555g0103421	PVJaloEEP55800241g0070511	monogalactosyl diacylglycerol synthase 1
Phvul.001G042700	PVBAT9300555g0103431	PVJaloEEP55800241g0070521	0
Phvul.001G043000	PVBAT9305904g0279461	PVJaloEEP55803550g0256371	disease resistance family protein / LRR family protein
Phvul.001G043100	PVBAT9301101g0148231	PVJaloEEP55803550g0256361	Peroxidase superfamily protein
Phvul.001G043200	PVBAT9301101g0148221	PVJaloEEP55803550g0256351	Protein of unknown function (DUF1336)
Phvul.001G043300	PVBAT9301101g0148211	PVJaloEEP55803550g0256341	0
Phvul.001G043500	PVBAT9301101g0148181	PVJaloEEP55800426g0100241	glutamine dumper 2
Phvul.001G043600	PVBAT9301127g0150081	PVJaloEEP55800426g0100231	histidine kinase 5
Phvul.001G043700	PVBAT9301127g0150071	PVJaloEEP55800426g0100221	ubiquitin-specific protease 19
Phvul.001G043800	PVBAT9301127g0150061	PVJaloEEP55800426g0100211	F-box family protein
Phvul.001G043900	PVBAT9301127g0150051	PVJaloEEP55800426g0100201	RING/U-box superfamily protein
Phvul.001G044000	PVBAT9301127g0150041	PVJaloEEP55800426g0100191	2-oxoglutarate (2OG) and Fe(II)-dependent oxygenase superfamily protein
Phvul.001G044100	PVBAT9301127g0150031	PVJaloEEP55800426g0100181	Protein of unknown function (DUF1350)
Phvul.001G044400	PVBAT9307340g0292841	PVJaloEEP55806780g0296921	hydroxyproline-rich glycoprotein family protein
Phvul.001G044500	PVBAT9300548g0102651	PVJaloEEP55801932g0208251	Integrase-type DNA-binding superfamily protein
Phvul.001G044600	PVBAT9300548g0102641	PVJaloEEP55801932g0208261	CTC-interacting domain 7
Phvul.001G044700	PVBAT9300548g0102631	PVJaloEEP55800051g0023061	Protein of unknown function (DUF1677)
Phvul.001G044800	PVBAT9300548g0102621	PVJaloEEP55800051g0023051	G-protein-coupled receptor 1
Phvul.001G045000	PVBAT9300145g0046371	PVJaloEEP55800051g0023041	0
Phvul.001G045100	PVBAT9300145g0046361	PVJaloEEP55800051g0023031	protein kinase family protein
Phvul.001G045200	PVBAT9300145g0046341	PVJaloEEP55800051g0023011	Cyclophilin-like peptidyl-prolyl cis-trans isomerase family protein
Phvul.001G045300	PVBAT9300145g0046321	PVJaloEEP55800051g0022991	homology to ABI1
Phvul.001G045400	PVBAT9300145g0046311	PVJaloEEP55800051g0022981	Concanavalin A-like lectin protein kinase family protein
Phvul.001G045500	PVBAT9300145g0046301	PVJaloEEP55800051g0022971	Major facilitator superfamily protein
Phvul.001G045700	PVBAT9300145g0046271	PVJaloEEP55800051g0022941	aldehyde dehydrogenase 11A3
Phvul.001G045800	PVBAT9300145g0046261	PVJaloEEP55800051g0022931	Beta-1,3-N-Acetylglucosaminyltransferase family protein
Phvul.001G045900	PVBAT9300145g0046241	PVJaloEEP55800051g0022911	ARM repeat superfamily protein
Phvul.001G046200	PVBAT9302172g0201991	PVJaloEEP55800051g0022851	HXXXD-type acyl-transferase family protein
Phvul.001G046300	PVBAT9302172g0201981	PVJaloEEP55800051g0022841	response regulator 12
Phvul.001G046400	PVBAT9301109g0148841	PVJaloEEP55801245g0174151	Glycosyl hydrolase family protein with chitinase insertion domain
Phvul.001G046500	PVBAT9301109g0148851	PVJaloEEP55801245g0174141	C2H2 and C2HC zinc fingers superfamily protein
Phvul.001G046600	PVBAT9301109g0148861	PVJaloEEP55801245g0174131	Mitochondrial glycoprotein family protein
Phvul.001G046700	PVBAT9301109g0148871	PVJaloEEP55801245g0174121	PPPDE putative thiol peptidase family protein
Phvul.001G046800	PVBAT9301109g0148881	PVJaloEEP55801245g0174111	Plant protein of unknown function (DUF868)
Phvul.001G046900	PVBAT9300392g0085271	PVJaloEEP55802383g0225211	Integrase-type DNA-binding superfamily protein
Phvul.001G047001	PVBAT9300392g0085281	PVJaloEEP55801802g0202661	aspartate aminotransferase 5
Phvul.001G047100	PVBAT9300392g0085291	PVJaloEEP55801802g0202651	Protein kinase superfamily protein
Phvul.001G047200	PVBAT9300392g0085301	PVJaloEEP55801802g0202641	aberrant lateral root formation 4
Phvul.001G047300	PVBAT9300392g0085311	PVJaloEEP55801802g0202631	TRS120
Phvul.001G047400	PVBAT9300392g0085321	PVJaloEEP55801802g0202621	0
Phvul.001G047600	PVBAT9300392g0085331	PVJaloEEP55801999g0210891	0
Phvul.001G047700	PVBAT9300392g0085351	PVJaloEEP55801999g0210901	SET domain group 29
Phvul.001G048300	PVBAT9303007g0229561	PVJaloEEP55802898g0241071	Protein kinase superfamily protein
Phvul.001G048500	PVBAT9304154g0255071	PVJaloEEP55803881g0263201	PR5-like receptor kinase
Phvul.001G049000	PVBAT9304154g0255091	PVJaloEEP55803881g0263181	Protein kinase superfamily protein
Phvul.001G049300	PVBAT9320973g0327061	PVJaloEEP55813823g0321211	Protein kinase superfamily protein
Phvul.001G049400	PVBAT9301685g0181571	PVJaloEEP55805003g0279941	serine-rich protein-related
Phvul.001G049700	PVBAT9301685g0181611	PVJaloEEP55805003g0279981	0
Phvul.001G049900	PVBAT9301434g0168781	PVJaloEEP55801193g0170361	Galactosyltransferase family protein
Phvul.001G050000	PVBAT9301434g0168791	PVJaloEEP55801193g0170351	EamA-like transporter family
Phvul.001G050100	PVBAT9301434g0168801	PVJaloEEP55801193g0170341	Exostosin family protein
Phvul.001G050200	PVBAT9301434g0168811	PVJaloEEP55801193g0170331	ACT-like superfamily protein
Phvul.001G050300	PVBAT9304187g0255741	PVJaloEEP55804481g0272791	Bifunctional inhibitor/lipid-transfer protein/seed storage 2S albumin superfamily protein
Phvul.001G050500	PVBAT9302247g0205241	PVJaloEEP55808457g0306891	adenine phosphoribosyl transferase 2
Phvul.001G050600	PVBAT9302247g0205251	PVJaloEEP55801274g0175801	Myosin heavy chain-related protein
Phvul.001G050700	PVBAT9302247g0205261	PVJaloEEP55801274g0175811	Protein kinase superfamily protein
Phvul.001G050800	PVBAT9310743g0310651	PVJaloEEP55801274g0175821	Ubiquitin-like superfamily protein
Phvul.001G051000	PVBAT9303136g0232931	PVJaloEEP55801274g0175851	0
Phvul.001G051100	PVBAT9303136g0232941	PVJaloEEP55801274g0175861	S-domain-2 5
Phvul.001G051200	PVBAT9303326g0237841	PVJaloEEP55801014g0157601	TPX2 (targeting protein for Xklp2) protein family
Phvul.001G051300	PVBAT9303326g0237821	PVJaloEEP55801014g0157581	EIN3-binding F box protein 1
Phvul.001G051400	PVBAT9304181g0255661	PVJaloEEP55801014g0157571	0
Phvul.001G051550	PVBAT9300811g0126391	PVJaloEEP55801014g0157561	Integrase-type DNA-binding superfamily protein
Phvul.001G051600	PVBAT9300811g0126381	PVJaloEEP55806383g0294051	carboxyesterase 17
Phvul.001G051700	PVBAT9300811g0126371	PVJaloEEP55806383g0294061	DEAD/DEAH box RNA helicase family protein
Phvul.001G051800	PVBAT9300811g0126361	PVJaloEEP55806383g0294071	Tetratricopeptide repeat (TPR)-like superfamily protein
Phvul.001G051900	PVBAT9300811g0126351	PVJaloEEP55808731g0308111	AFG1-like ATPase family protein
Phvul.001G052000	PVBAT9300811g0126331	PVJaloEEP55805541g0286121	Mitochondrial substrate carrier family protein
Phvul.001G052100	PVBAT9300811g0126321	PVJaloEEP55803859g0262641	cytochrome P450, family 71, subfamily B, polypeptide 35
Phvul.001G052200	PVBAT9300811g0126311	PVJaloEEP55803859g0262631	Basic helix-loop-helix (bHLH) DNA-binding family protein
Phvul.001G052300	PVBAT9306669g0287051	PVJaloEEP55814080g0321501	tracheary element differentiation-related 7
Phvul.001G052350	PVBAT9303679g0245721	PVJaloEEP55805407g0284771	0
Phvul.001G052500	PVBAT9305505g0275011	PVJaloEEP55800379g0093321	TESMIN/TSO1-like CXC 2
Phvul.001G052600	PVBAT9306771g0287811	PVJaloEEP55800379g0093331	P-loop containing nucleoside triphosphate hydrolases superfamily protein
Phvul.001G052800	PVBAT9304945g0267531	PVJaloEEP55800379g0093341	Cyclophilin-like peptidyl-prolyl cis-trans isomerase family protein
Phvul.001G053000	PVBAT9305056g0269131	PVJaloEEP55800379g0093371	Cyclophilin-like peptidyl-prolyl cis-trans isomerase family protein
Phvul.001G053100	PVBAT9301122g0149791	PVJaloEEP55800379g0093381	Protein of unknown function, DUF642
Phvul.001G053200	PVBAT9301122g0149821	PVJaloEEP55807753g0303121	K+ transporter 1
Phvul.001G053300	PVBAT9301122g0149831	PVJaloEEP55802006g0211181	HCO3- transporter family
Phvul.001G053400	PVBAT9301585g0176581	PVJaloEEP55802006g0211201	DNAse I-like superfamily protein
Phvul.001G054000	PVBAT9300339g0078601	PVJaloEEP55800372g0092301	ATPase, F0/V0 complex, subunit C protein
Phvul.001G054100	PVBAT9300339g0078591	PVJaloEEP55800372g0092311	KOW domain-containing protein
Phvul.001G054300	PVBAT9300339g0078571	PVJaloEEP55800372g0092331	HXXXD-type acyl-transferase family protein
Phvul.001G054500	PVBAT9300339g0078551	PVJaloEEP55800372g0092351	pleiotropic drug resistance 12
Phvul.001G054600	PVBAT9300339g0078541	PVJaloEEP55800372g0092361	Flavin-binding monooxygenase family protein
Phvul.001G054700	PVBAT9300339g0078531	PVJaloEEP55800372g0092371	LisH dimerisation motif;WD40/YVTN repeat-like-containing domain
Phvul.001G054900	PVBAT9303602g0243881	PVJaloEEP55800213g0065481	2-oxoglutarate (2OG) and Fe(II)-dependent oxygenase superfamily protein
Phvul.001G055100	PVBAT9301239g0157221	PVJaloEEP55800213g0065441	TIFY domain protein 8
Phvul.001G055200	PVBAT9301239g0157211	PVJaloEEP55800213g0065431	Pentatricopeptide repeat (PPR) superfamily protein
Phvul.001G055300	PVBAT9301239g0157201	PVJaloEEP55800213g0065421	2Fe-2S ferredoxin-like superfamily protein
Phvul.001G055400	PVBAT9301239g0157191	PVJaloEEP55800213g0065411	mitotic-like cyclin 3B from Arabidopsis
Phvul.001G055600	PVBAT9304418g0259351	PVJaloEEP55800213g0065381	RING/U-box superfamily protein
Phvul.001G055700	PVBAT9304418g0259361	PVJaloEEP55800213g0065371	CTC-interacting domain 5
Phvul.001G055900	PVBAT9300565g0104481	PVJaloEEP55801862g0205301	Enhancer of polycomb-like transcription factor protein
Phvul.001G056000	PVBAT9300565g0104491	PVJaloEEP55805617g0287111	ArfGap/RecO-like zinc finger domain-containing protein
Phvul.001G056100	PVBAT9300565g0104501	PVJaloEEP55805617g0287101	molybdate transporter 1
Phvul.001G056300	PVBAT9300565g0104511	PVJaloEEP55803613g0257681	molybdate transporter 1
Phvul.001G056400	PVBAT9300565g0104521	PVJaloEEP55803613g0257671	O-Glycosyl hydrolases family 17 protein
Phvul.001G056500	PVBAT9300565g0104531	PVJaloEEP55803613g0257661	TBP-associated factor 7
Phvul.001G056800	PVBAT9300128g0042721	PVJaloEEP55800259g0073671	CHY-type/CTCHY-type/RING-type Zinc finger protein
Phvul.001G057000	PVBAT9300128g0042701	PVJaloEEP55800259g0073651	endonuclease V family protein
Phvul.001G057100	PVBAT9300128g0042691	PVJaloEEP55800259g0073641	O-Glycosyl hydrolases family 17 protein
Phvul.001G057200	PVBAT9300128g0042661	PVJaloEEP55800259g0073601	fibrillarin 1
Phvul.001G057300	PVBAT9300128g0042651	PVJaloEEP55800259g0073591	Protein of unknown function (DUF1218)
Phvul.001G057400	PVBAT9300128g0042641	PVJaloEEP55800259g0073581	0
Phvul.001G057500	PVBAT9300128g0042631	PVJaloEEP55800259g0073571	mraW methylase family protein
Phvul.001G057600	PVBAT9300128g0042621	PVJaloEEP55800259g0073561	Ggamma-subunit 1
Phvul.001G057700	PVBAT9300128g0042601	PVJaloEEP55800259g0073541	ubiquitin-specific protease 26
Phvul.001G057800	PVBAT9300128g0042591	PVJaloEEP55800259g0073531	Protein of unknown function (DUF2296)
Phvul.001G057900	PVBAT9300128g0042581	PVJaloEEP55800259g0073521	methyltransferases
Phvul.001G058000	PVBAT9300128g0042571	PVJaloEEP55800259g0073511	Plastid-lipid associated protein PAP / fibrillin family protein
Phvul.001G058100	PVBAT9300128g0042561	PVJaloEEP55802024g0211991	Core-2/I-branching beta-1,6-N-acetylglucosaminyltransferase family protein
Phvul.001G058200	PVBAT9300128g0042531	PVJaloEEP55802024g0211961	selenium binding
Phvul.001G058300	PVBAT9306489g0285311	PVJaloEEP55802024g0211951	FASCICLIN-like arabinogalactan protein 8
Phvul.001G058400	PVBAT9300415g0088191	PVJaloEEP55818264g0324731	0
Phvul.001G058500	PVBAT9300415g0088201	PVJaloEEP55800852g0144391	replicon protein A2
Phvul.001G058600	PVBAT9300415g0088211	PVJaloEEP55800852g0144401	Protein kinase superfamily protein
Phvul.001G058700	PVBAT9300415g0088241	PVJaloEEP55800852g0144431	Protein of unknown function (DUF1644)
Phvul.001G058800	PVBAT9300415g0088251	PVJaloEEP55800852g0144441	Zinc finger protein 622
Phvul.001G058900	PVBAT9300471g0095001	PVJaloEEP55800366g0091401	H(+)-ATPase 5
Phvul.001G059000	PVBAT9300471g0094991	PVJaloEEP55800366g0091391	deletion of SUV3 suppressor 1(I)
Phvul.001G059100	PVBAT9300471g0094981	PVJaloEEP55800366g0091381	Peroxidase superfamily protein
Phvul.001G059200	PVBAT9300471g0094961	PVJaloEEP55800366g0091361	0
Phvul.001G059300	PVBAT9300471g0094941	PVJaloEEP55800366g0091341	RING/U-box superfamily protein
Phvul.001G059400	PVBAT9300471g0094931	PVJaloEEP55800366g0091331	Plant calmodulin-binding protein-related
Phvul.001G059500	PVBAT9300471g0094921	PVJaloEEP55800366g0091321	pentatricopeptide (PPR) repeat-containing protein / CBS domain-containing protein
Phvul.001G059600	PVBAT9300471g0094911	PVJaloEEP55800366g0091311	0
Phvul.001G059700	PVBAT9308274g0298861	PVJaloEEP55803537g0256131	0
Phvul.001G059800	PVBAT9302597g0217101	PVJaloEEP55800212g0065271	RNApolymerase sigma-subunit C
Phvul.001G059900	PVBAT9303260g0236071	PVJaloEEP55800212g0065291	NAC domain containing protein 38
Phvul.001G060001	PVBAT9303260g0236061	PVJaloEEP55800212g0065301	hemoglobin 3
Phvul.001G060100	PVBAT9303260g0236051	PVJaloEEP55800212g0065311	exocyst subunit exo70 family protein G1
Phvul.001G060200	PVBAT9306534g0285661	PVJaloEEP55800212g0065321	WRKY DNA-binding protein 11
Phvul.001G060300	PVBAT9302512g0214301	PVJaloEEP55800212g0065341	0
Phvul.001G060400	PVBAT9302512g0214311	PVJaloEEP55800212g0065351	rhamnose biosynthesis 1
Phvul.001G060600	PVBAT9305136g0270181	PVJaloEEP55801219g0172181	Protein kinase protein with adenine nucleotide alpha hydrolases-like domain
Phvul.001G060750	PVBAT9302730g0221411	PVJaloEEP55801219g0172151	actin related protein 2
Phvul.001G060900	PVBAT9304927g0267371	PVJaloEEP55802897g0241051	actin related protein 2
Phvul.001G061000	PVBAT9306218g0282771	PVJaloEEP55802897g0241041	Sulfite exporter TauE/SafE family protein
Phvul.001G061100	PVBAT9300370g0082521	PVJaloEEP55801725g0199191	La protein 1
Phvul.001G061200	PVBAT9300370g0082511	PVJaloEEP55801725g0199181	Homeodomain-like protein
Phvul.001G061300	PVBAT9300370g0082501	PVJaloEEP55801725g0199171	Protein phosphatase 2C family protein
Phvul.001G061400	PVBAT9300370g0082491	PVJaloEEP55801508g0189431	sigma factor E
Phvul.001G061500	PVBAT9300370g0082481	PVJaloEEP55801508g0189441	0
Phvul.001G061600	PVBAT9300370g0082471	PVJaloEEP55801508g0189451	0
Phvul.001G061900	PVBAT9307620g0294851	PVJaloEEP55802731g0236321	Nodulin MtN3 family protein
Phvul.001G062000	PVBAT9303920g0250931	PVJaloEEP55802731g0236311	FTSH protease 11
Phvul.001G062100	PVBAT9307543g0294291	PVJaloEEP55805274g0283451	Dof-type zinc finger DNA-binding family protein
Phvul.001G062700	PVBAT9305991g0280351	PVJaloEEP55810838g0315301	Ypt/Rab-GAP domain of gyp1p superfamily protein
Phvul.001G062800	PVBAT9305036g0268861	PVJaloEEP55807556g0302161	HSP20-like chaperones superfamily protein
Phvul.001G062900	PVBAT9301125g0149941	PVJaloEEP55806359g0293911	Uncharacterised conserved protein (UCP030365)
Phvul.001G063050	PVBAT9301125g0149931	PVJaloEEP55800242g0070621	Putative serine esterase family protein
Phvul.001G063200	PVBAT9301125g0149921	PVJaloEEP55800242g0070611	Polyketide cyclase/dehydrase and lipid transport superfamily protein
Phvul.001G063300	PVBAT9300558g0103571	PVJaloEEP55800242g0070601	Thioredoxin superfamily protein
Phvul.001G063500	PVBAT9300558g0103601	PVJaloEEP55800242g0070571	Plant stearoyl-acyl-carrier-protein desaturase family protein
Phvul.001G063600	PVBAT9300687g0116251	PVJaloEEP55800242g0070561	D-aminoacid aminotransferase-like PLP-dependent enzymes superfamily protein
Phvul.001G063700	PVBAT9300687g0116261	PVJaloEEP55800242g0070551	cyclic nucleotide gated channel 1
Phvul.001G063800	PVBAT9300687g0116271	PVJaloEEP55800242g0070541	Exostosin family protein
Phvul.001G063900	PVBAT9300687g0116281	PVJaloEEP55800748g0134941	Auxin efflux carrier family protein
Phvul.001G064000	PVBAT9300687g0116291	PVJaloEEP55800748g0134931	alcohol dehydrogenase 1
Phvul.001G064100	PVBAT9300687g0116301	PVJaloEEP55800748g0134921	Plant stearoyl-acyl-carrier-protein desaturase family protein
Phvul.001G064200	PVBAT9302360g0208991	PVJaloEEP55800748g0134911	SEUSS transcriptional co-regulator
Phvul.001G064300	PVBAT9302360g0209011	PVJaloEEP55800748g0134891	Nodulin MtN3 family protein
Phvul.001G064400	PVBAT9305509g0275041	PVJaloEEP55801374g0182401	Polynucleotidyl transferase, ribonuclease H-like superfamily protein
Phvul.001G064500	PVBAT9302136g0200771	PVJaloEEP55801374g0182411	SCARECROW-like 1
Phvul.001G064600	PVBAT9302136g0200791	PVJaloEEP55801374g0182451	myb domain protein 56
Phvul.001G064700	PVBAT9303595g0243791	PVJaloEEP55803724g0259941	0
Phvul.001G064800	PVBAT9313537g0318341	PVJaloEEP55801570g0192461	RAB GTPASE HOMOLOG B18
Phvul.001G064900	PVBAT9311623g0313851	PVJaloEEP55801570g0192481	DNAJ heat shock N-terminal domain-containing protein
Phvul.001G065000	PVBAT9303119g0232421	PVJaloEEP55801145g0167491	0
Phvul.001G065100	PVBAT9303466g0240901	PVJaloEEP55801570g0192491	0
Phvul.001G065300	PVBAT9309341g0304541	PVJaloEEP55810058g0313101	2-oxoglutarate (2OG) and Fe(II)-dependent oxygenase superfamily protein
Phvul.001G065400	PVBAT9304139g0254831	PVJaloEEP55805691g0287771	F-box/RNI-like superfamily protein
Phvul.001G065700	PVBAT9300780g0124001	PVJaloEEP55800734g0133621	Target of Myb protein 1
Phvul.001G066000	PVBAT9300780g0123991	PVJaloEEP55800734g0133611	gibberellin 20-oxidase 3
Phvul.001G066600	PVBAT9301851g0188771	PVJaloEEP55801089g0163381	Tetratricopeptide repeat (TPR)-like superfamily protein
Phvul.001G066700	PVBAT9301851g0188761	PVJaloEEP55801089g0163371	RING/U-box superfamily protein
Phvul.001G067001	PVBAT9303105g0232121	PVJaloEEP55801089g0163321	RING/FYVE/PHD-type zinc finger family protein
Phvul.001G067200	PVBAT9303105g0232131	PVJaloEEP55801089g0163311	S-adenosyl-L-methionine-dependent methyltransferases superfamily protein
Phvul.001G067300	PVBAT9301525g0173871	PVJaloEEP55803045g0245351	alcohol dehydrogenase 1
Phvul.001G067400	PVBAT9301525g0173881	PVJaloEEP55803045g0245341	Calcium-binding EF-hand family protein
Phvul.001G067500	PVBAT9308536g0300491	PVJaloEEP55800882g0147471	0
Phvul.001G067700	PVBAT9301656g0180101	PVJaloEEP55800882g0147441	Protein kinase protein with adenine nucleotide alpha hydrolases-like domain
Phvul.001G067800	PVBAT9325516g0329521	PVJaloEEP55822418g0326611	Chalcone and stilbene synthase family protein
Phvul.001G068100	PVBAT9308224g0298611	PVJaloEEP55802008g0211321	Glutathione S-transferase family protein
Phvul.001G068200	PVBAT9312985g0317181	PVJaloEEP55802008g0211341	K-box region and MADS-box transcription factor family protein
Phvul.001G068300	PVBAT9306951g0289351	PVJaloEEP55802008g0211361	SPT4 homolog 2
Phvul.001G068400	PVBAT9306951g0289361	PVJaloEEP55802008g0211371	Pentatricopeptide repeat (PPR) superfamily protein
Phvul.001G068500	PVBAT9304714g0264401	PVJaloEEP55804864g0278361	Protein kinase superfamily protein
Phvul.001G068600	PVBAT9304714g0264411	PVJaloEEP55804864g0278351	Protein kinase superfamily protein
Phvul.001G068700	PVBAT9302106g0199701	PVJaloEEP55812431g0318901	0
Phvul.001G069200	PVBAT9302859g0225121	PVJaloEEP55802450g0227661	suppressor of npr1-1 constitutive 4
Phvul.001G069400	PVBAT9303730g0247041	PVJaloEEP55805683g0287731	0
Phvul.001G070000	PVBAT9306562g0286001	PVJaloEEP55804203g0268891	Protein kinase superfamily protein
Phvul.001G070200	PVBAT9305458g0274441	PVJaloEEP55802804g0238651	Protein kinase superfamily protein
Phvul.001G070300	PVBAT9306296g0283521	PVJaloEEP55802804g0238661	N2,N2-dimethylguanosine tRNA methyltransferase
Phvul.001G070500	PVBAT9301160g0152261	PVJaloEEP55800520g0111241	wound-responsive family protein
Phvul.001G070700	PVBAT9301759g0184661	PVJaloEEP55800520g0111201	NAD kinase 2
Phvul.001G070900	PVBAT9301759g0184651	PVJaloEEP55800520g0111191	nucleotide binding;nucleic acid binding;RNA binding
Phvul.001G071000	PVBAT9301759g0184641	PVJaloEEP55800520g0111181	myb domain protein 5
Phvul.001G071100	PVBAT9301189g0154151	PVJaloEEP55810113g0313331	Protein kinase superfamily protein
Phvul.001G071200	PVBAT9301189g0154191	PVJaloEEP55800333g0085601	Protein kinase superfamily protein
Phvul.001G071300	PVBAT9301189g0154211	PVJaloEEP55800333g0085611	Protein kinase superfamily protein
Phvul.001G071500	PVBAT9309759g0306491	PVJaloEEP55800333g0085621	amino acid permease 2
Phvul.001G071600	PVBAT9302469g0213031	PVJaloEEP55800333g0085641	Cyclin A1;1
Phvul.001G071700	PVBAT9303110g0232201	PVJaloEEP55800333g0085651	Protein of unknown function (DUF784)
Phvul.001G071800	PVBAT9303110g0232191	PVJaloEEP55800333g0085661	Protein of unknown function (DUF784)
Phvul.001G071900	PVBAT9303110g0232181	PVJaloEEP55800333g0085671	SWITCH/sucrose nonfermenting 3C
Phvul.001G072000	PVBAT9309080g0303211	PVJaloEEP55808368g0306461	proteasome beta subunit C1
Phvul.001G072100	PVBAT9305905g0279481	PVJaloEEP55805897g0289771	RING/U-box superfamily protein
Phvul.001G072200	PVBAT9300558g0103561	PVJaloEEP55801321g0178841	NAC (No Apical Meristem) domain transcriptional regulator superfamily protein
Phvul.001G072300	PVBAT9303507g0241831	PVJaloEEP55801321g0178851	Armadillo/beta-catenin-like repeat ; C2 calcium/lipid-binding domain (CaLB) protein
Phvul.001G072400	PVBAT9302309g0207341	PVJaloEEP55801321g0178861	P-loop containing nucleoside triphosphate hydrolases superfamily protein
Phvul.001G072500	PVBAT9302309g0207351	PVJaloEEP55804516g0273251	Eukaryotic aspartyl protease family protein
Phvul.001G072600	PVBAT9309742g0306441	PVJaloEEP55804555g0273901	aldehyde dehydrogenase 3H1
Phvul.001G072800	PVBAT9306159g0282091	PVJaloEEP55810689g0314811	glycolipid transfer protein 2
Phvul.001G072900	PVBAT9303661g0245311	PVJaloEEP55803775g0261011	0
Phvul.001G073000	PVBAT9307923g0296791	PVJaloEEP55802362g0224561	Protein of unknown function (DUF300)
Phvul.001G073100	PVBAT9303094g0231751	PVJaloEEP55802362g0224581	plant glycogenin-like starch initiation protein 2
Phvul.001G073200	PVBAT9303094g0231761	PVJaloEEP55801318g0178771	serine carboxypeptidase-like 42
Phvul.001G073300	PVBAT9303094g0231771	PVJaloEEP55801318g0178761	tracheary element differentiation-related 6
Phvul.001G073400	PVBAT9301567g0175911	PVJaloEEP55801318g0178751	0
Phvul.001G073501	PVBAT9301567g0175901	PVJaloEEP55801318g0178741	casein kinase I-like 3
Phvul.001G073600	PVBAT9303166g0233741	PVJaloEEP55800944g0152061	RING/U-box superfamily protein
Phvul.001G073700	PVBAT9303166g0233761	PVJaloEEP55800944g0152081	Exostosin family protein
Phvul.001G073800	PVBAT9309217g0304091	PVJaloEEP55800944g0152091	Integrase-type DNA-binding superfamily protein
Phvul.001G074000	PVBAT9301269g0158801	PVJaloEEP55803563g0256541	0
Phvul.001G074200	PVBAT9301269g0158811	PVJaloEEP55805767g0288481	Regulator of chromosome condensation (RCC1) family protein
Phvul.001G074300	PVBAT9308482g0300021	PVJaloEEP55803712g0259621	D-arabinono-1,4-lactone oxidase family protein
Phvul.001G074400	PVBAT9307839g0296381	PVJaloEEP55806823g0297281	Calcium-binding EF hand family protein
Phvul.001G074500	PVBAT9302133g0200681	PVJaloEEP55802287g0221951	3\'-5\' exonuclease domain-containing protein
Phvul.001G074700	PVBAT9300991g0140671	PVJaloEEP55800483g0107361	TLC ATP/ADP transporter
Phvul.001G074800	PVBAT9300991g0140661	PVJaloEEP55800483g0107351	appr-1-p processing enzyme family protein
Phvul.001G074900	PVBAT9309564g0305461	PVJaloEEP55808737g0308141	CCT motif family protein
Phvul.001G075100	PVBAT9301733g0183601	PVJaloEEP55802112g0215661	0
Phvul.001G075300	PVBAT9301231g0156631	PVJaloEEP55802590g0232371	IQ-domain 21
Phvul.001G075500	PVBAT9301231g0156671	PVJaloEEP55804218g0269111	Protein kinase superfamily protein
Phvul.001G075600	PVBAT9301231g0156691	PVJaloEEP55804218g0269131	Protein kinase superfamily protein
Phvul.001G075700	PVBAT9301231g0156701	PVJaloEEP55828105g0328321	DNAse I-like superfamily protein
Phvul.001G076200	PVBAT9307290g0292371	PVJaloEEP55806943g0298161	suppressor of npr1-1 constitutive 4
Phvul.001G076900	PVBAT9304602g0262551	PVJaloEEP55802619g0233331	Protein kinase family protein
Phvul.001G077000	PVBAT9304966g0267771	PVJaloEEP55805564g0286451	amino acid permease 6
Phvul.001G077200	PVBAT9305946g0279901	PVJaloEEP55802079g0214251	basic leucine zipper 9
Phvul.001G077300	PVBAT9301799g0186431	PVJaloEEP55802143g0216681	non-ATPase subunit 9
Phvul.001G077400	PVBAT9301799g0186441	PVJaloEEP55802143g0216671	Protein of unknown function, DUF599
Phvul.001G077500	PVBAT9302377g0209711	PVJaloEEP55802606g0232961	SAUR-like auxin-responsive protein family
Phvul.001G077600	PVBAT9307507g0294031	PVJaloEEP55808215g0305471	Protein of unknown function (DUF677)
Phvul.001G077800	PVBAT9300587g0106861	PVJaloEEP55803505g0255411	Major facilitator superfamily protein
Phvul.001G077900	PVBAT9300587g0106841	PVJaloEEP55803505g0255431	sequence-specific DNA binding transcription factors
Phvul.001G078000	PVBAT9300587g0106831	PVJaloEEP55803505g0255441	Major facilitator superfamily protein
Phvul.001G078100	PVBAT9300587g0106811	PVJaloEEP55802286g0221941	Got1/Sft2-like vescicle transport protein family
Phvul.001G078200	PVBAT9300587g0106801	PVJaloEEP55802286g0221931	amino acid permease 1
Phvul.001G078401	PVBAT9303774g0248041	PVJaloEEP55802567g0231741	Sulfite exporter TauE/SafE family protein
Phvul.001G078501	PVBAT9302201g0203261	PVJaloEEP55802098g0215081	0
Phvul.001G078600	PVBAT9302201g0203271	PVJaloEEP55802098g0215091	rhomboid-like protein 11
Phvul.001G078701	PVBAT9302201g0203281	PVJaloEEP55802098g0215111	Peroxisomal membrane 22 kDa (Mpv17/PMP22) family protein
Phvul.001G078900	PVBAT9303982g0252111	PVJaloEEP55802506g0229501	Flavin-binding monooxygenase family protein
Phvul.001G079100	PVBAT9308409g0299581	PVJaloEEP55802506g0229521	ribosomal protein S27
Phvul.001G079200	PVBAT9309185g0303851	PVJaloEEP55803456g0254341	Mitochondrial substrate carrier family protein
Phvul.001G079300	PVBAT9306064g0280991	PVJaloEEP55805338g0284151	GRF zinc finger / Zinc knuckle protein
Phvul.001G079400	PVBAT9309873g0307091	PVJaloEEP55808355g0306381	Protein of unknown function (DUF2921)
Phvul.001G081632	PVBAT9309148g0303571	PVJaloEEP55808484g0307081	AT-hook motif nuclear-localized protein 20
Phvul.001G082700	PVBAT9308369g0299391	PVJaloEEP55810292g0313771	histidine biosynthesis bifunctional protein (HISIE)
Phvul.001G083000	PVBAT9302427g0211521	PVJaloEEP55804199g0268801	Chalcone and stilbene synthase family protein
Phvul.001G083100	PVBAT9311790g0314331	PVJaloEEP55802645g0234011	Protein kinase superfamily protein
Phvul.001G083200	PVBAT9305135g0270171	PVJaloEEP55809712g0311781	Protein of unknown function (DUF677)
Phvul.001G083300	PVBAT9305205g0271031	PVJaloEEP55802863g0240081	receptor-like protein kinase 2
Phvul.001G083533	PVBAT9315291g0321621	PVJaloEEP55808264g0305901	SET domain group 4
Phvul.001G083800	PVBAT9303130g0232761	PVJaloEEP55803243g0249971	Uncharacterised protein family (UPF0041)
Phvul.001G083900	PVBAT9304711g0264351	PVJaloEEP55803649g0258461	Ubiquinol-cytochrome C reductase iron-sulfur subunit
Phvul.001G084000	PVBAT9309142g0303511	PVJaloEEP55808704g0307991	Integrase-type DNA-binding superfamily protein
Phvul.001G084100	PVBAT9303130g0232751	PVJaloEEP55803243g0249981	RING/U-box superfamily protein
Phvul.001G084200	PVBAT9305940g0279851	PVJaloEEP55801799g0202501	Family of unknown function (DUF716)
Phvul.001G084300	PVBAT9307182g0291611	PVJaloEEP55801799g0202511	0
Phvul.001G084700	PVBAT9303196g0234371	PVJaloEEP55801679g0197331	Glycosyl hydrolase family 38 protein
Phvul.001G084900	PVBAT9306110g0281541	PVJaloEEP55804673g0275771	MALE GAMETOPHYTE DEFECTIVE 2
Phvul.001G085000	PVBAT9300436g0090771	PVJaloEEP55800505g0109791	0
Phvul.001G085200	PVBAT9306110g0281531	PVJaloEEP55804673g0275761	CCR-like
Phvul.001G085300	PVBAT9305682g0276891	PVJaloEEP55801911g0207461	Pentatricopeptide repeat (PPR) superfamily protein
Phvul.001G085400	PVBAT9305682g0276881	PVJaloEEP55801911g0207471	0
Phvul.001G085600	PVBAT9301936g0192601	PVJaloEEP55801911g0207491	NAD(P)-binding Rossmann-fold superfamily protein
Phvul.001G085800	PVBAT9302958g0228131	PVJaloEEP55801113g0165101	Pentatricopeptide repeat (PPR) superfamily protein
Phvul.001G085900	PVBAT9302958g0228111	PVJaloEEP55801113g0165081	Family of unknown function (DUF716)
Phvul.001G086000	PVBAT9302958g0228091	PVJaloEEP55801113g0165071	0
Phvul.001G086100	PVBAT9300664g0114101	PVJaloEEP55802138g0216481	ARM repeat superfamily protein
Phvul.001G086200	PVBAT9300664g0114091	PVJaloEEP55802138g0216471	0
Phvul.001G086300	PVBAT9300664g0114081	PVJaloEEP55802138g0216461	Tetratricopeptide repeat (TPR)-like superfamily protein
Phvul.001G086600	PVBAT9303477g0241161	PVJaloEEP55803467g0254601	phosphate transporter 3;1
Phvul.001G086700	PVBAT9303477g0241151	PVJaloEEP55803467g0254591	vacuolar ATP synthase subunit C (VATC) / V-ATPase C subunit / vacuolar proton pump C subunit (DET3)
Phvul.001G086800	PVBAT9308629g0300891	PVJaloEEP55801145g0167531	AP2/B3-like transcriptional factor family protein
Phvul.001G086900	PVBAT9301356g0164081	PVJaloEEP55801145g0167521	0
Phvul.001G087000	PVBAT9301356g0164101	PVJaloEEP55801145g0167501	auxin signaling F-box 2
Phvul.001G087100	PVBAT9301356g0164121	PVJaloEEP55801145g0167471	GRAM domain family protein
Phvul.001G087200	PVBAT9306267g0283211	PVJaloEEP55810247g0313681	translocon-associated protein beta (TRAPB) family protein
Phvul.001G087300	PVBAT9309664g0306081	PVJaloEEP55803046g0245361	B-box type zinc finger protein with CCT domain
Phvul.001G087500	PVBAT9312581g0316251	PVJaloEEP55806410g0294291	Endosomal targeting BRO1-like domain-containing protein
Phvul.001G087600	PVBAT9306533g0285651	PVJaloEEP55801029g0158911	Uncharacterised protein family (UPF0497)
Phvul.001G087700	PVBAT9304416g0259331	PVJaloEEP55801029g0158901	Esterase/lipase/thioesterase family protein
Phvul.001G087900	PVBAT9308370g0299401	PVJaloEEP55802210g0219231	C2H2 and C2HC zinc fingers superfamily protein
Phvul.001G088000	PVBAT9304860g0266461	PVJaloEEP55805975g0290441	0
Phvul.001G088100	PVBAT9302851g0224821	PVJaloEEP55801666g0196801	hydroxyproline-rich glycoprotein family protein
Phvul.001G088200	PVBAT9302851g0224841	PVJaloEEP55801666g0196821	WRKY DNA-binding protein 75
Phvul.001G088400	PVBAT9302682g0219901	PVJaloEEP55802827g0239171	non-intrinsic ABC protein 14
Phvul.001G088600	PVBAT9302682g0219921	PVJaloEEP55802827g0239191	0
Phvul.001G088700	PVBAT9305357g0273061	PVJaloEEP55800762g0136351	0
Phvul.001G088800	PVBAT9305357g0273051	PVJaloEEP55800762g0136361	Protein of unknown function (DUF1997)
Phvul.001G089100	PVBAT9301117g0149341	PVJaloEEP55801507g0189421	TEOSINTE BRANCHED 1, cycloidea, PCF (TCP)-domain family protein 20
Phvul.001G089200	PVBAT9301117g0149331	PVJaloEEP55801507g0189411	ACT domain repeat 6
Phvul.001G089500	PVBAT9302350g0208731	PVJaloEEP55800891g0148311	GYF domain-containing protein
Phvul.001G089600	PVBAT9304849g0266251	PVJaloEEP55800891g0148321	actin related protein 2
Phvul.001G089700	PVBAT9308740g0301551	PVJaloEEP55805220g0282851	HXXXD-type acyl-transferase family protein
Phvul.001G089800	PVBAT9315217g0321551	PVJaloEEP55811410g0316881	Pollen Ole e 1 allergen and extensin family protein
Phvul.001G089900	PVBAT9301545g0174871	PVJaloEEP55806190g0292541	RGA-like 1
Phvul.001G090000	PVBAT9301545g0174881	PVJaloEEP55803522g0255821	0
Phvul.001G090100	PVBAT9301545g0174891	PVJaloEEP55803522g0255831	exocyst subunit exo70 family protein C2
Phvul.001G090200	PVBAT9301163g0152471	PVJaloEEP55801471g0187511	ENTH/VHS family protein
Phvul.001G090300	PVBAT9301163g0152461	PVJaloEEP55801471g0187521	Thioredoxin superfamily protein
Phvul.001G090500	PVBAT9301163g0152411	PVJaloEEP55814112g0321541	RING/U-box superfamily protein
Phvul.001G090600	PVBAT9301223g0156081	PVJaloEEP55801297g0177341	Pentatricopeptide repeat (PPR) superfamily protein
Phvul.001G090700	PVBAT9301223g0156091	PVJaloEEP55801297g0177351	DHHC-type zinc finger family protein
Phvul.001G090800	PVBAT9306045g0280791	PVJaloEEP55806688g0296311	Protein kinase superfamily protein
Phvul.001G091000	PVBAT9305745g0277491	PVJaloEEP55805491g0285521	senescence-related gene 3
Phvul.001G091200	PVBAT9306572g0286081	PVJaloEEP55808001g0304371	0
Phvul.001G091300	PVBAT9301132g0150381	PVJaloEEP55800923g0150531	0
Phvul.001G091400	PVBAT9301132g0150391	PVJaloEEP55800923g0150541	Squamosa promoter-binding protein-like (SBP domain) transcription factor family protein
Phvul.001G091500	PVBAT9305555g0275571	PVJaloEEP55803041g0245281	0
Phvul.001G092000	PVBAT9305267g0271811	PVJaloEEP55803758g0260631	0
Phvul.001G092100	PVBAT9310499g0309911	PVJaloEEP55809456g0310891	Protein of unknown function (DUF 3339)
Phvul.001G092200	PVBAT9306472g0285221	PVJaloEEP55802099g0215161	Protein of unknown function (DUF 3339)
Phvul.001G092300	PVBAT9306472g0285231	PVJaloEEP55802099g0215151	0
Phvul.001G092400	PVBAT9306472g0285241	PVJaloEEP55802099g0215141	Protein of unknown function (DUF 3339)
Phvul.001G092500	PVBAT9302338g0208421	PVJaloEEP55802099g0215131	Protein of unknown function (DUF 3339)
Phvul.001G092700	PVBAT9300250g0065971	PVJaloEEP55800027g0014041	G protein alpha subunit 1
Phvul.001G092800	PVBAT9307371g0293101	PVJaloEEP55810650g0314681	Major facilitator superfamily protein
Phvul.001G092900	PVBAT9304665g0263431	PVJaloEEP55803577g0256761	Peroxidase superfamily protein
Phvul.001G093000	PVBAT9307108g0290911	PVJaloEEP55805048g0280671	zinc ion binding;nucleic acid binding;zinc ion binding
Phvul.001G093100	PVBAT9307108g0290901	PVJaloEEP55805048g0280681	Protein of unknown function (DUF579)
Phvul.001G093200	PVBAT9304562g0261831	PVJaloEEP55804116g0267461	0
Phvul.001G093300	PVBAT9304562g0261841	PVJaloEEP55804116g0267451	Ferritin/ribonucleotide reductase-like family protein
Phvul.001G093400	PVBAT9307126g0291061	PVJaloEEP55806855g0297591	0
Phvul.001G093700	PVBAT9305862g0278871	PVJaloEEP55805954g0290341	DCD (Development and Cell Death) domain protein
Phvul.001G093800	PVBAT9309573g0305531	PVJaloEEP55807375g0301151	0
Phvul.001G093900	PVBAT9305369g0273211	PVJaloEEP55804548g0273711	disease resistance protein (TIR-NBS-LRR class), putative
Phvul.001G094000	PVBAT9309203g0303981	PVJaloEEP55809258g0310241	Tetratricopeptide repeat (TPR)-like superfamily protein
Phvul.001G094100	PVBAT9308982g0302801	PVJaloEEP55807542g0302111	Peptidase family M48 family protein
Phvul.001G094200	PVBAT9306141g0281881	PVJaloEEP55808071g0304801	cytochrome P450, family 94, subfamily B, polypeptide 3
Phvul.001G094300	PVBAT9306141g0281871	PVJaloEEP55808071g0304791	SWIB/MDM2 domain superfamily protein
Phvul.001G094400	PVBAT9304462g0260081	PVJaloEEP55801018g0157941	Galactose oxidase/kelch repeat superfamily protein
Phvul.001G094500	PVBAT9302495g0213821	PVJaloEEP55802591g0232441	Ribosomal protein S21 family protein
Phvul.001G094600	PVBAT9302495g0213811	PVJaloEEP55802591g0232431	0
Phvul.001G094700	PVBAT9302495g0213801	PVJaloEEP55802591g0232421	chloride channel B
Phvul.001G094701	PVBAT9301698g0182121	PVJaloEEP55804376g0271301	DHHC-type zinc finger family protein
Phvul.001G094900	PVBAT9301779g0185481	PVJaloEEP55801884g0206541	0
Phvul.001G095000	PVBAT9301779g0185511	PVJaloEEP55801884g0206551	Myzus persicae-induced lipase 1
Phvul.001G095100	PVBAT9312442g0315911	PVJaloEEP55801884g0206561	Cupredoxin superfamily protein
Phvul.001G095200	PVBAT9304300g0257561	PVJaloEEP55803015g0244471	Tetratricopeptide repeat (TPR)-like superfamily protein
Phvul.001G095300	PVBAT9304300g0257571	PVJaloEEP55803015g0244461	0
Phvul.001G095500	PVBAT9301519g0173411	PVJaloEEP55804921g0278981	Protein kinase superfamily protein
Phvul.001G095600	PVBAT9303764g0247911	PVJaloEEP55811304g0316631	calmodulin-like 38
Phvul.001G095650	PVBAT9304689g0263871	PVJaloEEP55805261g0283321	P-loop containing nucleoside triphosphate hydrolases superfamily protein
Phvul.001G095700	PVBAT9303085g0231601	PVJaloEEP55803291g0250931	0
Phvul.001G096000	PVBAT9302640g0218611	PVJaloEEP55804297g0270171	Rad21/Rec8-like family protein
Phvul.001G096100	PVBAT9302905g0226451	PVJaloEEP55802775g0237801	ARM repeat superfamily protein
Phvul.001G096300	PVBAT9304754g0264991	PVJaloEEP55803769g0260871	12-oxophytodienoate reductase 2
Phvul.001G096900	PVBAT9302766g0222561	PVJaloEEP55806954g0298231	apyrase 2
Phvul.001G097000	PVBAT9302766g0222541	PVJaloEEP55811549g0317161	small and basic intrinsic protein 1A
Phvul.001G097100	PVBAT9301961g0193651	PVJaloEEP55800917g0150041	Protein of unknown function DUF106, transmembrane
Phvul.001G097200	PVBAT9301961g0193641	PVJaloEEP55800917g0150051	PEBP (phosphatidylethanolamine-binding protein) family protein
Phvul.001G097300	PVBAT9304571g0261971	PVJaloEEP55800917g0150061	PEBP (phosphatidylethanolamine-binding protein) family protein
Phvul.001G097600	PVBAT9300288g0071541	PVJaloEEP55803005g0244151	ARM repeat superfamily protein
Phvul.001G097700	PVBAT9300288g0071531	PVJaloEEP55802336g0223511	eukaryotic release factor 1-3
Phvul.001G097800	PVBAT9300288g0071511	PVJaloEEP55802336g0223531	acetyl-CoA synthetase
Phvul.001G097900	PVBAT9303421g0239721	PVJaloEEP55802191g0218561	Tetratricopeptide repeat (TPR)-like superfamily protein
Phvul.001G098000	PVBAT9306136g0281801	PVJaloEEP55801852g0204941	Transducin/WD40 repeat-like superfamily protein
Phvul.001G098200	PVBAT9303180g0234101	PVJaloEEP55801852g0204971	xyloglucan endotransglucosylase/hydrolase 5
Phvul.001G098300	PVBAT9303801g0248511	PVJaloEEP55804407g0271821	xyloglucan endotransglucosylase/hydrolase 5
Phvul.001G098400	PVBAT9301449g0169621	PVJaloEEP55803068g0245851	Cysteine proteinases superfamily protein
Phvul.001G098500	PVBAT9301449g0169611	PVJaloEEP55803068g0245861	0
Phvul.001G098600	PVBAT9301719g0183071	PVJaloEEP55805709g0287941	0
Phvul.001G098700	PVBAT9301719g0183091	PVJaloEEP55803199g0249001	Calcium-dependent lipid-binding (CaLB domain) family protein
Phvul.001G098900	PVBAT9319728g0325981	PVJaloEEP55819158g0325341	0
Phvul.001G099000	PVBAT9309621g0305821	PVJaloEEP55803797g0261391	DNA repair metallo-beta-lactamase family protein
Phvul.001G099200	PVBAT9301114g0149121	PVJaloEEP55801259g0174851	Family of unknown function (DUF716)
Phvul.001G099300	PVBAT9301114g0149111	PVJaloEEP55801259g0174841	Syntaxin/t-SNARE family protein
Phvul.001G099600	PVBAT9301909g0191351	PVJaloEEP55801642g0195511	K+ uptake transporter 3
Phvul.001G099700	PVBAT9302319g0207581	PVJaloEEP55802605g0232951	Integrase-type DNA-binding superfamily protein
Phvul.001G099800	PVBAT9302398g0210531	PVJaloEEP55802856g0239881	nudix hydrolase homolog 12
Phvul.001G099900	PVBAT9303022g0229971	PVJaloEEP55806889g0297791	apyrase 2
Phvul.001G100200	PVBAT9302023g0196331	PVJaloEEP55802577g0231961	NAC domain containing protein 47
Phvul.001G100400	PVBAT9302165g0201811	PVJaloEEP55801288g0176791	hydroxyproline-rich glycoprotein family protein
Phvul.001G100500	PVBAT9309377g0304761	PVJaloEEP55808542g0307381	Arabidopsis NAC domain containing protein 87
Phvul.001G100700	PVBAT9303435g0240071	PVJaloEEP55807281g0300441	RNA-binding (RRM/RBD/RNP motifs) family protein
Phvul.001G100800	PVBAT9303435g0240081	PVJaloEEP55804240g0269441	0
Phvul.001G100900	PVBAT9305196g0270941	PVJaloEEP55805095g0281351	UBP1-associated protein 2A
Phvul.001G101000	PVBAT9302559g0215721	PVJaloEEP55802561g0231541	ABA-responsive element binding protein 3
Phvul.001G101100	PVBAT9302559g0215731	PVJaloEEP55802561g0231551	myb-like HTH transcriptional regulator family protein
Phvul.001G101200	PVBAT9302559g0215741	PVJaloEEP55802561g0231561	translocon at the outer envelope membrane of chloroplasts 34
Phvul.001G101300	PVBAT9302559g0215751	PVJaloEEP55802561g0231571	0
Phvul.001G101400	PVBAT9305759g0277681	PVJaloEEP55803108g0246831	metacaspase 9
Phvul.001G101500	PVBAT9306409g0284591	PVJaloEEP55800835g0142941	0
Phvul.001G101700	PVBAT9300941g0136871	PVJaloEEP55801511g0189721	FAR1-related sequence 3
Phvul.001G101800	PVBAT9300941g0136881	PVJaloEEP55801511g0189711	0
Phvul.001G101900	PVBAT9300941g0136901	PVJaloEEP55801511g0189701	Sec14p-like phosphatidylinositol transfer family protein
Phvul.001G102000	PVBAT9300941g0136911	PVJaloEEP55801511g0189691	0
Phvul.001G102100	PVBAT9300941g0136921	PVJaloEEP55801511g0189681	Protein kinase superfamily protein
Phvul.001G102200	PVBAT9304424g0259411	PVJaloEEP55804406g0271811	proteasome family protein
Phvul.001G102300	PVBAT9304424g0259401	PVJaloEEP55804406g0271801	0
Phvul.001G102600	PVBAT9305423g0273921	PVJaloEEP55803378g0252721	ubiquitin-conjugating enzyme 22
Phvul.001G102700	PVBAT9303967g0251801	PVJaloEEP55808805g0308501	calmodulin 5
Phvul.001G102901	PVBAT9302145g0201191	PVJaloEEP55802530g0230351	ENTH/VHS family protein
Phvul.001G103200	PVBAT9305502g0274941	PVJaloEEP55814174g0321661	MATE efflux family protein
Phvul.001G103300	PVBAT9319070g0325611	PVJaloEEP55815752g0323171	MATE efflux family protein
Phvul.001G103400	PVBAT9309806g0306751	PVJaloEEP55806179g0292501	SU(VAR)3-9 homolog 3
Phvul.001G103900	PVBAT9308505g0300321	PVJaloEEP55808902g0308871	Ribosomal protein L11 family protein
Phvul.001G104200	PVBAT9305726g0277261	PVJaloEEP55809997g0312901	BTB-POZ and MATH domain 4
Phvul.001G104300	PVBAT9313347g0318031	PVJaloEEP55811539g0317131	BTB-POZ and MATH domain 4
Phvul.001G104400	PVBAT9301892g0190521	PVJaloEEP55803992g0265091	BTB-POZ and MATH domain 4
Phvul.001G104500	PVBAT9301892g0190511	PVJaloEEP55803992g0265081	BTB-POZ and MATH domain 4
Phvul.001G104600	PVBAT9304889g0266851	PVJaloEEP55804134g0267781	cationic amino acid transporter 2
Phvul.001G104700	PVBAT9308131g0298121	PVJaloEEP55806476g0294891	cationic amino acid transporter 2
Phvul.001G104800	PVBAT9301750g0184431	PVJaloEEP55806476g0294901	Ribosomal protein L30/L7 family protein
Phvul.001G105300	PVBAT9301775g0185351	PVJaloEEP55801362g0181641	Emsy N Terminus (ENT) domain-containing protein
Phvul.001G105400	PVBAT9301775g0185361	PVJaloEEP55801362g0181631	calcium exchanger 7
Phvul.001G105500	PVBAT9310086g0308101	PVJaloEEP55808656g0307821	Sodium/calcium exchanger family protein
Phvul.001G105600	PVBAT9308069g0297651	PVJaloEEP55802278g0221611	DnaJ/Hsp40 cysteine-rich domain superfamily protein
Phvul.001G105700	PVBAT9308069g0297671	PVJaloEEP55802278g0221631	Plasma-membrane choline transporter family protein
Phvul.001G105800	PVBAT9301505g0172701	PVJaloEEP55804230g0269271	Core-2/I-branching beta-1,6-N-acetylglucosaminyltransferase family protein
Phvul.001G106000	PVBAT9301505g0172681	PVJaloEEP55803730g0260001	Cyclin/Brf1-like TBP-binding protein
Phvul.001G106300	PVBAT9302811g0223591	PVJaloEEP55803244g0249991	0
Phvul.001G106500	PVBAT9300598g0107701	PVJaloEEP55803311g0251281	Peroxidase superfamily protein
Phvul.001G106600	PVBAT9304323g0257861	PVJaloEEP55805396g0284661	Peroxidase superfamily protein
Phvul.001G106700	PVBAT9311015g0311691	PVJaloEEP55804037g0265901	WUSCHEL related homeobox 11
Phvul.001G106800	PVBAT9308873g0302331	PVJaloEEP55803440g0253991	myb domain protein 56
Phvul.001G106900	PVBAT9302780g0222921	PVJaloEEP55802852g0239821	0
Phvul.001G107000	PVBAT9301699g0182131	PVJaloEEP55808932g0309031	frataxin homolog
Phvul.001G107100	PVBAT9303812g0248671	PVJaloEEP55803504g0255391	zinc finger (Ran-binding) family protein
Phvul.001G107200	PVBAT9310345g0309301	PVJaloEEP55805371g0284491	alpha/beta-Hydrolases superfamily protein
Phvul.001G107300	PVBAT9302453g0212511	PVJaloEEP55801757g0200371	NADH:cytochrome B5 reductase 1
Phvul.001G107400	PVBAT9304532g0261341	PVJaloEEP55805107g0281551	exostosin family protein
Phvul.001G107500	PVBAT9304532g0261351	PVJaloEEP55805107g0281541	cysteine synthase 26
Phvul.001G107600	PVBAT9304375g0258711	PVJaloEEP55806125g0292021	myb domain protein 60
Phvul.001G107700	PVBAT9308721g0301421	PVJaloEEP55810514g0314381	F-box family protein
Phvul.001G107800	PVBAT9301343g0163271	PVJaloEEP55804608g0274651	Presenilin-1
Phvul.001G107900	PVBAT9301343g0163281	PVJaloEEP55804608g0274641	GDSL-like Lipase/Acylhydrolase superfamily protein
Phvul.001G108100	PVBAT9311560g0313681	PVJaloEEP55810566g0314491	Ribosomal protein L11 family protein
Phvul.001G108200	PVBAT9307864g0296551	PVJaloEEP55808318g0306201	MATE efflux family protein
Phvul.001G108400	PVBAT9307174g0291491	PVJaloEEP55806657g0296111	2-isopropylmalate synthase 1
Phvul.001G108600	PVBAT9304303g0257601	PVJaloEEP55802197g0218771	DHHC-type zinc finger family protein
Phvul.001G108700	PVBAT9304303g0257581	PVJaloEEP55802197g0218791	dicarboxylate diiron protein, putative (Crd1)
Phvul.001G108800	PVBAT9304082g0254011	PVJaloEEP55807495g0301831	small and basic intrinsic protein 2;1
Phvul.001G108900	PVBAT9304338g0258081	PVJaloEEP55804298g0270181	PQ-loop repeat family protein / transmembrane family protein
Phvul.001G109000	PVBAT9315881g0322621	PVJaloEEP55814804g0322251	0
Phvul.001G109100	PVBAT9311656g0313971	PVJaloEEP55802107g0215441	phytochrome kinase substrate 4
Phvul.001G109200	PVBAT9303379g0238911	PVJaloEEP55803936g0264251	atypical CYS HIS rich thioredoxin 4
Phvul.001G109300	PVBAT9303356g0238451	PVJaloEEP55804451g0272511	transcription regulator NOT2/NOT3/NOT5 family protein
Phvul.001G109400	PVBAT9302153g0201481	PVJaloEEP55800987g0155411	O-Glycosyl hydrolases family 17 protein
Phvul.001G109500	PVBAT9301765g0184901	PVJaloEEP55800987g0155421	GATA transcription factor 9
Phvul.001G109700	PVBAT9322014g0327681	PVJaloEEP55808997g0309321	NAD(P)-binding Rossmann-fold superfamily protein
Phvul.001G109780	PVBAT9312050g0314931	PVJaloEEP55807484g0301791	2-isopropylmalate synthase 1
Phvul.001G110000	PVBAT9302774g0222821	PVJaloEEP55801714g0198771	ARM repeat superfamily protein
Phvul.001G110100	PVBAT9302774g0222811	PVJaloEEP55801714g0198781	NDH-dependent cyclic electron flow 1
Phvul.001G110200	PVBAT9302774g0222801	PVJaloEEP55801714g0198791	evolutionarily conserved C-terminal region 2
Phvul.001G110300	PVBAT9301315g0161501	PVJaloEEP55804878g0278631	Protein kinase family protein
Phvul.001G110400	PVBAT9301315g0161491	PVJaloEEP55801509g0189471	H/ACA ribonucleoprotein complex, subunit Gar1/Naf1 protein
Phvul.001G110500	PVBAT9301315g0161471	PVJaloEEP55801509g0189491	glutamate dehydrogenase 1
Phvul.001G110700	PVBAT9310579g0310281	PVJaloEEP55801509g0189521	Methyltransferase-related protein
Phvul.001G110800	PVBAT9310579g0310271	PVJaloEEP55801509g0189531	Chaperone DnaJ-domain superfamily protein
Phvul.001G111000	PVBAT9303115g0232321	PVJaloEEP55805175g0282321	adenosine-5\'-phosphosulfate (APS) kinase 3
Phvul.001G111100	PVBAT9300977g0139841	PVJaloEEP55800702g0130611	0
Phvul.001G111200	PVBAT9300977g0139831	PVJaloEEP55800702g0130621	FMN binding
Phvul.001G111300	PVBAT9300977g0139821	PVJaloEEP55800702g0130631	Protein of unknown function (DUF1639)
Phvul.001G111400	PVBAT9315874g0322591	PVJaloEEP55800702g0130641	arabinogalactan protein 14
Phvul.001G111500	PVBAT9309802g0306731	PVJaloEEP55803159g0248221	0
Phvul.001G111600	PVBAT9301934g0192451	PVJaloEEP55803801g0261481	APR-like 5
Phvul.001G111700	PVBAT9301934g0192441	PVJaloEEP55802310g0222901	tubulin alpha-3
Phvul.001G111800	PVBAT9301934g0192431	PVJaloEEP55802310g0222891	related to AP2 11
Phvul.001G111900	PVBAT9303426g0239871	PVJaloEEP55802310g0222871	ARM repeat superfamily protein
Phvul.001G112100	PVBAT9310142g0308381	PVJaloEEP55804588g0274431	0
Phvul.001G112200	PVBAT9304108g0254431	PVJaloEEP55806935g0298141	atypical CYS HIS rich thioredoxin 4
Phvul.001G112300	PVBAT9310483g0309871	PVJaloEEP55807932g0303971	cation/hydrogen exchanger 15
Phvul.001G112400	PVBAT9302415g0211271	PVJaloEEP55807791g0303291	spermidine hydroxycinnamoyl transferase
Phvul.001G112500	PVBAT9308221g0298591	PVJaloEEP55807981g0304151	spermidine hydroxycinnamoyl transferase
Phvul.001G112600	PVBAT9306886g0288611	PVJaloEEP55806630g0295941	Glycosyl hydrolase family protein
Phvul.001G112700	PVBAT9306628g0286701	PVJaloEEP55805891g0289711	Glycosyl hydrolase family protein
Phvul.001G113200	PVBAT9300857g0130001	PVJaloEEP55803591g0257071	ankyrin repeat family protein / regulator of chromosome condensation (RCC1) family protein
Phvul.001G113300	PVBAT9302648g0218841	PVJaloEEP55801933g0208281	RNA binding (RRM/RBD/RNP motifs) family protein
Phvul.001G113400	PVBAT9302648g0218831	PVJaloEEP55801933g0208291	LEM3 (ligand-effect modulator 3) family protein / CDC50 family protein
Phvul.001G113480	PVBAT9310142g0308401	PVJaloEEP55804588g0274411	Exostosin family protein
Phvul.001G113500	PVBAT9303057g0230891	PVJaloEEP55807989g0304241	HSP20-like chaperones superfamily protein
Phvul.001G113600	PVBAT9303057g0230881	PVJaloEEP55807989g0304251	Cupredoxin superfamily protein
Phvul.001G113700	PVBAT9301663g0180381	PVJaloEEP55801824g0203691	MIF4G domain-containing protein / MA3 domain-containing protein
Phvul.001G113800	PVBAT9301663g0180371	PVJaloEEP55801824g0203681	Cobalamin-independent synthase family protein
Phvul.001G113900	PVBAT9305667g0276811	PVJaloEEP55803346g0252031	Ankyrin repeat family protein
Phvul.001G114000	PVBAT9305667g0276801	PVJaloEEP55803346g0252021	0
Phvul.001G114100	PVBAT9305002g0268461	PVJaloEEP55810242g0313651	0
Phvul.001G114200	PVBAT9305002g0268471	PVJaloEEP55807485g0301781	Plant protein of unknown function (DUF639)
Phvul.001G114300	PVBAT9304866g0266531	PVJaloEEP55802533g0230461	Transducin/WD40 repeat-like superfamily protein
Phvul.001G114500	PVBAT9306329g0283901	PVJaloEEP55806117g0291951	uridine kinase/uracil phosphoribosyltransferase 1
Phvul.001G114800	PVBAT9303401g0239301	PVJaloEEP55802795g0238381	Protein of unknown function (DUF1637)
Phvul.001G114900	PVBAT9303401g0239291	PVJaloEEP55802795g0238391	endoribonucleases
Phvul.001G115100	PVBAT9300694g0116841	PVJaloEEP55801049g0160421	Leucine-rich repeat protein kinase family protein
Phvul.001G115200	PVBAT9300694g0116851	PVJaloEEP55801049g0160411	LOB domain-containing protein 20
Phvul.001G115300	PVBAT9302065g0197891	PVJaloEEP55801729g0199311	Formyl transferase
Phvul.001G115400	PVBAT9302065g0197881	PVJaloEEP55801729g0199301	Peptidase M50 family protein
Phvul.001G115500	PVBAT9301112g0149051	PVJaloEEP55803053g0245531	Uncharacterized conserved protein (DUF2215)
Phvul.001G115600	PVBAT9301112g0149061	PVJaloEEP55803053g0245541	Ribosomal protein L25/Gln-tRNA synthetase, anti-codon-binding domain
Phvul.001G116100	PVBAT9311228g0312391	PVJaloEEP55811815g0317701	alpha-L-arabinofuranosidase 1
Phvul.001G116200	PVBAT9306941g0289231	PVJaloEEP55800637g0123791	alpha-L-arabinofuranosidase 1
Phvul.001G116300	PVBAT9306941g0289221	PVJaloEEP55800637g0123801	alpha-L-arabinofuranosidase 1
Phvul.001G116400	PVBAT9302169g0201891	PVJaloEEP55800637g0123811	Zinc finger, C3HC4 type (RING finger) family protein
Phvul.001G116500	PVBAT9302169g0201901	PVJaloEEP55800637g0123821	0
Phvul.001G116600	PVBAT9302169g0201911	PVJaloEEP55800637g0123831	Transducin/WD40 repeat-like superfamily protein
Phvul.001G116700	PVBAT9302169g0201921	PVJaloEEP55800637g0123841	Ubiquitin carboxyl-terminal hydrolase family protein
Phvul.001G116800	PVBAT9302169g0201931	PVJaloEEP55800637g0123851	Peroxisomal membrane 22 kDa (Mpv17/PMP22) family protein
Phvul.001G116900	PVBAT9303527g0242131	PVJaloEEP55803520g0255801	calmodulin (CAM)-binding protein of 25 kDa
Phvul.001G117000	PVBAT9306044g0280781	PVJaloEEP55806068g0291451	Nascent polypeptide-associated complex (NAC), alpha subunit family protein
Phvul.001G117100	PVBAT9303423g0239771	PVJaloEEP55805162g0282111	Nascent polypeptide-associated complex (NAC), alpha subunit family protein
Phvul.001G117200	PVBAT9303423g0239781	PVJaloEEP55805162g0282121	global transcription factor group B1
Phvul.001G117400	PVBAT9301360g0164291	PVJaloEEP55802054g0213321	hydroxyproline-rich glycoprotein family protein
Phvul.001G117800	PVBAT9308182g0298341	PVJaloEEP55805935g0290161	phosphoinositide 4-kinase gamma 1
Phvul.001G117900	PVBAT9302118g0200071	PVJaloEEP55804223g0269181	cytochrome P450, family 98, subfamily A, polypeptide 3
Phvul.001G118200	PVBAT9301412g0167611	PVJaloEEP55801139g0167021	FKBP-type peptidyl-prolyl cis-trans isomerase family protein
Phvul.001G118300	PVBAT9301412g0167621	PVJaloEEP55801139g0167031	nodulin MtN21 /EamA-like transporter family protein
Phvul.001G118600	PVBAT9301423g0168181	PVJaloEEP55801341g0179991	cytochrome P450, family 94, subfamily D, polypeptide 2
Phvul.001G118800	PVBAT9304928g0267381	PVJaloEEP55801255g0174741	ubiquitin-specific protease 5
Phvul.001G118900	PVBAT9307761g0295841	PVJaloEEP55801255g0174751	Major facilitator superfamily protein
Phvul.001G119000	PVBAT9306039g0280721	PVJaloEEP55805771g0288511	Major facilitator superfamily protein
Phvul.001G119100	PVBAT9306788g0287951	PVJaloEEP55806934g0298131	Mog1/PsbP/DUF1795-like photosystem II reaction center PsbP family protein
Phvul.001G119200	PVBAT9309598g0305731	PVJaloEEP55800696g0130061	0
Phvul.001G119300	PVBAT9301207g0155231	PVJaloEEP55800696g0130071	basic region/leucine zipper motif protein 49
Phvul.001G119400	PVBAT9301207g0155221	PVJaloEEP55800696g0130081	Single-stranded nucleic acid binding R3H protein
Phvul.001G119500	PVBAT9301207g0155211	PVJaloEEP55800696g0130091	Homeodomain-like superfamily protein
Phvul.001G119600	PVBAT9301207g0155201	PVJaloEEP55800696g0130101	Cam interacting protein 111
Phvul.001G119700	PVBAT9301207g0155191	PVJaloEEP55800696g0130111	Cyclin family protein
Phvul.001G119800	PVBAT9304940g0267481	PVJaloEEP55800696g0130121	Cyclin family protein
Phvul.001G119900	PVBAT9300741g0120661	PVJaloEEP55803940g0264311	0
Phvul.001G120200	PVBAT9302342g0208491	PVJaloEEP55800697g0130131	Transcription elongation factor (TFIIS) family protein
Phvul.001G120300	PVBAT9303112g0232241	PVJaloEEP55803192g0248871	DNA/RNA helicase protein
Phvul.001G120400	PVBAT9302806g0223541	PVJaloEEP55802911g0241421	RAD-like 1
Phvul.001G120500	PVBAT9301086g0147311	PVJaloEEP55800557g0115531	chaperonin 10
Phvul.001G120600	PVBAT9301086g0147301	PVJaloEEP55800557g0115541	serine carboxypeptidase-like 45
Phvul.001G120800	PVBAT9301086g0147261	PVJaloEEP55800557g0115581	AtGCP3 interacting protein 1
Phvul.001G120900	PVBAT9301086g0147251	PVJaloEEP55800557g0115591	0
Phvul.001G121100	PVBAT9304037g0253181	PVJaloEEP55803945g0264391	Auxin efflux carrier family protein
Phvul.001G121200	PVBAT9304037g0253171	PVJaloEEP55809275g0310341	basic helix-loop-helix (bHLH) DNA-binding superfamily protein
Phvul.001G121400	PVBAT9301359g0164281	PVJaloEEP55801533g0190901	general transcription factor II H2
Phvul.001G121500	PVBAT9301122g0149811	PVJaloEEP55800379g0093401	Cytochrome bd ubiquinol oxidase, 14kDa subunit
Phvul.001G121501	PVBAT9301359g0164261	PVJaloEEP55801533g0190921	Protein kinase superfamily protein
Phvul.001G121600	PVBAT9300605g0108311	PVJaloEEP55803763g0260741	dual specificity protein phosphatase-related
Phvul.001G121700	PVBAT9300605g0108351	PVJaloEEP55803763g0260771	Arv1-like protein
Phvul.001G121800	PVBAT9300605g0108361	PVJaloEEP55803763g0260781	Ubiquitin-associated (UBA) protein
Phvul.001G121900	PVBAT9300605g0108371	PVJaloEEP55807165g0299651	F-box family protein
Phvul.001G122200	PVBAT9301658g0180161	PVJaloEEP55811284g0316591	F-box family protein
Phvul.001G122300	PVBAT9301658g0180151	PVJaloEEP55809469g0310901	F-box family protein
Phvul.001G122400	PVBAT9304367g0258621	PVJaloEEP55804167g0268241	0
Phvul.001G122600	PVBAT9304354g0258421	PVJaloEEP55806234g0292851	F-box family protein
Phvul.001G122800	PVBAT9300872g0131221	PVJaloEEP55800797g0139451	ARF-GAP domain 11
Phvul.001G122900	PVBAT9300872g0131231	PVJaloEEP55800797g0139461	PENTATRICOPEPTIDE REPEAT 596
Phvul.001G123000	PVBAT9300872g0131241	PVJaloEEP55800797g0139471	Glycosyl hydrolases family 31 protein
Phvul.001G123100	PVBAT9300872g0131261	PVJaloEEP55800797g0139481	DNA GYRASE B2
Phvul.001G123200	PVBAT9300872g0131271	PVJaloEEP55800797g0139491	microtubule-associated proteins 70-1
Phvul.001G123300	PVBAT9302333g0208321	PVJaloEEP55804039g0265911	TGACG motif-binding factor 6
Phvul.001G123400	PVBAT9301266g0158591	PVJaloEEP55800907g0149591	VQ motif-containing protein
Phvul.001G123500	PVBAT9315444g0321961	PVJaloEEP55809894g0312521	0
Phvul.001G123600	PVBAT9301266g0158601	PVJaloEEP55801948g0208981	Transmembrane amino acid transporter family protein
Phvul.001G123700	PVBAT9303223g0235041	PVJaloEEP55801948g0208991	0
Phvul.001G123800	PVBAT9303223g0235051	PVJaloEEP55801948g0209001	phosphatidyl inositol monophosphate 5 kinase 4
Phvul.001G123900	PVBAT9300901g0133471	PVJaloEEP55800221g0066911	glutamate synthase 1
Phvul.001G124000	PVBAT9300901g0133461	PVJaloEEP55800221g0066901	0
Phvul.001G124100	PVBAT9302724g0221231	PVJaloEEP55800221g0066881	Ankyrin repeat family protein / BTB/POZ domain-containing protein
Phvul.001G124150	PVBAT9304224g0256361	PVJaloEEP55817444g0324411	0
Phvul.001G124300	PVBAT9304224g0256331	PVJaloEEP55805098g0281401	pyrroline-5- carboxylate (P5C) reductase
Phvul.001G124400	PVBAT9304224g0256341	PVJaloEEP55805098g0281411	lycopene cyclase
Phvul.001G124500	PVBAT9304224g0256351	PVJaloEEP55817444g0324401	SEC14 cytosolic factor family protein / phosphoglyceride transfer family protein
Phvul.001G124800	PVBAT9336552g0332741	PVJaloEEP55806241g0292901	S-adenosyl-L-methionine-dependent methyltransferases superfamily protein
Phvul.001G125000	PVBAT9305556g0275581	PVJaloEEP55804016g0265531	S-adenosyl-L-methionine-dependent methyltransferases superfamily protein
Phvul.001G125100	PVBAT9305629g0276341	PVJaloEEP55807638g0302521	Tetratricopeptide repeat (TPR)-like superfamily protein
Phvul.001G125200	PVBAT9305629g0276331	PVJaloEEP55807638g0302531	Eukaryotic rpb5 RNA polymerase subunit family protein
Phvul.001G125300	PVBAT9303834g0249111	PVJaloEEP55802892g0240841	Glutaredoxin family protein
Phvul.001G125400	PVBAT9303834g0249121	PVJaloEEP55802892g0240861	cystathionine beta-lyase
Phvul.001G125600	PVBAT9301675g0180991	PVJaloEEP55802541g0230711	0
Phvul.001G125700	PVBAT9301675g0181001	PVJaloEEP55802541g0230701	Plant protein 1589 of unknown function
Phvul.001G125800	PVBAT9301210g0155301	PVJaloEEP55803280g0250741	response regulator 9
Phvul.001G125900	PVBAT9304153g0255061	PVJaloEEP55801116g0165321	Calcium-dependent phosphotriesterase superfamily protein
Phvul.001G126000	PVBAT9302821g0223871	PVJaloEEP55801116g0165331	strictosidine synthase-like 2
Phvul.001G126200	PVBAT9320066g0326411	PVJaloEEP55801116g0165351	Mitochondrial substrate carrier family protein
Phvul.001G126300	PVBAT9306181g0282381	PVJaloEEP55804712g0276331	Haloacid dehalogenase-like hydrolase (HAD) superfamily protein
Phvul.001G126400	PVBAT9310321g0309251	PVJaloEEP55804712g0276321	basic helix-loop-helix (bHLH) DNA-binding superfamily protein
Phvul.001G126500	PVBAT9305458g0274451	PVJaloEEP55802377g0225031	0
Phvul.001G126600	PVBAT9302441g0211951	PVJaloEEP55806967g0298351	0
Phvul.001G126700	PVBAT9306067g0281011	PVJaloEEP55803057g0245681	Calcium-binding EF-hand family protein
Phvul.001G126800	PVBAT9302110g0199781	PVJaloEEP55801334g0179601	Patatin-like phospholipase family protein
Phvul.001G127000	PVBAT9302110g0199771	PVJaloEEP55801334g0179611	calmodulin binding
Phvul.001G127100	PVBAT9306207g0282681	PVJaloEEP55801334g0179621	sulfoquinovosyldiacylglycerol 1
Phvul.001G127200	PVBAT9303154g0233471	PVJaloEEP55802586g0232241	2-oxoglutarate (2OG) and Fe(II)-dependent oxygenase superfamily protein
Phvul.001G127300	PVBAT9312218g0315361	PVJaloEEP55802586g0232251	2-oxoglutarate (2OG) and Fe(II)-dependent oxygenase superfamily protein
Phvul.001G127400	PVBAT9312218g0315371	PVJaloEEP55802586g0232261	2-oxoglutarate (2OG) and Fe(II)-dependent oxygenase superfamily protein
Phvul.001G127500	PVBAT9305085g0269551	PVJaloEEP55806979g0298491	2-oxoglutarate (2OG) and Fe(II)-dependent oxygenase superfamily protein
Phvul.001G127601	PVBAT9300834g0128171	PVJaloEEP55801036g0159561	0
Phvul.001G127700	PVBAT9300834g0128181	PVJaloEEP55801036g0159551	Gibberellin-regulated family protein
Phvul.001G127800	PVBAT9300834g0128191	PVJaloEEP55801036g0159541	N-acetylglucosaminyl transferase component family protein / Gpi1 family protein
Phvul.001G127900	PVBAT9306468g0285151	PVJaloEEP55806115g0291901	dehydration-induced protein (ERD15)
Phvul.001G128000	PVBAT9306468g0285141	PVJaloEEP55806115g0291891	P-loop containing nucleoside triphosphate hydrolases superfamily protein
Phvul.001G128100	PVBAT9304798g0265661	PVJaloEEP55803987g0265031	N-acetyltransferases;N-acetyltransferases
Phvul.001G128200	PVBAT9302837g0224361	PVJaloEEP55801682g0197441	disease resistance protein (TIR-NBS-LRR class), putative
Phvul.001G128400	PVBAT9304493g0260601	PVJaloEEP55804763g0277021	0
Phvul.001G128500	PVBAT9326465g0329951	PVJaloEEP55811242g0316441	beta-1,3-glucanase 1
Phvul.001G128600	PVBAT9305640g0276471	PVJaloEEP55802126g0216151	RECA homolog 3
Phvul.001G128800	PVBAT9300980g0139931	PVJaloEEP55801213g0171741	cytokinin oxidase/dehydrogenase 1
Phvul.001G128900	PVBAT9300980g0139941	PVJaloEEP55801213g0171731	0
Phvul.001G129000	PVBAT9300980g0139951	PVJaloEEP55801213g0171711	Heat shock protein DnaJ with tetratricopeptide repeat
Phvul.001G129200	PVBAT9301587g0176651	PVJaloEEP55800782g0138181	INO80 ortholog
Phvul.001G129300	PVBAT9301587g0176671	PVJaloEEP55800782g0138201	6-phosphogluconate dehydrogenase family protein
Phvul.001G129400	PVBAT9301587g0176681	PVJaloEEP55800782g0138211	0
Phvul.001G129500	PVBAT9309081g0303201	PVJaloEEP55800782g0138221	Nucleotide-sugar transporter family protein
Phvul.001G129600	PVBAT9311738g0314171	PVJaloEEP55800782g0138231	autoinhibited Ca(2+)-ATPase, isoform 4
Phvul.001G130000	PVBAT9310442g0309641	PVJaloEEP55801298g0177401	Cyclin-like family protein
Phvul.001G130100	PVBAT9309082g0303221	PVJaloEEP55801298g0177391	0
Phvul.001G130200	PVBAT9301426g0168351	PVJaloEEP55801298g0177381	Glycosyltransferase family 61 protein
Phvul.001G130500	PVBAT9301426g0168321	PVJaloEEP55801914g0207701	P-loop containing nucleoside triphosphate hydrolases superfamily protein
Phvul.001G130700	PVBAT9306061g0280961	PVJaloEEP55801914g0207691	ABC-2 type transporter family protein
Phvul.001G130800	PVBAT9308127g0298101	PVJaloEEP55805290g0283571	wall associated kinase 5
Phvul.001G130900	PVBAT9302911g0226601	PVJaloEEP55801889g0206771	ABC-2 type transporter family protein
Phvul.001G131000	PVBAT9301500g0172441	PVJaloEEP55804657g0275471	heat shock transcription factor B3
Phvul.001G131300	PVBAT9305093g0269581	PVJaloEEP55802549g0231171	Integrase-type DNA-binding superfamily protein
Phvul.001G131450	PVBAT9304664g0263401	PVJaloEEP55806003g0290711	Dihydropterin pyrophosphokinase / Dihydropteroate synthase
Phvul.001G131500	PVBAT9304664g0263421	PVJaloEEP55808407g0306691	Tetratricopeptide repeat (TPR)-like superfamily protein
Phvul.001G131800	PVBAT9302617g0217881	PVJaloEEP55801567g0192311	0
Phvul.001G131900	PVBAT9302617g0217871	PVJaloEEP55801567g0192321	DTW domain-containing protein
Phvul.001G132000	PVBAT9304469g0260151	PVJaloEEP55801567g0192331	FAR1-related sequence 6
Phvul.001G132100	PVBAT9304469g0260171	PVJaloEEP55801567g0192351	Adenine nucleotide alpha hydrolases-like superfamily protein
Phvul.001G132200	PVBAT9308469g0299981	PVJaloEEP55801567g0192361	magnesium-chelatase subunit chlH, chloroplast, putative / Mg-protoporphyrin IX chelatase, putative (CHLH)
Phvul.001G132980	PVBAT9305740g0277421	PVJaloEEP55805551g0286261	disease resistance protein (TIR-NBS-LRR class)
Phvul.001G133101	PVBAT9303034g0230211	PVJaloEEP55810201g0313571	NB-ARC domain-containing disease resistance protein
Phvul.001G133200	PVBAT9303614g0244281	PVJaloEEP55803273g0250661	Insulinase (Peptidase family M16) family protein
Phvul.001G134000	PVBAT9304672g0263591	PVJaloEEP55804772g0277141	NB-ARC domain-containing disease resistance protein
Phvul.001G134100	PVBAT9304672g0263581	PVJaloEEP55804772g0277131	NB-ARC domain-containing disease resistance protein
Phvul.001G134600	PVBAT9302954g0228011	PVJaloEEP55802260g0220961	Leucine-rich repeat protein kinase family protein
Phvul.001G134700	PVBAT9302954g0228001	PVJaloEEP55802260g0220951	Protein of unknown function (DUF1138)
Phvul.001G134832	PVBAT9302954g0227991	PVJaloEEP55802260g0220941	Uncharacterized protein
Phvul.001G134900	PVBAT9302954g0227981	PVJaloEEP55802038g0212571	zinc finger (C2H2 type, AN1-like) family protein
Phvul.001G135000	PVBAT9306068g0281041	PVJaloEEP55802038g0212581	0
Phvul.001G135100	PVBAT9314890g0320821	PVJaloEEP55802038g0212591	Pectin lyase-like superfamily protein
Phvul.001G135300	PVBAT9301836g0188001	PVJaloEEP55800440g0101971	calcium-dependent protein kinase 32
Phvul.001G135400	PVBAT9300723g0119391	PVJaloEEP55800440g0101981	RNA-directed DNA polymerase (reverse transcriptase)-related family protein
Phvul.001G135600	PVBAT9300723g0119351	PVJaloEEP55800440g0102011	guanylate kinase
Phvul.001G135700	PVBAT9300723g0119331	PVJaloEEP55800440g0102031	0
Phvul.001G135800	PVBAT9300418g0088461	PVJaloEEP55801012g0157391	mitochondrial RNAediting factor 1
Phvul.001G135900	PVBAT9300418g0088471	PVJaloEEP55801012g0157401	ARM repeat superfamily protein
Phvul.001G136100	PVBAT9300418g0088481	PVJaloEEP55801012g0157421	Integrase-type DNA-binding superfamily protein
Phvul.001G136300	PVBAT9300418g0088511	PVJaloEEP55801012g0157451	oligopeptide transporter 5
Phvul.001G136400	PVBAT9300418g0088521	PVJaloEEP55801012g0157461	adenylosuccinate synthase
Phvul.001G136500	PVBAT9300418g0088531	PVJaloEEP55800909g0149691	0
Phvul.001G136600	PVBAT9302466g0212901	PVJaloEEP55800909g0149701	lysophosphatidyl acyltransferase 2
Phvul.001G136700	PVBAT9307144g0291211	PVJaloEEP55800909g0149711	C2H2-type zinc finger family protein
Phvul.001G136900	PVBAT9300515g0099471	PVJaloEEP55800239g0070101	0
Phvul.001G137000	PVBAT9300515g0099451	PVJaloEEP55800239g0070081	NIMA-related kinase 5
Phvul.001G137200	PVBAT9300515g0099441	PVJaloEEP55800239g0070071	Chaperone DnaJ-domain superfamily protein
Phvul.001G137300	PVBAT9300515g0099431	PVJaloEEP55800239g0070061	Leucine-rich repeat receptor-like protein kinase family protein
Phvul.001G137400	PVBAT9300515g0099421	PVJaloEEP55800239g0070051	0
Phvul.001G137500	PVBAT9301504g0172641	PVJaloEEP55800239g0070041	Integrase-type DNA-binding superfamily protein
Phvul.001G137600	PVBAT9301504g0172651	PVJaloEEP55800239g0070031	Integrase-type DNA-binding superfamily protein
Phvul.001G137700	PVBAT9301504g0172661	PVJaloEEP55800239g0070021	nucleolar protein gar2-related
Phvul.001G138000	PVBAT9307821g0296271	PVJaloEEP55800239g0070001	Pectin lyase-like superfamily protein
Phvul.001G138200	PVBAT9302396g0210481	PVJaloEEP55805206g0282721	basic helix-loop-helix (bHLH) DNA-binding superfamily protein
Phvul.001G138400	PVBAT9302396g0210471	PVJaloEEP55801384g0183011	Cornichon family protein
Phvul.001G138500	PVBAT9301170g0152861	PVJaloEEP55801384g0183021	Leucine-rich repeat protein kinase family protein
Phvul.001G138600	PVBAT9301170g0152851	PVJaloEEP55801384g0183031	basic helix-loop-helix (bHLH) DNA-binding superfamily protein
Phvul.001G138700	PVBAT9301170g0152841	PVJaloEEP55801384g0183041	uv-b-insensitive 4
Phvul.001G138800	PVBAT9301170g0152831	PVJaloEEP55804902g0278871	0
Phvul.001G139300	PVBAT9319247g0325711	PVJaloEEP55806435g0294551	cytochrome B561-1
Phvul.001G139500	PVBAT9303317g0237661	PVJaloEEP55806435g0294531	cytochrome P450, family 93, subfamily D, polypeptide 1
Phvul.001G139600	PVBAT9303317g0237651	PVJaloEEP55803295g0251081	cytochrome P450, family 93, subfamily D, polypeptide 1
Phvul.001G139700	PVBAT9308135g0298141	PVJaloEEP55807414g0301411	geranylgeranyl pyrophosphate synthase 1
Phvul.001G139800	PVBAT9303317g0237621	PVJaloEEP55803295g0251061	0
Phvul.001G139900	PVBAT9303317g0237611	PVJaloEEP55803295g0251051	Ribosomal protein S10p/S20e family protein
Phvul.001G140000	PVBAT9303317g0237601	PVJaloEEP55803295g0251041	polygalacturonase inhibiting protein 1
Phvul.001G140100	PVBAT9303128g0232711	PVJaloEEP55806178g0292491	bZIP transcription factor family protein
Phvul.001G140200	PVBAT9300346g0079471	PVJaloEEP55801807g0202821	Calcium-dependent lipid-binding (CaLB domain) plant phosphoribosyltransferase family protein
Phvul.001G140500	PVBAT9300346g0079511	PVJaloEEP55801203g0170871	Tubulin binding cofactor C domain-containing protein
Phvul.001G140600	PVBAT9300346g0079521	PVJaloEEP55801203g0170881	Pectin lyase-like superfamily protein
Phvul.001G140700	PVBAT9300346g0079531	PVJaloEEP55801203g0170891	Rhodanese/Cell cycle control phosphatase superfamily protein
Phvul.001G140800	PVBAT9300346g0079541	PVJaloEEP55801203g0170901	Mitochondrial import inner membrane translocase subunit Tim17/Tim22/Tim23 family protein
Phvul.001G140900	PVBAT9300346g0079551	PVJaloEEP55801203g0170911	STRUBBELIG-receptor family 2
Phvul.001G141000	PVBAT9300346g0079571	PVJaloEEP55801203g0170931	squamosa promoter binding protein-like 9
Phvul.001G141100	PVBAT9301146g0151311	PVJaloEEP55801087g0163171	0
Phvul.001G141200	PVBAT9301146g0151291	PVJaloEEP55801087g0163191	Mitochondrial transcription termination factor family protein
Phvul.001G141300	PVBAT9301146g0151281	PVJaloEEP55801087g0163201	RNA-binding (RRM/RBD/RNP motifs) family protein
Phvul.001G141400	PVBAT9301146g0151271	PVJaloEEP55801087g0163211	0
Phvul.001G141500	PVBAT9301146g0151261	PVJaloEEP55801087g0163221	0
Phvul.001G141600	PVBAT9301800g0186491	PVJaloEEP55800959g0153371	myb-like HTH transcriptional regulator family protein
Phvul.001G141700	PVBAT9301800g0186481	PVJaloEEP55800959g0153381	myb-like HTH transcriptional regulator family protein
Phvul.001G141800	PVBAT9301800g0186471	PVJaloEEP55800959g0153391	Nse4, component of Smc5/6 DNA repair complex
Phvul.001G141900	PVBAT9301800g0186451	PVJaloEEP55800959g0153411	KH domain-containing protein / zinc finger (CCCH type) family protein
Phvul.001G142000	PVBAT9303513g0241891	PVJaloEEP55800959g0153421	Late Embryogenesis Abundant 4-5
Phvul.001G142100	PVBAT9303513g0241901	PVJaloEEP55800959g0153431	fatty acid desaturase 2
Phvul.001G142300	PVBAT9304017g0252631	PVJaloEEP55802083g0214411	0
Phvul.001G142400	PVBAT9304017g0252621	PVJaloEEP55802083g0214401	Protein phosphatase 2C family protein
Phvul.001G142500	PVBAT9304017g0252611	PVJaloEEP55802083g0214391	actin-11
Phvul.001G142600	PVBAT9302745g0221921	PVJaloEEP55802083g0214381	Chaperone DnaJ-domain superfamily protein
Phvul.001G142700	PVBAT9302745g0221911	PVJaloEEP55802083g0214371	nudix hydrolase homolog 23
Phvul.001G142750	PVBAT9302745g0221901	PVJaloEEP55812153g0318321	Cation efflux family protein
Phvul.001G142900	PVBAT9302745g0221871	PVJaloEEP55802840g0239511	Cysteine/Histidine-rich C1 domain family protein
Phvul.001G143000	PVBAT9300747g0121251	PVJaloEEP55802840g0239521	0
Phvul.001G143100	PVBAT9300747g0121241	PVJaloEEP55800219g0066621	Late Embryogenesis Abundant 4-5
Phvul.001G143300	PVBAT9300747g0121211	PVJaloEEP55800219g0066591	peroxidase 2
Phvul.001G143400	PVBAT9300747g0121201	PVJaloEEP55800219g0066581	RING/U-box superfamily protein
Phvul.001G143500	PVBAT9300363g0081601	PVJaloEEP55800219g0066571	homeobox from Arabidopsis thaliana
Phvul.001G143600	PVBAT9300363g0081611	PVJaloEEP55800219g0066561	Plant protein of unknown function (DUF828)
Phvul.001G143700	PVBAT9300363g0081621	PVJaloEEP55800219g0066551	WCRKC thioredoxin 1
Phvul.001G143800	PVBAT9300363g0081641	PVJaloEEP55800219g0066531	Aha1 domain-containing protein
Phvul.001G143900	PVBAT9300363g0081651	PVJaloEEP55800219g0066521	DNA-3-methyladenine glycosylase (MAG)
Phvul.001G144000	PVBAT9300363g0081671	PVJaloEEP55800219g0066501	spindle pole body component 98
Phvul.001G144300	PVBAT9301456g0169901	PVJaloEEP55803852g0262501	0
Phvul.001G144400	PVBAT9301456g0169921	PVJaloEEP55803852g0262521	0
Phvul.001G144500	PVBAT9301456g0169931	PVJaloEEP55805212g0282781	0
Phvul.001G144700	PVBAT9300623g0110031	PVJaloEEP55800676g0127871	0
Phvul.001G144800	PVBAT9300623g0110021	PVJaloEEP55800676g0127861	conserved peptide upstream open reading frame 20
Phvul.001G144900	PVBAT9300623g0110011	PVJaloEEP55800676g0127851	C2H2 and C2HC zinc fingers superfamily protein
Phvul.001G145000	PVBAT9300623g0110001	PVJaloEEP55808283g0306001	Disease resistance-responsive (dirigent-like protein) family protein
Phvul.001G145300	PVBAT9313225g0317721	PVJaloEEP55801664g0196751	Disease resistance-responsive (dirigent-like protein) family protein
Phvul.001G145600	PVBAT9305054g0269121	PVJaloEEP55803506g0255451	Disease resistance-responsive (dirigent-like protein) family protein
Phvul.001G145700	PVBAT9311239g0312431	PVJaloEEP55803667g0258711	Disease resistance-responsive (dirigent-like protein) family protein
Phvul.001G145800	PVBAT9304147g0254951	PVJaloEEP55808161g0305181	Disease resistance-responsive (dirigent-like protein) family protein
Phvul.001G145900	PVBAT9304314g0257761	PVJaloEEP55803789g0261221	Disease resistance-responsive (dirigent-like protein) family protein
Phvul.001G146000	PVBAT9302882g0225691	PVJaloEEP55800722g0132471	SLOW GROWTH 1
Phvul.001G146100	PVBAT9302882g0225701	PVJaloEEP55800722g0132481	Histone superfamily protein
Phvul.001G146300	PVBAT9302882g0225731	PVJaloEEP55800722g0132511	alpha/beta-Hydrolases superfamily protein
Phvul.001G146400	PVBAT9301395g0166571	PVJaloEEP55800722g0132531	Tetratricopeptide repeat (TPR)-like superfamily protein
Phvul.001G146700	PVBAT9301395g0166541	PVJaloEEP55800722g0132561	homolog of yeast autophagy 18 (ATG18) G
Phvul.001G146800	PVBAT9301395g0166521	PVJaloEEP55800722g0132571	Protein kinase family protein
Phvul.001G147100	PVBAT9303779g0248181	PVJaloEEP55803783g0261161	Major facilitator superfamily protein
Phvul.001G147200	PVBAT9303779g0248171	PVJaloEEP55803783g0261151	Major facilitator superfamily protein
Phvul.001G147300	PVBAT9303779g0248161	PVJaloEEP55803783g0261141	Auxin-responsive GH3 family protein
Phvul.001G147400	PVBAT9305418g0273871	PVJaloEEP55801721g0199031	DNAse I-like superfamily protein
Phvul.001G147500	PVBAT9310789g0310861	PVJaloEEP55801721g0199051	resistance to phytophthora 1
Phvul.001G147600	PVBAT9310789g0310851	PVJaloEEP55801721g0199061	ribosomal RNA processing 4
Phvul.001G147700	PVBAT9303258g0236011	PVJaloEEP55801721g0199071	BSD domain-containing protein
Phvul.001G147800	PVBAT9303258g0236021	PVJaloEEP55801721g0199081	oxidoreductase, 2OG-Fe(II) oxygenase family protein
Phvul.001G147900	PVBAT9303258g0236031	PVJaloEEP55801721g0199091	0
Phvul.001G148000	PVBAT9300863g0130421	PVJaloEEP55800223g0067151	0
Phvul.001G148100	PVBAT9300863g0130431	PVJaloEEP55800223g0067141	0
Phvul.001G148200	PVBAT9300863g0130441	PVJaloEEP55800223g0067131	GTP binding Elongation factor Tu family protein
Phvul.001G148300	PVBAT9300863g0130451	PVJaloEEP55800223g0067121	0
Phvul.001G148400	PVBAT9300863g0130461	PVJaloEEP55800223g0067111	BTB-POZ and MATH domain 2
Phvul.001G148500	PVBAT9300863g0130471	PVJaloEEP55800223g0067101	Small nuclear ribonucleoprotein family protein
Phvul.001G148700	PVBAT9300863g0130501	PVJaloEEP55800223g0067071	debranching enzyme 1
Phvul.001G148800	PVBAT9300863g0130511	PVJaloEEP55800223g0067061	ERD (early-responsive to dehydration stress) family protein
Phvul.001G148900	PVBAT9300788g0124421	PVJaloEEP55800223g0067051	Tudor/PWWP/MBT domain-containing protein
Phvul.001G149100	PVBAT9300788g0124451	PVJaloEEP55800223g0067031	ROTUNDIFOLIA like 14
Phvul.001G149200	PVBAT9300788g0124461	PVJaloEEP55800223g0067021	CBS domain-containing protein with a domain of unknown function (DUF21)
Phvul.001G149300	PVBAT9300788g0124471	PVJaloEEP55800223g0067011	Tetratricopeptide repeat (TPR)-like superfamily protein
Phvul.001G149400	PVBAT9300788g0124481	PVJaloEEP55800223g0067001	isopentenyltransferase 3
Phvul.001G149500	PVBAT9300788g0124491	PVJaloEEP55800223g0066991	Eukaryotic aspartyl protease family protein
Phvul.001G149600	PVBAT9300788g0124501	PVJaloEEP55800223g0066981	mRNA capping enzyme family protein
Phvul.001G149700	PVBAT9306759g0287751	PVJaloEEP55806564g0295551	Small nuclear ribonucleoprotein family protein
Phvul.001G149800	PVBAT9306759g0287741	PVJaloEEP55806564g0295561	outer envelope membrane protein 7
Phvul.001G149900	PVBAT9302619g0217931	PVJaloEEP55804767g0277061	F-box family protein
Phvul.001G150000	PVBAT9302619g0217941	PVJaloEEP55804767g0277071	TRICHOME BIREFRINGENCE-LIKE 11
Phvul.001G150100	PVBAT9302619g0217951	PVJaloEEP55804767g0277081	Receptor-like protein kinase-related family protein
Phvul.001G150200	PVBAT9302619g0217961	PVJaloEEP55805930g0290101	Aluminium activated malate transporter family protein
Phvul.001G150300	PVBAT9300373g0082771	PVJaloEEP55800284g0078241	basic helix-loop-helix (bHLH) DNA-binding superfamily protein
Phvul.001G150400	PVBAT9300373g0082761	PVJaloEEP55800284g0078231	0
Phvul.001G150500	PVBAT9300373g0082751	PVJaloEEP55800284g0078221	SecY protein transport family protein
Phvul.001G150600	PVBAT9300373g0082741	PVJaloEEP55800284g0078211	0
Phvul.001G150700	PVBAT9300373g0082731	PVJaloEEP55800284g0078201	MIRO-related GTP-ase 2
Phvul.001G150800	PVBAT9300373g0082721	PVJaloEEP55800284g0078191	Protein of unknown function (DUF3049)
Phvul.001G150900	PVBAT9300373g0082711	PVJaloEEP55800284g0078181	0
Phvul.001G151000	PVBAT9300373g0082701	PVJaloEEP55800284g0078171	0
Phvul.001G151100	PVBAT9303586g0243531	PVJaloEEP55802296g0222251	cyclin p1;1
Phvul.001G151200	PVBAT9303586g0243521	PVJaloEEP55802296g0222261	GTP-binding family protein
Phvul.001G151300	PVBAT9303586g0243511	PVJaloEEP55802296g0222271	ARM repeat protein interacting with ABF2
Phvul.001G151400	PVBAT9302059g0197761	PVJaloEEP55800975g0154731	PATATIN-like protein 9
Phvul.001G151600	PVBAT9302059g0197771	PVJaloEEP55800975g0154721	TIC-like
Phvul.001G151900	PVBAT9300528g0100691	PVJaloEEP55800975g0154711	Terpenoid cyclases/Protein prenyltransferases superfamily protein
Phvul.001G152000	PVBAT9300528g0100681	PVJaloEEP55803630g0257991	Chalcone-flavanone isomerase family protein
Phvul.001G152100	PVBAT9300528g0100671	PVJaloEEP55800121g0045731	Terpenoid cyclases/Protein prenyltransferases superfamily protein
Phvul.001G152200	PVBAT9301483g0171551	PVJaloEEP55800121g0045741	Acyl-CoA N-acyltransferases (NAT) superfamily protein
Phvul.001G152400	PVBAT9301483g0171531	PVJaloEEP55800121g0045771	RNI-like superfamily protein
Phvul.001G152500	PVBAT9301483g0171521	PVJaloEEP55800121g0045781	0
Phvul.001G152600	PVBAT9301483g0171511	PVJaloEEP55800121g0045791	Plant protein of unknown function (DUF868)
Phvul.001G152900	PVBAT9306447g0284951	PVJaloEEP55800121g0045811	Acyl-CoA N-acyltransferase with RING/FYVE/PHD-type zinc finger protein
Phvul.001G153000	PVBAT9300731g0119841	PVJaloEEP55800121g0045821	ovate family protein 16
Phvul.001G153100	PVBAT9300731g0119821	PVJaloEEP55800121g0045841	0
Phvul.001G153200	PVBAT9300731g0119811	PVJaloEEP55800121g0045851	Protein of unknown function (DUF581)
Phvul.001G153300	PVBAT9300731g0119801	PVJaloEEP55804489g0272871	Transducin/WD40 repeat-like superfamily protein
Phvul.001G153400	PVBAT9300731g0119791	PVJaloEEP55804489g0272861	Galactose oxidase/kelch repeat superfamily protein
Phvul.001G153500	PVBAT9312798g0316711	PVJaloEEP55802357g0224351	Bifunctional inhibitor/lipid-transfer protein/seed storage 2S albumin superfamily protein
Phvul.001G153600	PVBAT9300693g0116771	PVJaloEEP55802357g0224341	Bifunctional inhibitor/lipid-transfer protein/seed storage 2S albumin superfamily protein
Phvul.001G153700	PVBAT9300693g0116781	PVJaloEEP55802357g0224331	Pentatricopeptide repeat (PPR) superfamily protein
Phvul.001G153800	PVBAT9300693g0116791	PVJaloEEP55802357g0224321	DNAse I-like superfamily protein
Phvul.001G153900	PVBAT9300693g0116801	PVJaloEEP55802357g0224311	homocysteine methyltransferase 2
Phvul.001G154100	PVBAT9300693g0116811	PVJaloEEP55800252g0072461	kinase interacting (KIP1-like) family protein
Phvul.001G154200	PVBAT9300693g0116831	PVJaloEEP55800252g0072441	sulfate transporter 3;1
Phvul.001G154300	PVBAT9301334g0162751	PVJaloEEP55800252g0072431	NIMA-related kinase 4
Phvul.001G154400	PVBAT9301334g0162741	PVJaloEEP55800252g0072421	Plant protein of unknown function (DUF828) with plant pleckstrin homology-like region
Phvul.001G154500	PVBAT9301334g0162731	PVJaloEEP55800252g0072411	Bax inhibitor-1 family protein
Phvul.001G154600	PVBAT9301058g0145431	PVJaloEEP55800252g0072401	ETO1-like 1
Phvul.001G154700	PVBAT9301058g0145411	PVJaloEEP55800252g0072381	heat shock transcription factor A6B
Phvul.001G154800	PVBAT9301058g0145401	PVJaloEEP55804060g0266231	indeterminate(ID)-domain 12
Phvul.001G155000	PVBAT9311153g0312261	PVJaloEEP55805835g0289121	emp24/gp25L/p24 family/GOLD family protein
Phvul.001G155100	PVBAT9311153g0312251	PVJaloEEP55805835g0289131	0
Phvul.001G155300	PVBAT9305790g0278061	PVJaloEEP55800495g0108581	0
Phvul.001G155400	PVBAT9305790g0278071	PVJaloEEP55800495g0108571	calmodulin-like 11
Phvul.001G155500	PVBAT9301352g0163911	PVJaloEEP55800495g0108561	Cyclophilin-like peptidyl-prolyl cis-trans isomerase family protein
Phvul.001G155600	PVBAT9301352g0163921	PVJaloEEP55800495g0108551	0
Phvul.001G155700	PVBAT9301352g0163931	PVJaloEEP55800495g0108541	histone H2A 11
Phvul.001G155800	PVBAT9301352g0163941	PVJaloEEP55800495g0108531	0
Phvul.001G155900	PVBAT9301352g0163951	PVJaloEEP55800495g0108521	Protein of unknown function (DUF506)
Phvul.001G156000	PVBAT9305559g0275601	PVJaloEEP55800495g0108511	histone acetyltransferase of the GNAT family 1
Phvul.001G156100	PVBAT9305559g0275591	PVJaloEEP55800495g0108501	0
Phvul.001G156200	PVBAT9309229g0304131	PVJaloEEP55808388g0306621	tryptophan synthase alpha chain
Phvul.001G156400	PVBAT9302094g0199041	PVJaloEEP55802432g0227131	basic helix-loop-helix (bHLH) DNA-binding superfamily protein
Phvul.001G156500	PVBAT9302094g0199051	PVJaloEEP55802432g0227121	AUX/IAA transcriptional regulator family protein
Phvul.001G156600	PVBAT9301535g0174431	PVJaloEEP55801584g0192981	indole-3-acetic acid inducible 14
Phvul.001G156700	PVBAT9301535g0174441	PVJaloEEP55801584g0192991	P-loop containing nucleoside triphosphate hydrolases superfamily protein
Phvul.001G156800	PVBAT9301535g0174461	PVJaloEEP55801584g0193011	RNI-like superfamily protein
Phvul.001G156900	PVBAT9301535g0174471	PVJaloEEP55801584g0193021	alpha/beta-Hydrolases superfamily protein
Phvul.001G157100	PVBAT9301175g0153211	PVJaloEEP55802510g0229671	photosystem II reaction center W
Phvul.001G157200	PVBAT9301175g0153191	PVJaloEEP55802510g0229651	galacturonosyltransferase 6
Phvul.001G157400	PVBAT9301175g0153151	PVJaloEEP55802510g0229611	DREB2A-interacting protein 2
Phvul.001G157500	PVBAT9301175g0153141	PVJaloEEP55803952g0264441	PRA1 (Prenylated rab acceptor) family protein
Phvul.001G157600	PVBAT9301175g0153131	PVJaloEEP55803952g0264431	ethylene responsive element binding factor 3
Phvul.001G157700	PVBAT9303443g0240271	PVJaloEEP55806386g0294091	P-loop containing nucleoside triphosphate hydrolases superfamily protein
Phvul.001G157900	PVBAT9301404g0167201	PVJaloEEP55803805g0261531	cytochrome P450, family 94, subfamily B, polypeptide 1
Phvul.001G158000	PVBAT9301404g0167181	PVJaloEEP55802945g0242511	ribosomal protein S8
Phvul.001G158200	PVBAT9301404g0167161	PVJaloEEP55802945g0242531	0
Phvul.001G158300	PVBAT9309003g0302891	PVJaloEEP55804575g0274211	0
Phvul.001G158600	PVBAT9303542g0242421	PVJaloEEP55801875g0206121	Galactose oxidase/kelch repeat superfamily protein
Phvul.001G158700	PVBAT9303542g0242411	PVJaloEEP55801875g0206111	C2H2 and C2HC zinc fingers superfamily protein
Phvul.001G158800	PVBAT9303542g0242401	PVJaloEEP55801875g0206101	C2H2 and C2HC zinc fingers superfamily protein
Phvul.001G158900	PVBAT9301840g0188281	PVJaloEEP55801875g0206091	BET1P/SFT1P-like protein 14A
Phvul.001G159000	PVBAT9301840g0188301	PVJaloEEP55803624g0257811	ARM repeat superfamily protein
Phvul.001G159100	PVBAT9301840g0188311	PVJaloEEP55803624g0257821	Pentatricopeptide repeat (PPR) superfamily protein
Phvul.001G159200	PVBAT9301840g0188321	PVJaloEEP55803624g0257831	poly(ADP-ribose) polymerase 2
Phvul.001G159300	PVBAT9301840g0188331	PVJaloEEP55803624g0257841	lateral organ boundaries-domain 16
Phvul.001G159400	PVBAT9303313g0237561	PVJaloEEP55803367g0252481	lateral organ boundaries-domain 29
Phvul.001G159500	PVBAT9301600g0177331	PVJaloEEP55801840g0204411	HR-like lesion-inducing protein-related
Phvul.001G159600	PVBAT9301600g0177341	PVJaloEEP55801840g0204421	basic helix-loop-helix (bHLH) DNA-binding superfamily protein
Phvul.001G159800	PVBAT9302937g0227471	PVJaloEEP55802102g0215231	0
Phvul.001G160000	PVBAT9302937g0227511	PVJaloEEP55802102g0215271	RING/U-box superfamily protein
Phvul.001G160100	PVBAT9302937g0227521	PVJaloEEP55802102g0215281	Integrase-type DNA-binding superfamily protein
Phvul.001G160200	PVBAT9302937g0227541	PVJaloEEP55802102g0215301	ethylene response factor 1
Phvul.001G160300	PVBAT9310307g0309201	PVJaloEEP55802102g0215311	ethylene response factor 1
Phvul.001G160400	PVBAT9300672g0114811	PVJaloEEP55804650g0275341	Integrase-type DNA-binding superfamily protein
Phvul.001G160500	PVBAT9300672g0114801	PVJaloEEP55803070g0245921	ethylene response factor 1
Phvul.001G160600	PVBAT9300672g0114781	PVJaloEEP55808608g0307651	phosphate transporter 1;7
Phvul.001G160700	PVBAT9300672g0114771	PVJaloEEP55808608g0307661	actin depolymerizing factor 6
Phvul.001G160800	PVBAT9303997g0252301	PVJaloEEP55805989g0290571	Protein of unknown function, DUF647
Phvul.001G161000	PVBAT9305364g0273131	PVJaloEEP55802508g0229541	myb domain protein 15
Phvul.001G161100	PVBAT9305364g0273141	PVJaloEEP55802508g0229551	0
Phvul.001G161200	PVBAT9305364g0273151	PVJaloEEP55802508g0229561	0
Phvul.001G161300	PVBAT9305364g0273161	PVJaloEEP55802508g0229571	ENTH/VHS/GAT family protein
Phvul.001G161400	PVBAT9310724g0310631	PVJaloEEP55802508g0229581	Protein of unknown function (DUF640)
Phvul.001G161500	PVBAT9305933g0279771	PVJaloEEP55803526g0255881	Sugar isomerase (SIS) family protein
Phvul.001G161600	PVBAT9313939g0319181	PVJaloEEP55803526g0255871	Transcription factor jumonji (jmj) family protein / zinc finger (C5HC2 type) family protein
Phvul.001G161700	PVBAT9301542g0174841	PVJaloEEP55801931g0208241	NAC domain containing protein 74
Phvul.001G161900	PVBAT9300172g0051461	PVJaloEEP55803054g0245581	S-adenosyl-L-methionine-dependent methyltransferases superfamily protein
Phvul.001G162000	PVBAT9300172g0051451	PVJaloEEP55803054g0245571	ribophorin II (RPN2) family protein
Phvul.001G162200	PVBAT9300172g0051431	PVJaloEEP55803054g0245551	Protein kinase family protein
Phvul.001G162300	PVBAT9300172g0051421	PVJaloEEP55802770g0237641	casein kinase I-like 6
Phvul.001G162400	PVBAT9300172g0051411	PVJaloEEP55802770g0237651	vacuolar protein sorting-associated protein 2.3
Phvul.001G162500	PVBAT9300172g0051401	PVJaloEEP55802770g0237661	ROP-interactive CRIB motif-containing protein 6
Phvul.001G162700	PVBAT9300172g0051361	PVJaloEEP55801769g0201001	phytochelatin synthase 1 (PCS1)
Phvul.001G162800	PVBAT9300172g0051351	PVJaloEEP55801769g0200991	Long-chain fatty alcohol dehydrogenase family protein
Phvul.001G162900	PVBAT9300172g0051341	PVJaloEEP55801769g0200981	0
Phvul.001G163000	PVBAT9300172g0051321	PVJaloEEP55801769g0200961	no pollen germination related 2
Phvul.001G163100	PVBAT9300172g0051311	PVJaloEEP55801769g0200951	Immunoglobulin E-set superfamily protein
Phvul.001G163300	PVBAT9300172g0051291	PVJaloEEP55800833g0142651	breast cancer associated RING 1
Phvul.001G163600	PVBAT9301084g0147121	PVJaloEEP55800833g0142691	0
Phvul.001G163700	PVBAT9301084g0147111	PVJaloEEP55800833g0142701	Leucine-rich repeat receptor-like protein kinase family protein
Phvul.001G163800	PVBAT9301084g0147101	PVJaloEEP55800833g0142711	Leucine-rich repeat receptor-like protein kinase family protein
Phvul.001G164000	PVBAT9301084g0147071	PVJaloEEP55800833g0142741	HAD superfamily, subfamily IIIB acid phosphatase
Phvul.001G164100	PVBAT9301084g0147061	PVJaloEEP55800833g0142751	0
Phvul.001G164300	PVBAT9301084g0147041	PVJaloEEP55800833g0142771	SET-domain containing protein lysine methyltransferase family protein
Phvul.001G164400	PVBAT9301084g0147031	PVJaloEEP55800833g0142781	plasmodesmata-located protein 1
Phvul.001G164500	PVBAT9313613g0318521	PVJaloEEP55801912g0207501	Tetratricopeptide repeat (TPR)-like superfamily protein
Phvul.001G164600	PVBAT9316130g0322841	PVJaloEEP55801912g0207511	Nuclear transport factor 2 (NTF2) family protein with RNA binding (RRM-RBD-RNP motifs) domain
Phvul.001G164800	PVBAT9300430g0089891	PVJaloEEP55801912g0207571	0
Phvul.001G164900	PVBAT9300430g0089901	PVJaloEEP55801912g0207581	auxin-induced protein 13
Phvul.001G165000	PVBAT9300430g0089911	PVJaloEEP55801912g0207591	Pentatricopeptide repeat (PPR-like) superfamily protein
Phvul.001G165100	PVBAT9300430g0089921	PVJaloEEP55801912g0207601	Leucine-rich repeat transmembrane protein kinase family protein
Phvul.001G165200	PVBAT9300430g0089931	PVJaloEEP55813511g0320661	photosystem II reaction center PSB28 protein
Phvul.001G165266	PVBAT9300430g0089941	PVJaloEEP55813511g0320651	Subtilase family protein
Phvul.001G165332	PVBAT9300430g0089961	PVJaloEEP55802452g0227701	Exostosin family protein
Phvul.001G165400	PVBAT9300430g0089971	PVJaloEEP55802452g0227711	0
Phvul.001G165500	PVBAT9300430g0089981	PVJaloEEP55802452g0227721	multidrug resistance-associated protein 5
Phvul.001G165600	PVBAT9300430g0090001	PVJaloEEP55803807g0261571	Pyridoxal phosphate (PLP)-dependent transferases superfamily protein
Phvul.001G165700	PVBAT9300430g0090011	PVJaloEEP55803807g0261561	pleiotropic drug resistance 12
Phvul.001G165800	PVBAT9300430g0090031	PVJaloEEP55821528g0326401	pleiotropic drug resistance 12
Phvul.001G166400	PVBAT9307806g0296191	PVJaloEEP55809341g0310551	pleiotropic drug resistance 12
Phvul.001G166500	PVBAT9300550g0102891	PVJaloEEP55804950g0279351	pleiotropic drug resistance 12
Phvul.001G166600	PVBAT9300550g0102881	PVJaloEEP55804950g0279341	Transducin/WD40 repeat-like superfamily protein
Phvul.001G166800	PVBAT9300550g0102871	PVJaloEEP55800689g0129371	response regulator 24
Phvul.001G166900	PVBAT9300550g0102861	PVJaloEEP55800689g0129381	ammonium transporter 1;1
Phvul.001G167000	PVBAT9300550g0102851	PVJaloEEP55800689g0129391	DENN (AEX-3) domain-containing protein
Phvul.001G167100	PVBAT9300550g0102841	PVJaloEEP55800689g0129401	GroES-like zinc-binding dehydrogenase family protein
Phvul.001G167200	PVBAT9300550g0102831	PVJaloEEP55800689g0129411	plus-3 domain-containing protein
Phvul.001G167300	PVBAT9300550g0102821	PVJaloEEP55800689g0129421	RmlC-like cupins superfamily protein
Phvul.001G167400	PVBAT9300550g0102811	PVJaloEEP55800689g0129431	Transducin family protein / WD-40 repeat family protein
Phvul.001G167500	PVBAT9300550g0102791	PVJaloEEP55800689g0129451	ribosomal protein S19
Phvul.001G167700	PVBAT9301353g0163991	PVJaloEEP55800689g0129501	Protein kinase superfamily protein
Phvul.001G167800	PVBAT9301353g0163981	PVJaloEEP55800831g0142611	pfkB-like carbohydrate kinase family protein
Phvul.001G167900	PVBAT9301353g0163961	PVJaloEEP55800831g0142591	myosin 2
Phvul.001G168000	PVBAT9303855g0249571	PVJaloEEP55800831g0142581	Flavin-binding monooxygenase family protein
Phvul.001G168100	PVBAT9303065g0231001	PVJaloEEP55801785g0201771	Protein of unknown function (DUF3741)
Phvul.001G168200	PVBAT9303065g0230991	PVJaloEEP55801781g0201611	GDSL-like Lipase/Acylhydrolase superfamily protein
Phvul.001G168300	PVBAT9302081g0198501	PVJaloEEP55801781g0201601	RNI-like superfamily protein
Phvul.001G168400	PVBAT9302081g0198511	PVJaloEEP55801781g0201591	CLIP-associated protein
Phvul.001G168500	PVBAT9302081g0198521	PVJaloEEP55801781g0201581	response regulator 24
Phvul.001G168800	PVBAT9300079g0030951	PVJaloEEP55800559g0115891	regulatory particle AAA-ATPase 2A
Phvul.001G168900	PVBAT9300079g0030961	PVJaloEEP55800559g0115881	0
Phvul.001G169000	PVBAT9300079g0030971	PVJaloEEP55800559g0115871	heat shock cognate protein 70-1
Phvul.001G169100	PVBAT9300079g0030981	PVJaloEEP55800559g0115861	0
Phvul.001G169300	PVBAT9300079g0031011	PVJaloEEP55803039g0245241	cation/H+ exchanger 20
Phvul.001G169400	PVBAT9300079g0031021	PVJaloEEP55803039g0245231	ARF-GAP domain 7
Phvul.001G169500	PVBAT9300079g0031041	PVJaloEEP55801268g0175301	NAD(P)-binding Rossmann-fold superfamily protein
Phvul.001G169600	PVBAT9300079g0031051	PVJaloEEP55801268g0175311	Prefoldin chaperone subunit family protein
Phvul.001G169700	PVBAT9300079g0031061	PVJaloEEP55801268g0175321	0
Phvul.001G169800	PVBAT9300079g0031071	PVJaloEEP55801268g0175331	Major facilitator superfamily protein
Phvul.001G169900	PVBAT9300079g0031081	PVJaloEEP55801268g0175341	eukaryotic translation initiation factor 3A
Phvul.001G170000	PVBAT9300079g0031091	PVJaloEEP55801268g0175351	RNA-binding (RRM/RBD/RNP motifs) family protein
Phvul.001G170100	PVBAT9300079g0031101	PVJaloEEP55801268g0175361	0
Phvul.001G170200	PVBAT9300079g0031111	PVJaloEEP55801268g0175371	0
Phvul.001G170500	PVBAT9308571g0300701	PVJaloEEP55802748g0236991	DNAse I-like superfamily protein
Phvul.001G170701	PVBAT9305549g0275511	PVJaloEEP55803056g0245661	C2H2 and C2HC zinc fingers superfamily protein
Phvul.001G170800	PVBAT9305549g0275521	PVJaloEEP55803056g0245651	C2H2 and C2HC zinc fingers superfamily protein
Phvul.001G170900	PVBAT9305549g0275531	PVJaloEEP55803056g0245641	diaminopimelate epimerase family protein
Phvul.001G171000	PVBAT9306483g0285281	PVJaloEEP55803056g0245631	Protein of unknown function (DUF1635)
Phvul.001G171100	PVBAT9306483g0285291	PVJaloEEP55803056g0245611	Plant protein 1589 of unknown function
Phvul.001G171200	PVBAT9302214g0203811	PVJaloEEP55800023g0012261	Tetratricopeptide repeat (TPR)-like superfamily protein
Phvul.001G171300	PVBAT9302214g0203801	PVJaloEEP55800023g0012251	0
Phvul.001G171400	PVBAT9302214g0203791	PVJaloEEP55800023g0012241	Chloroplast-targeted copper chaperone protein
Phvul.001G171500	PVBAT9303429g0239961	PVJaloEEP55800023g0012221	exocyst subunit exo70 family protein H4
Phvul.001G171600	PVBAT9303429g0239951	PVJaloEEP55800023g0012211	Ankyrin repeat family protein
Phvul.001G171700	PVBAT9301842g0188411	PVJaloEEP55800023g0012201	Ankyrin repeat family protein
Phvul.001G171800	PVBAT9301842g0188401	PVJaloEEP55800023g0012191	0
Phvul.001G171900	PVBAT9301842g0188391	PVJaloEEP55800023g0012181	Lipin family protein
Phvul.001G172000	PVBAT9301842g0188381	PVJaloEEP55800023g0012171	Lung seven transmembrane receptor family protein
Phvul.001G172100	PVBAT9301842g0188371	PVJaloEEP55800023g0012161	0
Phvul.001G172300	PVBAT9305341g0272781	PVJaloEEP55800023g0012141	endomembrane-type CA-ATPase 4
Phvul.001G172400	PVBAT9305341g0272791	PVJaloEEP55800023g0012131	ABC-2 type transporter family protein
Phvul.001G172600	PVBAT9300148g0046651	PVJaloEEP55800023g0012111	RNA-binding (RRM/RBD/RNP motifs) family protein with retrovirus zinc finger-like domain
Phvul.001G172800	PVBAT9300148g0046691	PVJaloEEP55800023g0012071	0
Phvul.001G172900	PVBAT9300148g0046701	PVJaloEEP55800023g0012061	aluminum sensitive 3
Phvul.001G173000	PVBAT9300148g0046711	PVJaloEEP55800023g0012051	Disease resistance-responsive (dirigent-like protein) family protein
Phvul.001G173100	PVBAT9300148g0046731	PVJaloEEP55800023g0012031	Protein phosphatase 2C family protein
Phvul.001G173200	PVBAT9300148g0046741	PVJaloEEP55800023g0012021	0
Phvul.001G173300	PVBAT9300148g0046751	PVJaloEEP55800023g0012011	Glutathione S-transferase family protein
Phvul.001G173400	PVBAT9300148g0046771	PVJaloEEP55800023g0011991	Tetratricopeptide repeat (TPR)-like superfamily protein
Phvul.001G173500	PVBAT9300148g0046781	PVJaloEEP55800023g0011981	Glutathione S-transferase family protein
Phvul.001G173600	PVBAT9300148g0046791	PVJaloEEP55800023g0011971	Protein kinase superfamily protein
Phvul.001G173700	PVBAT9300148g0046811	PVJaloEEP55800023g0011951	WRKY family transcription factor family protein
Phvul.001G173800	PVBAT9300148g0046821	PVJaloEEP55800023g0011941	adenosine kinase
Phvul.001G173900	PVBAT9300148g0046831	PVJaloEEP55800023g0011931	Thioredoxin superfamily protein
Phvul.001G174000	PVBAT9300148g0046841	PVJaloEEP55800023g0011921	Tetratricopeptide repeat (TPR)-like superfamily protein
Phvul.001G174100	PVBAT9300148g0046851	PVJaloEEP55800023g0011911	0
Phvul.001G174200	PVBAT9300148g0046861	PVJaloEEP55800023g0011901	Homeodomain-like superfamily protein
Phvul.001G174300	PVBAT9300148g0046871	PVJaloEEP55800023g0011891	Ribosomal protein L4/L1 family
Phvul.001G174400	PVBAT9300148g0046881	PVJaloEEP55800023g0011881	related to AP2.7
Phvul.001G174500	PVBAT9300148g0046891	PVJaloEEP55800023g0011871	Leucine-rich repeat protein kinase family protein
Phvul.001G174600	PVBAT9309857g0307051	PVJaloEEP55800023g0011861	nuclear factor Y, subunit B10
Phvul.001G174700	PVBAT9307173g0291471	PVJaloEEP55805301g0283731	minichromosome maintenance 8
Phvul.001G174800	PVBAT9307641g0295011	PVJaloEEP55806380g0294031	0
Phvul.001G175100	PVBAT9308720g0301411	PVJaloEEP55810298g0313791	IQ-domain 2
Phvul.001G175200	PVBAT9305120g0269951	PVJaloEEP55803794g0261381	Nucleotide-diphospho-sugar transferases superfamily protein
Phvul.001G175350	PVBAT9305120g0269921	PVJaloEEP55803794g0261351	0
Phvul.001G175400	PVBAT9305120g0269911	PVJaloEEP55803794g0261341	0
Phvul.001G175500	PVBAT9309056g0303151	PVJaloEEP55808722g0308031	PLAC8 family protein
Phvul.001G175700	PVBAT9307529g0294221	PVJaloEEP55811251g0316451	S1FA-like DNA-binding protein
Phvul.001G175800	PVBAT9307529g0294211	PVJaloEEP55801041g0159911	0
Phvul.001G175900	PVBAT9307529g0294201	PVJaloEEP55801041g0159901	Seven transmembrane MLO family protein
Phvul.001G176000	PVBAT9303619g0244341	PVJaloEEP55801041g0159891	RING/U-box superfamily protein
Phvul.001G176100	PVBAT9303619g0244381	PVJaloEEP55801041g0159851	NAC domain containing protein 25
Phvul.001G176200	PVBAT9307578g0294601	PVJaloEEP55801041g0159841	C2H2-like zinc finger protein
Phvul.001G176300	PVBAT9305465g0274531	PVJaloEEP55801041g0159831	homolog of mamallian P58IPK
Phvul.001G176400	PVBAT9305465g0274541	PVJaloEEP55801041g0159821	FASCICLIN-like arabinogalactan-protein 11
Phvul.001G176500	PVBAT9309906g0307321	PVJaloEEP55804378g0271321	Transducin/WD40 repeat-like superfamily protein
Phvul.001G176600	PVBAT9304368g0258631	PVJaloEEP55804378g0271311	0
Phvul.001G176700	PVBAT9304368g0258641	PVJaloEEP55802360g0224501	RING/U-box superfamily protein
Phvul.001G176800	PVBAT9304368g0258651	PVJaloEEP55802360g0224511	Protein kinase superfamily protein
Phvul.001G176900	PVBAT9303965g0251781	PVJaloEEP55802360g0224521	vacuolar membrane ATPase 10
Phvul.001G177000	PVBAT9303965g0251791	PVJaloEEP55802360g0224531	plasma membrane intrinsic protein 2E
Phvul.001G177100	PVBAT9300899g0133411	PVJaloEEP55801002g0156791	0
Phvul.001G177200	PVBAT9300899g0133401	PVJaloEEP55801002g0156781	Protein of unknown function, DUF584
Phvul.001G177300	PVBAT9300899g0133391	PVJaloEEP55801002g0156771	Pyridoxal-dependent decarboxylase family protein
Phvul.001G177400	PVBAT9300899g0133381	PVJaloEEP55801002g0156761	lysine decarboxylase family protein
Phvul.001G177500	PVBAT9300899g0133361	PVJaloEEP55801002g0156741	NRAMP metal ion transporter family protein
Phvul.001G177700	PVBAT9300899g0133351	PVJaloEEP55801002g0156731	PHE ammonia lyase 1
Phvul.001G177800	PVBAT9311648g0313941	PVJaloEEP55811150g0316101	PHE ammonia lyase 1
Phvul.001G177901	PVBAT9301919g0191711	PVJaloEEP55802022g0211901	chromatin remodeling 4
Phvul.001G178000	PVBAT9301919g0191721	PVJaloEEP55802022g0211911	adenosine kinase 2
Phvul.001G178100	PVBAT9301919g0191731	PVJaloEEP55802022g0211921	0
Phvul.001G178200	PVBAT9301850g0188741	PVJaloEEP55806654g0296051	SAUR-like auxin-responsive protein family
Phvul.001G178300	PVBAT9301850g0188731	PVJaloEEP55800883g0147481	Translin family protein
Phvul.001G178400	PVBAT9301850g0188721	PVJaloEEP55800883g0147491	Protein kinase superfamily protein
Phvul.001G178500	PVBAT9301850g0188711	PVJaloEEP55800883g0147501	Cysteine proteinases superfamily protein
Phvul.001G178600	PVBAT9301850g0188701	PVJaloEEP55800883g0147511	RNApolymerase sigma-subunit F
Phvul.001G178700	PVBAT9301850g0188691	PVJaloEEP55800883g0147521	DVL family protein
Phvul.001G178800	PVBAT9302006g0195641	PVJaloEEP55800883g0147541	0
Phvul.001G178900	PVBAT9302006g0195631	PVJaloEEP55800883g0147551	SAUR-like auxin-responsive protein family
Phvul.001G179000	PVBAT9302006g0195621	PVJaloEEP55800883g0147561	SAUR-like auxin-responsive protein family
Phvul.001G179100	PVBAT9311294g0312601	PVJaloEEP55810541g0314431	Heavy metal transport/detoxification superfamily protein
Phvul.001G179200	PVBAT9302394g0210441	PVJaloEEP55800319g0083781	Histidyl-tRNA synthetase 1
Phvul.001G179300	PVBAT9302394g0210451	PVJaloEEP55800319g0083771	ATP binding cassette subfamily B1
Phvul.001G179400	PVBAT9301959g0193601	PVJaloEEP55800319g0083761	myb domain protein 68
Phvul.001G179500	PVBAT9301959g0193591	PVJaloEEP55800319g0083751	methionine adenosyltransferase 3
Phvul.001G179600	PVBAT9301959g0193581	PVJaloEEP55800319g0083741	Thioredoxin superfamily protein
Phvul.001G179700	PVBAT9301959g0193571	PVJaloEEP55800319g0083731	phosphoadenosine phosphosulfate (PAPS) reductase family protein
Phvul.001G179800	PVBAT9301959g0193551	PVJaloEEP55800319g0083711	Pentatricopeptide repeat (PPR-like) superfamily protein
Phvul.001G179900	PVBAT9301976g0194391	PVJaloEEP55800319g0083701	xyloglucan endotransglucosylase/hydrolase 32
Phvul.001G180000	PVBAT9301976g0194401	PVJaloEEP55800319g0083691	Transducin/WD40 repeat-like superfamily protein
Phvul.001G180100	PVBAT9301976g0194411	PVJaloEEP55800319g0083681	Rhodanese/Cell cycle control phosphatase superfamily protein
Phvul.001G180200	PVBAT9301976g0194431	PVJaloEEP55800319g0083661	ACT-like superfamily protein
Phvul.001G180300	PVBAT9301976g0194441	PVJaloEEP55800319g0083651	Protein of unknown function (DUF1624)
Phvul.001G180450	PVBAT9300932g0135951	PVJaloEEP55801330g0179311	0
Phvul.001G180500	PVBAT9300932g0135971	PVJaloEEP55801330g0179331	Major facilitator superfamily protein
Phvul.001G180600	PVBAT9300932g0135991	PVJaloEEP55801330g0179351	Protein phosphatase 2A regulatory B subunit family protein
Phvul.001G180700	PVBAT9300932g0136001	PVJaloEEP55801330g0179361	0
Phvul.001G180800	PVBAT9300932g0136011	PVJaloEEP55801330g0179371	Pectin lyase-like superfamily protein
Phvul.001G180900	PVBAT9300932g0136021	PVJaloEEP55801330g0179381	alpha carbonic anhydrase 7
Phvul.001G181000	PVBAT9300932g0136031	PVJaloEEP55801330g0179391	triosephosphate isomerase
Phvul.001G181100	PVBAT9300932g0136041	PVJaloEEP55801330g0179401	gamma tonoplast intrinsic protein
Phvul.001G181200	PVBAT9300424g0089231	PVJaloEEP55800592g0119241	C2H2-type zinc finger family protein
Phvul.001G181300	PVBAT9300424g0089221	PVJaloEEP55800592g0119231	RAB GTPase homolog C2A
Phvul.001G181400	PVBAT9300424g0089211	PVJaloEEP55800592g0119221	phosphatidyl inositol monophosphate 5 kinase
Phvul.001G181500	PVBAT9300424g0089201	PVJaloEEP55800592g0119211	transducin family protein / WD-40 repeat family protein
Phvul.001G181600	PVBAT9300424g0089191	PVJaloEEP55800592g0119201	expansin A16
Phvul.001G181700	PVBAT9300424g0089171	PVJaloEEP55800592g0119181	Tudor/PWWP/MBT superfamily protein
Phvul.001G182100	PVBAT9300255g0066711	PVJaloEEP55805688g0287761	UDP-glucosyl transferase 73C2
Phvul.001G182200	PVBAT9300255g0066721	PVJaloEEP55801452g0186621	UDP-glucosyl transferase 73C2
Phvul.001G182400	PVBAT9300255g0066731	PVJaloEEP55801452g0186601	UDP-glucosyl transferase 73C2
Phvul.001G182600	PVBAT9300255g0066741	PVJaloEEP55801452g0186581	UDP-glucosyl transferase 73C2
Phvul.001G182900	PVBAT9300255g0066751	PVJaloEEP55801452g0186551	don-glucosyltransferase 1
Phvul.001G183000	PVBAT9300255g0066761	PVJaloEEP55801452g0186541	UDP-glucosyl transferase 73D1
Phvul.001G183100	PVBAT9300255g0066771	PVJaloEEP55801452g0186531	Pectin lyase-like superfamily protein
Phvul.001G183200	PVBAT9300255g0066781	PVJaloEEP55801452g0186521	Acyl-CoA N-acyltransferase with RING/FYVE/PHD-type zinc finger domain
Phvul.001G183300	PVBAT9300255g0066791	PVJaloEEP55805362g0284421	2-oxoglutarate (2OG) and Fe(II)-dependent oxygenase superfamily protein
Phvul.001G183400	PVBAT9300255g0066811	PVJaloEEP55801275g0175881	PLATZ transcription factor family protein
Phvul.001G183500	PVBAT9300255g0066821	PVJaloEEP55801275g0175891	Modifier of rudimentary (Mod(r)) protein
Phvul.001G183600	PVBAT9300255g0066831	PVJaloEEP55801275g0175901	Pollen Ole e 1 allergen and extensin family protein
Phvul.001G183700	PVBAT9300255g0066841	PVJaloEEP55801275g0175911	Eukaryotic release factor 1 (eRF1) family protein
Phvul.001G183800	PVBAT9300255g0066851	PVJaloEEP55801275g0175921	Eukaryotic aspartyl protease family protein
Phvul.001G183900	PVBAT9300054g0023651	PVJaloEEP55801275g0175941	poly(A) binding protein 7
Phvul.001G184000	PVBAT9300054g0023641	PVJaloEEP55801275g0175951	0
Phvul.001G184100	PVBAT9300054g0023631	PVJaloEEP55801275g0175961	Protein kinase family protein
Phvul.001G184200	PVBAT9300054g0023621	PVJaloEEP55801275g0175971	0
Phvul.001G184300	PVBAT9300054g0023601	PVJaloEEP55802542g0230681	ubiquitin-protein ligase 7
Phvul.001G184400	PVBAT9300054g0023591	PVJaloEEP55802542g0230671	Pentatricopeptide repeat (PPR) superfamily protein
Phvul.001G184500	PVBAT9300054g0023581	PVJaloEEP55802542g0230661	Exostosin family protein
Phvul.001G184600	PVBAT9300054g0023571	PVJaloEEP55802542g0230651	late embryogenesis abundant protein, putative / LEA protein, putative
Phvul.001G184700	PVBAT9300054g0023561	PVJaloEEP55802542g0230641	ribosomal protein L24
Phvul.001G184900	PVBAT9300054g0023551	PVJaloEEP55809331g0310521	homeobox 51
Phvul.001G185000	PVBAT9300054g0023541	PVJaloEEP55800311g0082441	phloem protein 2-A15
Phvul.001G185100	PVBAT9300054g0023531	PVJaloEEP55800311g0082431	sequence-specific DNA binding transcription factors
Phvul.001G185200	PVBAT9300054g0023511	PVJaloEEP55800311g0082411	Pyruvate kinase family protein
Phvul.001G185400	PVBAT9300054g0023501	PVJaloEEP55800311g0082401	Leucine-rich repeat protein kinase family protein
Phvul.001G185500	PVBAT9300054g0023491	PVJaloEEP55800311g0082391	cytochrome P450, family 76, subfamily G, polypeptide 1
Phvul.001G185600	PVBAT9300054g0023481	PVJaloEEP55800311g0082381	Protein of unknown function (DUF668)
Phvul.001G185700	PVBAT9300054g0023471	PVJaloEEP55800311g0082371	0
Phvul.001G185800	PVBAT9300054g0023461	PVJaloEEP55800311g0082361	Nucleotide-diphospho-sugar transferases superfamily protein
Phvul.001G185900	PVBAT9300054g0023451	PVJaloEEP55800311g0082351	pentatricopeptide (PPR) repeat-containing protein
Phvul.001G186000	PVBAT9300054g0023421	PVJaloEEP55800311g0082311	Thioredoxin superfamily protein
Phvul.001G186200	PVBAT9300054g0023401	PVJaloEEP55800311g0082291	Zinc finger C-x8-C-x5-C-x3-H type family protein
Phvul.001G186300	PVBAT9300054g0023391	PVJaloEEP55800311g0082281	histone deacetylase 3
Phvul.001G186400	PVBAT9300054g0023371	PVJaloEEP55800311g0082261	AGAMOUS-like 62
Phvul.001G186600	PVBAT9301318g0161711	PVJaloEEP55803897g0263531	Protein kinase superfamily protein
Phvul.001G186700	PVBAT9301318g0161731	PVJaloEEP55803897g0263521	ENTH/VHS family protein
Phvul.001G186800	PVBAT9305082g0269491	PVJaloEEP55810164g0313481	D-mannose binding lectin protein with Apple-like carbohydrate-binding domain
Phvul.001G186900	PVBAT9305082g0269471	PVJaloEEP55805169g0282261	Plant protein of unknown function (DUF868)
Phvul.001G187000	PVBAT9304656g0263321	PVJaloEEP55801082g0162671	Duplicated homeodomain-like superfamily protein
Phvul.001G187100	PVBAT9303197g0234431	PVJaloEEP55801082g0162681	Integrase-type DNA-binding superfamily protein
Phvul.001G187300	PVBAT9303197g0234381	PVJaloEEP55801082g0162731	0
Phvul.001G187400	PVBAT9301045g0144541	PVJaloEEP55803061g0245701	Family of unknown function (DUF662)
Phvul.001G187500	PVBAT9301045g0144551	PVJaloEEP55802766g0237531	growth-regulating factor 4
Phvul.001G187600	PVBAT9301045g0144561	PVJaloEEP55802766g0237541	starch branching enzyme 2.2
Phvul.001G187900	PVBAT9302162g0201701	PVJaloEEP55800148g0051861	pleiotropic drug resistance 11
Phvul.001G188100	PVBAT9302162g0201731	PVJaloEEP55800148g0051831	Protein kinase superfamily protein
Phvul.001G188201	PVBAT9301053g0145101	PVJaloEEP55800148g0051811	60S acidic ribosomal protein family
Phvul.001G188300	PVBAT9301053g0145091	PVJaloEEP55800148g0051801	Basic-leucine zipper (bZIP) transcription factor family protein
Phvul.001G188500	PVBAT9301053g0145071	PVJaloEEP55800148g0051781	cytochrome P450, family 94, subfamily C, polypeptide 1
Phvul.001G188600	PVBAT9301053g0145061	PVJaloEEP55800148g0051771	GDSL-like Lipase/Acylhydrolase superfamily protein
Phvul.001G188700	PVBAT9301053g0145051	PVJaloEEP55800148g0051761	uridine-ribohydrolase 1
Phvul.001G188800	PVBAT9301053g0145041	PVJaloEEP55800148g0051751	A20/AN1-like zinc finger family protein
Phvul.001G188900	PVBAT9301053g0145031	PVJaloEEP55800148g0051741	purple acid phosphatase 22
Phvul.001G189000	PVBAT9305610g0276101	PVJaloEEP55800148g0051731	Purple acid phosphatases superfamily protein
Phvul.001G189100	PVBAT9305610g0276091	PVJaloEEP55800148g0051721	Integral membrane Yip1 family protein
Phvul.001G189200	PVBAT9301323g0162121	PVJaloEEP55800148g0051711	PEBP (phosphatidylethanolamine-binding protein) family protein
Phvul.001G189300	PVBAT9301323g0162131	PVJaloEEP55800148g0051701	alpha/beta-Hydrolases superfamily protein
Phvul.001G189400	PVBAT9301323g0162141	PVJaloEEP55800148g0051691	Basic-leucine zipper (bZIP) transcription factor family protein
Phvul.001G189500	PVBAT9301323g0162151	PVJaloEEP55800148g0051681	F-box/RNI-like superfamily protein
Phvul.001G189600	PVBAT9301323g0162161	PVJaloEEP55800148g0051671	Iron-sulphur cluster biosynthesis family protein
Phvul.001G189700	PVBAT9301323g0162171	PVJaloEEP55800148g0051661	Tubulin/FtsZ family protein
Phvul.001G189800	PVBAT9301323g0162181	PVJaloEEP55800148g0051651	glucose-6-phosphate acetyltransferase 1
Phvul.001G189900	PVBAT9301323g0162191	PVJaloEEP55800148g0051641	0
Phvul.001G190000	PVBAT9301323g0162201	PVJaloEEP55802997g0243941	Transducin/WD40 repeat-like superfamily protein
Phvul.001G190100	PVBAT9300298g0073251	PVJaloEEP55802997g0243921	Ferritin/ribonucleotide reductase-like family protein
Phvul.001G190200	PVBAT9300298g0073241	PVJaloEEP55802997g0243911	ubiquinol-cytochrome C reductase UQCRX/QCR9-like family protein
Phvul.001G190300	PVBAT9300298g0073221	PVJaloEEP55802997g0243881	pentatricopeptide (PPR) repeat-containing protein
Phvul.001G190400	PVBAT9300298g0073211	PVJaloEEP55802997g0243871	SOUL heme-binding family protein
Phvul.001G190500	PVBAT9300298g0073201	PVJaloEEP55802997g0243861	0
Phvul.001G190600	PVBAT9300298g0073181	PVJaloEEP55800457g0104091	Glutaredoxin family protein
Phvul.001G190700	PVBAT9300298g0073171	PVJaloEEP55800457g0104101	0
Phvul.001G190800	PVBAT9300298g0073151	PVJaloEEP55800457g0104121	F-box family protein
Phvul.001G190900	PVBAT9300298g0073141	PVJaloEEP55800457g0104131	RNA-binding (RRM/RBD/RNP motifs) family protein
Phvul.001G191000	PVBAT9300298g0073121	PVJaloEEP55800457g0104151	Nucleic acid-binding, OB-fold-like protein
Phvul.001G191100	PVBAT9300298g0073111	PVJaloEEP55800457g0104161	0
Phvul.001G191200	PVBAT9300298g0073101	PVJaloEEP55800457g0104171	chloroplast signal recognition particle 54 kDa subunit
Phvul.001G191300	PVBAT9300298g0073091	PVJaloEEP55800457g0104181	Rho GTPase activating protein with PAK-box/P21-Rho-binding domain
Phvul.001G191400	PVBAT9300298g0073071	PVJaloEEP55800457g0104201	probable small nuclear ribonucleoprotein G
Phvul.001G191500	PVBAT9300298g0073061	PVJaloEEP55800457g0104211	P-loop containing nucleoside triphosphate hydrolases superfamily protein
Phvul.001G191600	PVBAT9300298g0073051	PVJaloEEP55800457g0104221	cell wall invertase 4
Phvul.001G191700	PVBAT9300298g0073041	PVJaloEEP55800457g0104231	ubiquitin extension protein 1
Phvul.001G191800	PVBAT9306188g0282461	PVJaloEEP55800457g0104241	alpha/beta-Hydrolases superfamily protein
Phvul.001G191900	PVBAT9306188g0282441	PVJaloEEP55800457g0104261	Protein of unknown function, DUF584
Phvul.001G192000	PVBAT9302953g0227951	PVJaloEEP55804613g0274711	NAC domain containing protein 90
Phvul.001G192100	PVBAT9302953g0227961	PVJaloEEP55807573g0302241	Vacuolar protein sorting 55 (VPS55) family protein
Phvul.001G192200	PVBAT9302953g0227971	PVJaloEEP55807573g0302251	Transducin/WD40 repeat-like superfamily protein
Phvul.001G192300	PVBAT9301339g0162891	PVJaloEEP55800465g0105251	Tetratricopeptide repeat (TPR)-like superfamily protein
Phvul.001G192400	PVBAT9301339g0162901	PVJaloEEP55800465g0105241	Cyclophilin-like peptidyl-prolyl cis-trans isomerase family protein
Phvul.001G192500	PVBAT9301339g0162911	PVJaloEEP55800465g0105231	Protein of unknown function (DUF1022)
Phvul.001G192600	PVBAT9301339g0162921	PVJaloEEP55800465g0105221	decapping 1
Phvul.001G192800	PVBAT9301339g0162951	PVJaloEEP55800465g0105181	RNA binding (RRM/RBD/RNP motifs) family protein
Phvul.001G192900	PVBAT9301339g0162971	PVJaloEEP55800465g0105161	F-box family protein
Phvul.001G193000	PVBAT9301606g0177591	PVJaloEEP55800465g0105151	embryo defective 2735
Phvul.001G193100	PVBAT9301606g0177611	PVJaloEEP55800465g0105131	AP2/B3-like transcriptional factor family protein
Phvul.001G193300	PVBAT9301606g0177641	PVJaloEEP55800465g0105101	0
Phvul.001G193400	PVBAT9301606g0177651	PVJaloEEP55800465g0105091	NAD(P)-binding Rossmann-fold superfamily protein
Phvul.001G193500	PVBAT9301606g0177661	PVJaloEEP55800465g0105081	NAD(P)-binding Rossmann-fold superfamily protein
Phvul.001G193600	PVBAT9304894g0266891	PVJaloEEP55804943g0279241	TLD-domain containing nucleolar protein
Phvul.001G193700	PVBAT9301885g0190281	PVJaloEEP55801765g0200791	0
Phvul.001G193900	PVBAT9301885g0190251	PVJaloEEP55801765g0200761	Polynucleotidyl transferase, ribonuclease H-like superfamily protein
Phvul.001G194000	PVBAT9301885g0190241	PVJaloEEP55801765g0200731	ovate family protein 13
Phvul.001G194020	PVBAT9302514g0214381	PVJaloEEP55802593g0232511	Ovate family protein
Phvul.001G194040	PVBAT9302514g0214371	PVJaloEEP55802593g0232501	alpha/beta-Hydrolases superfamily protein
Phvul.001G194060	PVBAT9302514g0214361	PVJaloEEP55802593g0232491	HVA22-like protein J
Phvul.001G194080	PVBAT9302514g0214351	PVJaloEEP55802593g0232481	0
Phvul.001G194300	PVBAT9301858g0189021	PVJaloEEP55802279g0221641	0
Phvul.001G194400	PVBAT9301858g0189041	PVJaloEEP55802279g0221661	Putative lysine decarboxylase family protein
Phvul.001G194500	PVBAT9301858g0189051	PVJaloEEP55802279g0221671	Eukaryotic aspartyl protease family protein
Phvul.001G194600	PVBAT9301858g0189061	PVJaloEEP55802279g0221681	Late embryogenesis abundant (LEA) hydroxyproline-rich glycoprotein family
Phvul.001G194900	PVBAT9301858g0189091	PVJaloEEP55802279g0221711	Late embryogenesis abundant (LEA) hydroxyproline-rich glycoprotein family
Phvul.001G195000	PVBAT9309460g0305011	PVJaloEEP55800342g0087311	NDR1/HIN1-like 1
Phvul.001G195100	PVBAT9303628g0244631	PVJaloEEP55800342g0087321	hydroxyproline-rich glycoprotein family protein
Phvul.001G195300	PVBAT9303628g0244661	PVJaloEEP55800342g0087351	damaged DNA binding;DNA-directed DNA polymerases
Phvul.001G195400	PVBAT9303628g0244671	PVJaloEEP55800342g0087361	0
Phvul.001G195500	PVBAT9302825g0223951	PVJaloEEP55800342g0087371	Leucine-rich repeat protein kinase family protein
Phvul.001G195700	PVBAT9302825g0223991	PVJaloEEP55800342g0087411	Aluminium activated malate transporter family protein
Phvul.001G195800	PVBAT9300278g0070121	PVJaloEEP55800137g0049411	BEL1-like homeodomain 1
Phvul.001G195900	PVBAT9300278g0070131	PVJaloEEP55800137g0049401	BTB/POZ domain-containing protein
Phvul.001G196000	PVBAT9300278g0070141	PVJaloEEP55800137g0049391	plant U-box 22
Phvul.001G196100	PVBAT9300278g0070151	PVJaloEEP55800137g0049381	Dof-type zinc finger DNA-binding family protein
Phvul.001G196200	PVBAT9300278g0070171	PVJaloEEP55800137g0049361	Tetratricopeptide repeat (TPR)-like superfamily protein
Phvul.001G196300	PVBAT9300278g0070181	PVJaloEEP55800137g0049351	syntaxin of plants 121
Phvul.001G196400	PVBAT9300278g0070191	PVJaloEEP55800137g0049341	syntaxin of plants 121
Phvul.001G196500	PVBAT9300278g0070201	PVJaloEEP55800137g0049331	TatD related DNase
Phvul.001G196700	PVBAT9300278g0070211	PVJaloEEP55800137g0049321	chloroplast RNA-binding protein 33
Phvul.001G196800	PVBAT9300278g0070221	PVJaloEEP55800137g0049311	nuclear factor Y, subunit A10
Phvul.001G196900	PVBAT9300637g0111501	PVJaloEEP55800137g0049291	AGAMOUS-like 38
Phvul.001G197000	PVBAT9300637g0111511	PVJaloEEP55800137g0049281	RING/U-box superfamily protein
Phvul.001G197100	PVBAT9300637g0111521	PVJaloEEP55800137g0049271	Glutaredoxin family protein
Phvul.001G197200	PVBAT9300637g0111531	PVJaloEEP55800137g0049261	ubiquitin-specific protease 8
Phvul.001G197300	PVBAT9300637g0111541	PVJaloEEP55800137g0049251	Dihydroneopterin aldolase
Phvul.001G197400	PVBAT9300637g0111551	PVJaloEEP55800137g0049241	0
Phvul.001G197500	PVBAT9300637g0111561	PVJaloEEP55800137g0049211	0
Phvul.001G197700	PVBAT9300637g0111571	PVJaloEEP55800137g0049191	calcium dependent protein kinase 1
Phvul.001G197800	PVBAT9300637g0111581	PVJaloEEP55800137g0049181	TPX2 (targeting protein for Xklp2) protein family
Phvul.001G197900	PVBAT9300637g0111591	PVJaloEEP55800137g0049171	FASCICLIN-like arabinogalactan protein 16 precursor
Phvul.001G198000	PVBAT9301401g0166931	PVJaloEEP55806633g0295961	RING-H2 group F2A
Phvul.001G198100	PVBAT9301401g0166941	PVJaloEEP55806633g0295971	0
Phvul.001G198200	PVBAT9301401g0166951	PVJaloEEP55800304g0081331	0
Phvul.001G198300	PVBAT9301401g0166961	PVJaloEEP55800304g0081341	Transducin family protein / WD-40 repeat family protein
Phvul.001G198400	PVBAT9301401g0166971	PVJaloEEP55800304g0081351	ABC-2 type transporter family protein
Phvul.001G198500	PVBAT9301401g0166981	PVJaloEEP55800304g0081361	0
Phvul.001G198600	PVBAT9301401g0166991	PVJaloEEP55800304g0081371	Pentatricopeptide repeat (PPR) superfamily protein
Phvul.001G198800	PVBAT9305299g0272281	PVJaloEEP55800304g0081381	Protein of unknown function, DUF593
Phvul.001G198900	PVBAT9305299g0272271	PVJaloEEP55800304g0081391	alpha/beta-Hydrolases superfamily protein
Phvul.001G199000	PVBAT9300559g0103731	PVJaloEEP55800304g0081401	FAD-linked oxidases family protein
Phvul.001G199100	PVBAT9300559g0103741	PVJaloEEP55800304g0081411	SPX (SYG1/Pho81/XPR1) domain-containing protein / zinc finger (C3HC4-type RING finger) protein-related
Phvul.001G199200	PVBAT9300559g0103751	PVJaloEEP55800304g0081421	Sterile alpha motif (SAM) domain-containing protein
Phvul.001G199300	PVBAT9300559g0103761	PVJaloEEP55800304g0081431	aromatic and neutral transporter 1
Phvul.001G199400	PVBAT9300559g0103771	PVJaloEEP55800304g0081441	Nucleic acid-binding, OB-fold-like protein
Phvul.001G199500	PVBAT9300559g0103781	PVJaloEEP55800304g0081451	SWAP (Suppressor-of-White-APricot)/surp RNA-binding domain-containing protein
Phvul.001G199600	PVBAT9300559g0103791	PVJaloEEP55800304g0081461	Peptidase M28 family protein
Phvul.001G199700	PVBAT9300559g0103801	PVJaloEEP55800304g0081471	0
Phvul.001G199800	PVBAT9300559g0103811	PVJaloEEP55800304g0081481	ubiquitin-specific protease 12
Phvul.001G199900	PVBAT9300559g0103821	PVJaloEEP55800304g0081491	RHOMBOID-like protein 15
Phvul.001G200000	PVBAT9300559g0103831	PVJaloEEP55800304g0081501	eukaryotic translation initiation factor 3C
Phvul.001G200100	PVBAT9300559g0103841	PVJaloEEP55800304g0081511	TRAF-like superfamily protein
Phvul.001G200200	PVBAT9300559g0103851	PVJaloEEP55806015g0290831	Cleavage and polyadenylation specificity factor (CPSF) A subunit protein
Phvul.001G200400	PVBAT9303590g0243671	PVJaloEEP55801035g0159511	Phosphatidic acid phosphatase (PAP2) family protein
Phvul.001G200500	PVBAT9303590g0243661	PVJaloEEP55801035g0159501	Protein of unknown function (DUF620)
Phvul.001G200600	PVBAT9303590g0243651	PVJaloEEP55801035g0159491	Ubiquitin carboxyl-terminal hydrolase family protein
Phvul.001G200700	PVBAT9300443g0091701	PVJaloEEP55801035g0159461	DNAse I-like superfamily protein
Phvul.001G200900	PVBAT9300443g0091691	PVJaloEEP55801035g0159451	Translation protein SH3-like family protein
Phvul.001G201000	PVBAT9300443g0091681	PVJaloEEP55801035g0159441	Translation protein SH3-like family protein
Phvul.001G201100	PVBAT9300443g0091661	PVJaloEEP55801035g0159421	NPL4-like protein 1
Phvul.001G201200	PVBAT9300443g0091651	PVJaloEEP55801035g0159411	sister-chromatid cohesion protein 3
Phvul.001G201300	PVBAT9300443g0091641	PVJaloEEP55805323g0283951	Peroxidase superfamily protein
Phvul.001G201400	PVBAT9300443g0091631	PVJaloEEP55805323g0283961	Rho GTPase activating protein with PAK-box/P21-Rho-binding domain
Phvul.001G201500	PVBAT9300443g0091611	PVJaloEEP55801317g0178671	0
Phvul.001G201600	PVBAT9300443g0091601	PVJaloEEP55801317g0178681	RNA-binding protein-defense related 1
Phvul.001G201700	PVBAT9300443g0091591	PVJaloEEP55801317g0178691	BRCT domain-containing DNA repair protein
Phvul.001G201800	PVBAT9300443g0091581	PVJaloEEP55801317g0178701	NAD(P)-binding Rossmann-fold superfamily protein
Phvul.001G201900	PVBAT9300443g0091571	PVJaloEEP55801317g0178711	0
Phvul.001G202000	PVBAT9300443g0091561	PVJaloEEP55801317g0178721	auxin response factor 2
Phvul.001G202100	PVBAT9304634g0263041	PVJaloEEP55801317g0178731	Flavin-containing monooxygenase family protein
Phvul.001G202200	PVBAT9300048g0020921	PVJaloEEP55812446g0318931	Flavin-containing monooxygenase family protein
Phvul.001G202300	PVBAT9300048g0020931	PVJaloEEP55801962g0209471	arabinogalactan protein 26
Phvul.001G202400	PVBAT9300048g0020941	PVJaloEEP55801962g0209481	Kinase interacting (KIP1-like) family protein
Phvul.001G202500	PVBAT9300048g0020951	PVJaloEEP55801962g0209491	0
Phvul.001G202600	PVBAT9300048g0020961	PVJaloEEP55801962g0209501	F-box/RNI-like superfamily protein
Phvul.001G202800	PVBAT9300048g0020981	PVJaloEEP55801962g0209531	0
Phvul.001G202900	PVBAT9300048g0020991	PVJaloEEP55801962g0209541	Uncharacterised protein family (UPF0497)
Phvul.001G203100	PVBAT9300048g0021031	PVJaloEEP55800199g0062301	membrane-anchored ubiquitin-fold protein 6 precursor
Phvul.001G203200	PVBAT9300048g0021041	PVJaloEEP55800199g0062311	Glutaredoxin family protein
Phvul.001G203300	PVBAT9300048g0021051	PVJaloEEP55800199g0062321	Thioredoxin superfamily protein
Phvul.001G203400	PVBAT9300048g0021061	PVJaloEEP55800199g0062331	Cysteine proteinases superfamily protein
Phvul.001G203500	PVBAT9300048g0021071	PVJaloEEP55800199g0062341	Thioredoxin superfamily protein
Phvul.001G203600	PVBAT9300048g0021081	PVJaloEEP55800199g0062351	Thioredoxin superfamily protein
Phvul.001G203700	PVBAT9300048g0021091	PVJaloEEP55800199g0062361	0
Phvul.001G203800	PVBAT9300048g0021101	PVJaloEEP55800199g0062371	Phototropic-responsive NPH3 family protein
Phvul.001G203900	PVBAT9300048g0021111	PVJaloEEP55800199g0062381	Peptide chain release factor 1
Phvul.001G204000	PVBAT9300048g0021121	PVJaloEEP55800199g0062391	catalytics
Phvul.001G204100	PVBAT9300048g0021141	PVJaloEEP55800199g0062401	Ribosomal protein L19e family protein
Phvul.001G204200	PVBAT9300048g0021151	PVJaloEEP55800199g0062411	Dihydroneopterin aldolase
Phvul.001G204300	PVBAT9300048g0021171	PVJaloEEP55800199g0062431	Ribosomal protein L19e family protein
Phvul.001G204400	PVBAT9300048g0021181	PVJaloEEP55800199g0062441	peroxin 6
Phvul.001G204700	PVBAT9300048g0021251	PVJaloEEP55800199g0062521	indeterminate(ID)-domain 2
Phvul.001G204800	PVBAT9300048g0021261	PVJaloEEP55800199g0062531	0
Phvul.001G204900	PVBAT9300048g0021271	PVJaloEEP55800199g0062541	WEE1 kinase homolog
Phvul.001G205100	PVBAT9300048g0021311	PVJaloEEP55800199g0062581	Pentatricopeptide repeat (PPR) superfamily protein
Phvul.001G205200	PVBAT9300048g0021321	PVJaloEEP55800199g0062591	dephospho-CoA kinase family
Phvul.001G205300	PVBAT9300048g0021341	PVJaloEEP55800199g0062611	Heavy metal transport/detoxification superfamily protein
Phvul.001G205400	PVBAT9300048g0021351	PVJaloEEP55800199g0062621	0
Phvul.001G205500	PVBAT9300048g0021361	PVJaloEEP55800199g0062631	Amino acid dehydrogenase family protein
Phvul.001G205701	PVBAT9301727g0183271	PVJaloEEP55800479g0106971	ralf-like 33
Phvul.001G205800	PVBAT9301727g0183281	PVJaloEEP55800479g0106951	asparagine-linked glycosylation 3
Phvul.001G205900	PVBAT9301727g0183291	PVJaloEEP55800479g0106941	TSPO(outer membrane tryptophan-rich sensory protein)-related
Phvul.001G206000	PVBAT9301727g0183301	PVJaloEEP55800479g0106931	xylosyltransferase 1
Phvul.001G206100	PVBAT9301727g0183311	PVJaloEEP55800479g0106921	thiamin pyrophosphokinase1
Phvul.001G206200	PVBAT9301727g0183321	PVJaloEEP55800479g0106901	Small nuclear ribonucleoprotein family protein
Phvul.001G206300	PVBAT9301727g0183331	PVJaloEEP55800479g0106891	Transducin/WD40 repeat-like superfamily protein
Phvul.001G206400	PVBAT9301727g0183341	PVJaloEEP55800479g0106881	HSP20-like chaperones superfamily protein
Phvul.001G206550	PVBAT9301727g0183351	PVJaloEEP55800479g0106871	multidrug resistance-associated protein 4
Phvul.001G206800	PVBAT9300012g0008101	PVJaloEEP55800479g0106861	SPX (SYG1/Pho81/XPR1) domain-containing protein
Phvul.001G206900	PVBAT9300012g0008091	PVJaloEEP55800479g0106851	Adenine nucleotide alpha hydrolases-like superfamily protein
Phvul.001G207000	PVBAT9300012g0008081	PVJaloEEP55800479g0106841	F-box family protein
Phvul.001G207100	PVBAT9300012g0008071	PVJaloEEP55800479g0106831	RNA-binding (RRM/RBD/RNP motifs) family protein
Phvul.001G207200	PVBAT9300012g0008061	PVJaloEEP55800479g0106821	NADH-ubiquinone oxidoreductase-related
Phvul.001G207300	PVBAT9300012g0008051	PVJaloEEP55813765g0321141	Plant invertase/pectin methylesterase inhibitor superfamily protein
Phvul.001G207400	PVBAT9300012g0008041	PVJaloEEP55800577g0117781	NAD(P)-binding Rossmann-fold superfamily protein
Phvul.001G207500	PVBAT9300012g0008031	PVJaloEEP55800577g0117771	alpha/beta-Hydrolases superfamily protein
Phvul.001G207600	PVBAT9300012g0008021	PVJaloEEP55800577g0117761	S-adenosyl-L-methionine-dependent methyltransferases superfamily protein
Phvul.001G207700	PVBAT9300012g0008011	PVJaloEEP55800577g0117751	U3 ribonucleoprotein (Utp) family protein
Phvul.001G207800	PVBAT9300012g0008001	PVJaloEEP55800577g0117741	drought-induced 21
Phvul.001G207900	PVBAT9300012g0007991	PVJaloEEP55800577g0117731	senescence-associated gene 21
Phvul.001G208000	PVBAT9300012g0007981	PVJaloEEP55800577g0117721	Protein of unknown function, DUF538
Phvul.001G208100	PVBAT9300012g0007971	PVJaloEEP55800577g0117711	exocyst complex component sec15B
Phvul.001G208200	PVBAT9300012g0007961	PVJaloEEP55800577g0117701	ribosomal protein L18
Phvul.001G208400	PVBAT9300012g0007941	PVJaloEEP55800577g0117681	AtL5
Phvul.001G208500	PVBAT9300012g0007931	PVJaloEEP55800577g0117671	SET domain protein 14
Phvul.001G208600	PVBAT9300012g0007921	PVJaloEEP55800577g0117661	Plant invertase/pectin methylesterase inhibitor superfamily protein
Phvul.001G208700	PVBAT9300012g0007911	PVJaloEEP55800577g0117651	Plant invertase/pectin methylesterase inhibitor superfamily protein
Phvul.001G208800	PVBAT9300012g0007901	PVJaloEEP55800577g0117641	Plant invertase/pectin methylesterase inhibitor superfamily protein
Phvul.001G208900	PVBAT9300012g0007891	PVJaloEEP55800577g0117631	Plant invertase/pectin methylesterase inhibitor superfamily protein
Phvul.001G209000	PVBAT9300012g0007881	PVJaloEEP55800577g0117621	Plant invertase/pectin methylesterase inhibitor superfamily protein
Phvul.001G209100	PVBAT9300012g0007871	PVJaloEEP55810748g0315031	Plant invertase/pectin methylesterase inhibitor superfamily
Phvul.001G209200	PVBAT9300012g0007861	PVJaloEEP55800269g0075691	Plant invertase/pectin methylesterase inhibitor superfamily
Phvul.001G209300	PVBAT9300012g0007851	PVJaloEEP55800269g0075681	Plant invertase/pectin methylesterase inhibitor superfamily
Phvul.001G209400	PVBAT9300012g0007841	PVJaloEEP55800269g0075671	Plant invertase/pectin methylesterase inhibitor superfamily
Phvul.001G209600	PVBAT9300012g0007821	PVJaloEEP55800269g0075651	sucrose synthase 3
Phvul.001G209800	PVBAT9300012g0007801	PVJaloEEP55800269g0075641	aminoalcoholphosphotransferase 1
Phvul.001G209900	PVBAT9300012g0007791	PVJaloEEP55800269g0075631	RELA/SPOT homolog 1
Phvul.001G210000	PVBAT9300012g0007781	PVJaloEEP55800269g0075621	0
Phvul.001G210100	PVBAT9300012g0007771	PVJaloEEP55800269g0075611	Ribosomal protein L19e family protein
Phvul.001G210200	PVBAT9300012g0007761	PVJaloEEP55800269g0075601	ethylene response sensor 1
Phvul.001G210300	PVBAT9300012g0007741	PVJaloEEP55800269g0075581	Pectin lyase-like superfamily protein
Phvul.001G210400	PVBAT9300012g0007731	PVJaloEEP55800269g0075571	Chaperone DnaJ-domain superfamily protein
Phvul.001G210600	PVBAT9300012g0007701	PVJaloEEP55800269g0075551	NAD+ transporter 1
Phvul.001G210800	PVBAT9300012g0007671	PVJaloEEP55800269g0075521	Drought-responsive family protein
Phvul.001G210900	PVBAT9300012g0007661	PVJaloEEP55801895g0206931	syntaxin of plants 43
Phvul.001G211000	PVBAT9300012g0007651	PVJaloEEP55801895g0206921	cellulose synthase-like D5
Phvul.001G211100	PVBAT9300012g0007641	PVJaloEEP55801895g0206911	galacturonosyltransferase-like 7
Phvul.001G211200	PVBAT9300012g0007631	PVJaloEEP55801895g0206901	0
Phvul.001G211300	PVBAT9300012g0007621	PVJaloEEP55801895g0206891	0
Phvul.001G211400	PVBAT9300185g0053721	PVJaloEEP55801895g0206881	C2H2 and C2HC zinc fingers superfamily protein
Phvul.001G211500	PVBAT9300185g0053711	PVJaloEEP55801895g0206871	Protein of unknown function (DUF3511)
Phvul.001G211600	PVBAT9300185g0053701	PVJaloEEP55801895g0206861	0
Phvul.001G211700	PVBAT9300185g0053691	PVJaloEEP55801528g0190591	myb domain protein 12
Phvul.001G211800	PVBAT9300185g0053681	PVJaloEEP55801528g0190601	DNAJ heat shock family protein
Phvul.001G211900	PVBAT9300185g0053671	PVJaloEEP55801528g0190611	alpha/beta-Hydrolases superfamily protein
Phvul.001G212000	PVBAT9300185g0053661	PVJaloEEP55801528g0190621	Heat shock protein DnaJ with tetratricopeptide repeat
Phvul.001G212100	PVBAT9300185g0053641	PVJaloEEP55801528g0190641	beta-xylosidase 2
Phvul.001G212200	PVBAT9300185g0053631	PVJaloEEP55801528g0190651	0
Phvul.001G212300	PVBAT9300185g0053621	PVJaloEEP55811856g0317751	0
Phvul.001G212400	PVBAT9300185g0053611	PVJaloEEP55801026g0158691	RING/FYVE/PHD zinc finger superfamily protein
Phvul.001G212500	PVBAT9300185g0053601	PVJaloEEP55801026g0158681	MUTS homolog 6
Phvul.001G212600	PVBAT9300185g0053591	PVJaloEEP55801026g0158671	Minichromosome maintenance (MCM2/3/5) family protein
Phvul.001G212700	PVBAT9300185g0053571	PVJaloEEP55801026g0158651	Vps51/Vps67 family (components of vesicular transport) protein
Phvul.001G212900	PVBAT9300185g0053541	PVJaloEEP55801026g0158621	CP12 domain-containing protein 2
Phvul.001G213000	PVBAT9301244g0157451	PVJaloEEP55801026g0158611	Prolyl oligopeptidase family protein
Phvul.001G213100	PVBAT9301244g0157441	PVJaloEEP55801026g0158601	Cytochrome c oxidase subunit Vc family protein
Phvul.001G213200	PVBAT9301244g0157431	PVJaloEEP55801026g0158591	TRICHOME BIREFRINGENCE-LIKE 6
Phvul.001G213300	PVBAT9301244g0157421	PVJaloEEP55802726g0236241	SET domain-containing protein
Phvul.001G213401	PVBAT9301244g0157411	PVJaloEEP55802726g0236231	GRAS family transcription factor
Phvul.001G213500	PVBAT9301244g0157401	PVJaloEEP55802726g0236221	0
Phvul.001G213600	PVBAT9301244g0157391	PVJaloEEP55802726g0236211	WRKY DNA-binding protein 69
Phvul.001G213700	PVBAT9301244g0157381	PVJaloEEP55802726g0236201	0
Phvul.001G213800	PVBAT9301244g0157371	PVJaloEEP55802726g0236191	HIT zinc finger ;PAPA-1-like conserved region
Phvul.001G214000	PVBAT9302492g0213701	PVJaloEEP55802657g0234321	Protein kinase superfamily protein
Phvul.001G214100	PVBAT9302492g0213711	PVJaloEEP55802657g0234331	P-loop containing nucleoside triphosphate hydrolases superfamily protein
Phvul.001G214200	PVBAT9302492g0213721	PVJaloEEP55802657g0234341	Carbohydrate-binding-like fold
Phvul.001G214300	PVBAT9301097g0148081	PVJaloEEP55803674g0258891	stachyose synthase
Phvul.001G214400	PVBAT9301097g0148071	PVJaloEEP55803674g0258901	WRKY DNA-binding protein 23
Phvul.001G214600	PVBAT9301097g0148031	PVJaloEEP55802913g0241471	Zinc knuckle (CCHC-type) family protein
Phvul.001G214800	PVBAT9301097g0148011	PVJaloEEP55802913g0241491	NFU domain protein 1
Phvul.001G214900	PVBAT9301097g0148001	PVJaloEEP55802913g0241501	myb-like transcription factor family protein
Phvul.001G215000	PVBAT9302241g0204931	PVJaloEEP55807395g0301311	gibberellin 2-oxidase 6
Phvul.001G215100	PVBAT9302241g0204941	PVJaloEEP55807395g0301301	myb domain protein 2
Phvul.001G215200	PVBAT9302241g0204961	PVJaloEEP55801354g0181041	myb domain protein 78
Phvul.001G215300	PVBAT9302241g0204971	PVJaloEEP55801354g0181031	galactinol synthase 1
Phvul.001G215400	PVBAT9302404g0210791	PVJaloEEP55801798g0202431	ADP-ribosylation factor A1F
Phvul.001G215500	PVBAT9308241g0298681	PVJaloEEP55801354g0181011	GLNB1 homolog
Phvul.001G215600	PVBAT9308241g0298691	PVJaloEEP55801354g0181001	0
Phvul.001G215700	PVBAT9302174g0202071	PVJaloEEP55801354g0180981	HCO3- transporter family
Phvul.001G215800	PVBAT9302174g0202061	PVJaloEEP55812494g0319081	NIM1-interacting 1
Phvul.001G215900	PVBAT9302174g0202051	PVJaloEEP55801625g0194721	Pectin lyase-like superfamily protein
Phvul.001G216000	PVBAT9302174g0202041	PVJaloEEP55801625g0194711	NAD(P)-binding Rossmann-fold superfamily protein
Phvul.001G216100	PVBAT9302174g0202031	PVJaloEEP55801625g0194701	NAD(P)-binding Rossmann-fold superfamily protein
Phvul.001G216200	PVBAT9302739g0221691	PVJaloEEP55801625g0194691	NAD(P)-binding Rossmann-fold superfamily protein
Phvul.001G216300	PVBAT9302739g0221681	PVJaloEEP55801625g0194681	0
Phvul.001G216400	PVBAT9302739g0221671	PVJaloEEP55801625g0194671	RING/U-box superfamily protein
Phvul.001G216500	PVBAT9302739g0221661	PVJaloEEP55801625g0194661	Transducin family protein / WD-40 repeat family protein
Phvul.001G216600	PVBAT9302739g0221651	PVJaloEEP55801625g0194651	S-adenosylmethionine synthetase 2
Phvul.001G216800	PVBAT9303715g0246701	PVJaloEEP55804202g0268871	Protein kinase superfamily protein
Phvul.001G216900	PVBAT9303715g0246691	PVJaloEEP55804202g0268861	Nucleotide-sugar transporter family protein
Phvul.001G217000	PVBAT9303715g0246681	PVJaloEEP55804202g0268851	Putative endonuclease or glycosyl hydrolase
Phvul.001G217100	PVBAT9303715g0246671	PVJaloEEP55804202g0268841	Chaperone DnaJ-domain superfamily protein
Phvul.001G217400	PVBAT9308977g0302771	PVJaloEEP55813530g0320731	Plant invertase/pectin methylesterase inhibitor superfamily
Phvul.001G217500	PVBAT9300098g0035501	PVJaloEEP55800154g0053391	Peptide chain release factor 1
Phvul.001G217600	PVBAT9300098g0035511	PVJaloEEP55800154g0053381	RAD-like 6
Phvul.001G217700	PVBAT9300098g0035531	PVJaloEEP55800154g0053361	Tetratricopeptide repeat (TPR)-like superfamily protein
Phvul.001G217800	PVBAT9300098g0035551	PVJaloEEP55800154g0053341	Ca2+ activated outward rectifying K+ channel 5
Phvul.001G217900	PVBAT9300098g0035571	PVJaloEEP55800154g0053321	HXXXD-type acyl-transferase family protein
Phvul.001G218000	PVBAT9300098g0035581	PVJaloEEP55800154g0053311	P-glycoprotein 11
Phvul.001G218100	PVBAT9300098g0035591	PVJaloEEP55800154g0053301	0
Phvul.001G218200	PVBAT9300098g0035601	PVJaloEEP55800154g0053291	Sec23/Sec24 protein transport family protein
Phvul.001G218300	PVBAT9300098g0035611	PVJaloEEP55800154g0053281	Class II aaRS and biotin synthetases superfamily protein
Phvul.001G218400	PVBAT9300098g0035621	PVJaloEEP55800154g0053271	Pectin lyase-like superfamily protein
Phvul.001G218600	PVBAT9300098g0035661	PVJaloEEP55800154g0053231	Chitinase family protein
Phvul.001G218700	PVBAT9300098g0035671	PVJaloEEP55800154g0053221	indole-3-acetic acid inducible 30
Phvul.001G218800	PVBAT9300098g0035681	PVJaloEEP55800154g0053211	phytochrome interacting factor 3
Phvul.001G218900	PVBAT9300098g0035691	PVJaloEEP55800154g0053201	SNF7 family protein
Phvul.001G219000	PVBAT9300098g0035701	PVJaloEEP55800154g0053191	myb domain protein 61
Phvul.001G219100	PVBAT9300098g0035711	PVJaloEEP55800154g0053181	0
Phvul.001G219200	PVBAT9300098g0035721	PVJaloEEP55800154g0053171	Pectinacetylesterase family protein
Phvul.001G219300	PVBAT9300098g0035731	PVJaloEEP55800154g0053161	Haloacid dehalogenase-like hydrolase (HAD) superfamily protein
Phvul.001G219400	PVBAT9300098g0035741	PVJaloEEP55800154g0053151	rotamase CYP 4
Phvul.001G219500	PVBAT9300098g0035751	PVJaloEEP55800154g0053141	Protein phosphatase 2C family protein
Phvul.001G219600	PVBAT9300098g0035761	PVJaloEEP55800154g0053131	RNA polymerase II, Rpb4, core protein
Phvul.001G219700	PVBAT9300098g0035771	PVJaloEEP55800154g0053121	expansin A17
Phvul.001G219800	PVBAT9300091g0033881	PVJaloEEP55800775g0137431	Glycosyl hydrolase superfamily protein
Phvul.001G219900	PVBAT9300091g0033871	PVJaloEEP55800775g0137421	ADPGLC-PPase large subunit
Phvul.001G220000	PVBAT9300091g0033861	PVJaloEEP55800775g0137411	0
Phvul.001G220100	PVBAT9300091g0033841	PVJaloEEP55800775g0137401	Cysteine proteinases superfamily protein
Phvul.001G220300	PVBAT9300091g0033831	PVJaloEEP55800775g0137381	Transducin/WD40 repeat-like superfamily protein
Phvul.001G220400	PVBAT9300091g0033821	PVJaloEEP55800775g0137371	bonsai
Phvul.001G220500	PVBAT9300091g0033811	PVJaloEEP55800775g0137361	DEAD box RNA helicase (RH3)
Phvul.001G220600	PVBAT9300091g0033801	PVJaloEEP55800775g0137351	Protein of unknown function (DUF300)
Phvul.001G220700	PVBAT9300091g0033791	PVJaloEEP55800775g0137341	0
Phvul.001G220800	PVBAT9300091g0033781	PVJaloEEP55801177g0169441	0
Phvul.001G220900	PVBAT9300091g0033771	PVJaloEEP55801177g0169451	Translation initiation factor 2, small GTP-binding protein
Phvul.001G221000	PVBAT9300091g0033761	PVJaloEEP55801177g0169461	0
Phvul.001G221100	PVBAT9300091g0033741	PVJaloEEP55801177g0169491	phytochrome A
Phvul.001G221200	PVBAT9300091g0033731	PVJaloEEP55801177g0169501	germin-like protein 5
Phvul.001G221300	PVBAT9300091g0033721	PVJaloEEP55801177g0169511	nitrate transporter 1:2
Phvul.001G221400	PVBAT9300091g0033711	PVJaloEEP55801177g0169521	Pectinacetylesterase family protein
Phvul.001G221500	PVBAT9300091g0033701	PVJaloEEP55801177g0169531	myb domain protein 61
Phvul.001G221600	PVBAT9300091g0033681	PVJaloEEP55804186g0268621	pentatricopeptide (PPR) repeat-containing protein
Phvul.001G221700	PVBAT9300091g0033671	PVJaloEEP55804186g0268611	Low temperature and salt responsive protein family
Phvul.001G221900	PVBAT9300084g0032141	PVJaloEEP55800268g0075231	0
Phvul.001G222000	PVBAT9300084g0032151	PVJaloEEP55800268g0075241	D111/G-patch domain-containing protein
Phvul.001G222100	PVBAT9300084g0032161	PVJaloEEP55800268g0075251	Saposin-like aspartyl protease family protein
Phvul.001G222200	PVBAT9300084g0032171	PVJaloEEP55800268g0075261	Pyridoxal phosphate (PLP)-dependent transferases superfamily protein
Phvul.001G222300	PVBAT9300084g0032191	PVJaloEEP55800268g0075281	putative endonuclease or glycosyl hydrolase with C2H2-type zinc finger domain
Phvul.001G222500	PVBAT9300084g0032201	PVJaloEEP55800268g0075291	O-Glycosyl hydrolases family 17 protein
Phvul.001G222600	PVBAT9300084g0032211	PVJaloEEP55800268g0075301	Protein kinase superfamily protein
Phvul.001G222700	PVBAT9300084g0032231	PVJaloEEP55800268g0075321	Protein kinase superfamily protein
Phvul.001G222800	PVBAT9300084g0032241	PVJaloEEP55800268g0075331	S-adenosylmethionine synthetase 1
Phvul.001G223000	PVBAT9300084g0032311	PVJaloEEP55800268g0075411	Sec23/Sec24 protein transport family protein
Phvul.001G223100	PVBAT9300084g0032321	PVJaloEEP55800268g0075421	Glycosyl hydrolase superfamily protein
Phvul.001G223300	PVBAT9300084g0032351	PVJaloEEP55800268g0075451	glucose-6-phosphate dehydrogenase 4
Phvul.001G223400	PVBAT9300084g0032361	PVJaloEEP55800268g0075461	0
Phvul.001G223500	PVBAT9300084g0032371	PVJaloEEP55800268g0075471	GDSL-like Lipase/Acylhydrolase superfamily protein
Phvul.001G223600	PVBAT9300084g0032381	PVJaloEEP55800268g0075481	nodulin MtN21 /EamA-like transporter family protein
Phvul.001G223700	PVBAT9300084g0032391	PVJaloEEP55800268g0075491	galactinol synthase 2
Phvul.001G223800	PVBAT9300084g0032401	PVJaloEEP55800268g0075501	chloroplast RNA binding
Phvul.001G224000	PVBAT9300084g0032421	PVJaloEEP55800293g0079541	Clathrin adaptor complexes medium subunit family protein
Phvul.001G224100	PVBAT9300084g0032431	PVJaloEEP55800293g0079551	Photosystem II reaction center PsbP family protein
Phvul.001G224200	PVBAT9300084g0032441	PVJaloEEP55800293g0079561	Plant neutral invertase family protein
Phvul.001G224300	PVBAT9300084g0032451	PVJaloEEP55800293g0079571	plus-3 domain-containing protein
Phvul.001G224400	PVBAT9300084g0032461	PVJaloEEP55800293g0079581	Protein of unknown function, DUF538
Phvul.001G224500	PVBAT9300084g0032471	PVJaloEEP55800293g0079591	importin alpha isoform 4
Phvul.001G224600	PVBAT9300084g0032481	PVJaloEEP55800293g0079601	basic helix-loop-helix (bHLH) DNA-binding superfamily protein
Phvul.001G224700	PVBAT9300084g0032491	PVJaloEEP55800293g0079621	haloacid dehalogenase-like hydrolase family protein
Phvul.001G224800	PVBAT9304556g0261671	PVJaloEEP55800293g0079631	Galactose oxidase/kelch repeat superfamily protein
Phvul.001G224900	PVBAT9304556g0261691	PVJaloEEP55800293g0079651	KNOTTED1-like homeobox gene 6
Phvul.001G225000	PVBAT9305565g0275641	PVJaloEEP55800293g0079671	nicotianamine synthase 2
Phvul.001G225100	PVBAT9305565g0275631	PVJaloEEP55800293g0079681	0
Phvul.001G225200	PVBAT9303233g0235481	PVJaloEEP55800293g0079691	Peptide chain release factor 2
Phvul.001G225300	PVBAT9303233g0235471	PVJaloEEP55800293g0079701	Adenine nucleotide alpha hydrolases-like superfamily protein
Phvul.001G225400	PVBAT9303233g0235461	PVJaloEEP55800293g0079711	secretion-associated RAS super family 2
Phvul.001G225500	PVBAT9303233g0235441	PVJaloEEP55800293g0079731	C2H2 and C2HC zinc fingers superfamily protein
Phvul.001G225600	PVBAT9303233g0235421	PVJaloEEP55800293g0079751	thioredoxin family protein
Phvul.001G225700	PVBAT9303233g0235411	PVJaloEEP55800293g0079761	Protein of unknown function (DUF1645)
Phvul.001G225800	PVBAT9310503g0309941	PVJaloEEP55809135g0309781	0
Phvul.001G225900	PVBAT9303702g0246281	PVJaloEEP55804281g0269991	Protein of unknown function (DUF3511)
Phvul.001G226100	PVBAT9303702g0246311	PVJaloEEP55804281g0269961	Calmodulin-binding protein
Phvul.001G226200	PVBAT9303702g0246321	PVJaloEEP55804281g0269951	Calmodulin-binding protein
Phvul.001G226300	PVBAT9308107g0297981	PVJaloEEP55806472g0294841	Chaperone DnaJ-domain superfamily protein
Phvul.001G226400	PVBAT9308107g0297971	PVJaloEEP55806472g0294831	importin alpha isoform 2
Phvul.001G226500	PVBAT9300670g0114631	PVJaloEEP55800939g0151741	GATA transcription factor 16
Phvul.001G226600	PVBAT9300670g0114621	PVJaloEEP55800939g0151751	Polynucleotidyl transferase, ribonuclease H-like superfamily protein
Phvul.001G226700	PVBAT9300670g0114611	PVJaloEEP55800939g0151771	P-loop nucleoside triphosphate hydrolases superfamily protein with CH (Calponin Homology) domain
Phvul.001G226800	PVBAT9300670g0114591	PVJaloEEP55800939g0151791	Protein phosphatase 2C family protein
Phvul.001G226900	PVBAT9300670g0114581	PVJaloEEP55800939g0151801	Protein kinase family protein
Phvul.001G227000	PVBAT9300670g0114571	PVJaloEEP55800939g0151811	TOPLESS-related 3
Phvul.001G227100	PVBAT9300670g0114561	PVJaloEEP55800939g0151821	Protein phosphatase 2C family protein
Phvul.001G227300	PVBAT9300670g0114521	PVJaloEEP55800939g0151871	cation/hydrogen exchanger 15
Phvul.001G227400	PVBAT9300670g0114511	PVJaloEEP55800939g0151881	0
Phvul.001G227500	PVBAT9300670g0114501	PVJaloEEP55800939g0151891	Pentatricopeptide repeat (PPR) superfamily protein
Phvul.001G227600	PVBAT9300670g0114491	PVJaloEEP55800939g0151901	protein serine/threonine kinases;ATP binding;catalytics
Phvul.001G227700	PVBAT9300960g0138311	PVJaloEEP55801215g0171931	TPX2 (targeting protein for Xklp2) protein family
Phvul.001G227800	PVBAT9300960g0138321	PVJaloEEP55801215g0171921	cytochrome c oxidase assembly protein CtaG / Cox11 family
Phvul.001G227900	PVBAT9300960g0138331	PVJaloEEP55801215g0171911	Homeodomain-like superfamily protein
Phvul.001G228000	PVBAT9300960g0138341	PVJaloEEP55801215g0171901	0
Phvul.001G228100	PVBAT9300960g0138351	PVJaloEEP55801215g0171891	Oxidoreductase family protein
Phvul.001G228200	PVBAT9300960g0138361	PVJaloEEP55801215g0171881	ARM repeat superfamily protein
Phvul.001G228400	PVBAT9304531g0261331	PVJaloEEP55804212g0269021	zinc finger protein 4
Phvul.001G228500	PVBAT9304531g0261321	PVJaloEEP55804212g0269011	ARM repeat superfamily protein
Phvul.001G228600	PVBAT9304531g0261311	PVJaloEEP55804212g0269001	AGAMOUS-like 80
Phvul.001G228700	PVBAT9304531g0261301	PVJaloEEP55804212g0268991	Zn-dependent exopeptidases superfamily protein
Phvul.001G228900	PVBAT9305773g0277851	PVJaloEEP55801005g0156901	Signal peptidase subunit
Phvul.001G229000	PVBAT9305773g0277841	PVJaloEEP55801005g0156911	NADH-ubiquinone dehydrogenase, mitochondrial, putative
Phvul.001G229100	PVBAT9305773g0277831	PVJaloEEP55801005g0156921	carbon-sulfur lyases
Phvul.001G229200	PVBAT9302180g0202321	PVJaloEEP55801005g0156931	Eukaryotic aspartyl protease family protein
Phvul.001G229300	PVBAT9302180g0202311	PVJaloEEP55801005g0156941	Tetratricopeptide repeat (TPR)-like superfamily protein
Phvul.001G229400	PVBAT9302180g0202301	PVJaloEEP55801005g0156951	0
Phvul.001G229600	PVBAT9301774g0185311	PVJaloEEP55801005g0156981	ARM repeat superfamily protein
Phvul.001G229700	PVBAT9301774g0185321	PVJaloEEP55800674g0127791	nudix hydrolase homolog 17
Phvul.001G229800	PVBAT9301774g0185341	PVJaloEEP55800674g0127781	plasmodesmata-located protein 7
Phvul.001G229900	PVBAT9300087g0032921	PVJaloEEP55800674g0127771	myb domain protein 20
Phvul.001G230000	PVBAT9300087g0032931	PVJaloEEP55800674g0127761	O-Glycosyl hydrolases family 17 protein
Phvul.001G230100	PVBAT9300087g0032941	PVJaloEEP55800674g0127751	alpha/beta-Hydrolases superfamily protein
Phvul.001G230300	PVBAT9300087g0032981	PVJaloEEP55800674g0127711	high mobility group A
Phvul.001G230400	PVBAT9300087g0032991	PVJaloEEP55800674g0127701	dehydroascorbate reductase 1
Phvul.001G230500	PVBAT9300087g0033001	PVJaloEEP55801681g0197371	GRAS family transcription factor family protein
Phvul.001G230600	PVBAT9300087g0033011	PVJaloEEP55801681g0197381	0
Phvul.001G230700	PVBAT9300087g0033031	PVJaloEEP55801681g0197391	5\'-AMP-activated protein kinase-related
Phvul.001G230800	PVBAT9300087g0033041	PVJaloEEP55801681g0197401	Calcium-dependent lipid-binding (CaLB domain) family protein
Phvul.001G231000	PVBAT9300087g0033051	PVJaloEEP55801681g0197411	Calcium-binding EF-hand family protein
Phvul.001G231100	PVBAT9300087g0033061	PVJaloEEP55801681g0197421	pollen calcium-binding protein 1
Phvul.001G231200	PVBAT9300087g0033071	PVJaloEEP55801681g0197431	Protein kinase superfamily protein
Phvul.001G231400	PVBAT9300087g0033091	PVJaloEEP55800463g0104981	dsRNA-binding domain-like superfamily protein
Phvul.001G231500	PVBAT9300087g0033101	PVJaloEEP55800463g0104971	RHD SIX-LIKE 1
Phvul.001G231600	PVBAT9300087g0033111	PVJaloEEP55800463g0104961	ARM repeat superfamily protein
Phvul.001G231700	PVBAT9300087g0033121	PVJaloEEP55800463g0104951	DegP protease 7
Phvul.001G231800	PVBAT9300087g0033131	PVJaloEEP55800463g0104941	0
Phvul.001G231901	PVBAT9300087g0033141	PVJaloEEP55800463g0104931	0
Phvul.001G232000	PVBAT9300087g0033151	PVJaloEEP55800463g0104921	inositol 1,3,4-trisphosphate 5/6-kinase 4
Phvul.001G232100	PVBAT9300087g0033161	PVJaloEEP55800463g0104911	plastid movement impaired 2
Phvul.001G232300	PVBAT9300359g0081001	PVJaloEEP55800463g0104861	Protein kinase superfamily protein
Phvul.001G232400	PVBAT9300359g0081021	PVJaloEEP55800463g0104841	XH/XS domain-containing protein
Phvul.001G232500	PVBAT9300359g0081031	PVJaloEEP55800463g0104831	Glycolipid transfer protein (GLTP) family protein
Phvul.001G232700	PVBAT9300359g0081071	PVJaloEEP55800966g0153911	TRF-like 9
Phvul.001G232800	PVBAT9300359g0081081	PVJaloEEP55800966g0153921	FIZZY-related 3
Phvul.001G232900	PVBAT9300359g0081091	PVJaloEEP55800966g0153931	actin-related protein 5
Phvul.001G233000	PVBAT9300359g0081101	PVJaloEEP55800966g0153941	lectin protein kinase family protein
Phvul.001G233100	PVBAT9300359g0081111	PVJaloEEP55800966g0153951	lectin protein kinase family protein
Phvul.001G233200	PVBAT9300359g0081121	PVJaloEEP55800966g0153961	0
Phvul.001G233300	PVBAT9300402g0086471	PVJaloEEP55800537g0113171	ROTUNDIFOLIA like 8
Phvul.001G233400	PVBAT9300402g0086481	PVJaloEEP55800537g0113161	FKBP-like peptidyl-prolyl cis-trans isomerase family protein
Phvul.001G233500	PVBAT9300402g0086491	PVJaloEEP55800537g0113151	RING/U-box superfamily protein
Phvul.001G233700	PVBAT9300402g0086521	PVJaloEEP55800537g0113121	RING-H2 finger C2A
Phvul.001G233800	PVBAT9300402g0086531	PVJaloEEP55800537g0113111	anaphase-promoting complex/cyclosome 2
Phvul.001G233900	PVBAT9300402g0086541	PVJaloEEP55800537g0113101	RAD-like 6
Phvul.001G234000	PVBAT9300402g0086551	PVJaloEEP55800537g0113091	Pathogenesis-related thaumatin superfamily protein
Phvul.001G234200	PVBAT9300402g0086581	PVJaloEEP55800537g0113061	Concanavalin A-like lectin protein kinase family protein
Phvul.001G234300	PVBAT9300402g0086591	PVJaloEEP55800537g0113051	rubisco activase
Phvul.001G234500	PVBAT9300402g0086601	PVJaloEEP55800537g0113041	purine biosynthesis 4
Phvul.001G234600	PVBAT9300402g0086621	PVJaloEEP55800537g0113031	AT-hook protein of GA feedback 2
Phvul.001G235000	PVBAT9304907g0267051	PVJaloEEP55800859g0145301	zinc-finger protein 10
Phvul.001G235100	PVBAT9304487g0260481	PVJaloEEP55800859g0145291	Protein of unknown function (DUF604)
Phvul.001G235300	PVBAT9304487g0260491	PVJaloEEP55800859g0145281	sec7 domain-containing protein
Phvul.001G235400	PVBAT9304487g0260501	PVJaloEEP55800859g0145271	sec7 domain-containing protein
Phvul.001G235500	PVBAT9300434g0090521	PVJaloEEP55800859g0145251	Protein of unknown function (DUF1644)
Phvul.001G235600	PVBAT9300434g0090511	PVJaloEEP55800859g0145241	Tetratricopeptide repeat (TPR)-like superfamily protein
Phvul.001G235800	PVBAT9300434g0090501	PVJaloEEP55800859g0145221	NAD(P)-binding Rossmann-fold superfamily protein
Phvul.001G235900	PVBAT9300434g0090491	PVJaloEEP55800859g0145211	Zinc-binding ribosomal protein family protein
Phvul.001G236000	PVBAT9300434g0090481	PVJaloEEP55800859g0145201	highly ABA-induced PP2C gene 3
Phvul.001G236100	PVBAT9300434g0090471	PVJaloEEP55802049g0213011	Nucleotidyltransferase family protein
Phvul.001G236300	PVBAT9300434g0090451	PVJaloEEP55802049g0213031	S-adenosyl-L-methionine-dependent methyltransferases superfamily protein
Phvul.001G236400	PVBAT9300434g0090441	PVJaloEEP55802049g0213041	BTB/POZ/MATH-domains containing protein
Phvul.001G236500	PVBAT9300434g0090421	PVJaloEEP55802049g0213061	Regulator of chromosome condensation (RCC1) family protein
Phvul.001G236600	PVBAT9300434g0090411	PVJaloEEP55802049g0213071	Protein kinase family protein
Phvul.001G236801	PVBAT9300434g0090381	PVJaloEEP55812668g0319421	Glucose-1-phosphate adenylyltransferase family protein
Phvul.001G237000	PVBAT9301674g0180901	PVJaloEEP55802960g0242911	Integral membrane Yip1 family protein
Phvul.001G237100	PVBAT9301674g0180921	PVJaloEEP55802960g0242891	DA1-related protein 2
Phvul.001G237500	PVBAT9301674g0180971	PVJaloEEP55813671g0320951	Major facilitator superfamily protein
Phvul.001G238000	PVBAT9301795g0186271	PVJaloEEP55805138g0281891	RAB GTPase homolog A2B
Phvul.001G238200	PVBAT9301795g0186231	PVJaloEEP55800180g0058431	0
Phvul.001G238300	PVBAT9300123g0041761	PVJaloEEP55800180g0058441	0
Phvul.001G238400	PVBAT9300123g0041751	PVJaloEEP55800180g0058451	maternal effect embryo arrest 60
Phvul.001G238500	PVBAT9300123g0041731	PVJaloEEP55800180g0058471	ROP guanine nucleotide exchange factor 5
Phvul.001G238700	PVBAT9300123g0041701	PVJaloEEP55800180g0058491	0
Phvul.001G238800	PVBAT9300123g0041691	PVJaloEEP55800180g0058501	UDP-Glycosyltransferase superfamily protein
Phvul.001G238900	PVBAT9300123g0041681	PVJaloEEP55800180g0058511	UDP-Glycosyltransferase superfamily protein
Phvul.001G239000	PVBAT9300123g0041671	PVJaloEEP55800180g0058521	Protein of unknown function (DUF620)
Phvul.001G239100	PVBAT9300123g0041661	PVJaloEEP55800180g0058531	0
Phvul.001G239200	PVBAT9300123g0041651	PVJaloEEP55800180g0058541	Concanavalin A-like lectin family protein
Phvul.001G239300	PVBAT9300123g0041641	PVJaloEEP55800180g0058561	proline transporter 1
Phvul.001G239400	PVBAT9300123g0041631	PVJaloEEP55800180g0058571	Yos1-like protein
Phvul.001G239500	PVBAT9300123g0041621	PVJaloEEP55800180g0058581	Nucleotide-sugar transporter family protein
Phvul.001G239600	PVBAT9300123g0041611	PVJaloEEP55800180g0058591	ARM repeat superfamily protein
Phvul.001G239800	PVBAT9300123g0041571	PVJaloEEP55800180g0058631	Transport protein particle (TRAPP) component
Phvul.001G239900	PVBAT9300123g0041561	PVJaloEEP55800180g0058641	cellulase 2
Phvul.001G240000	PVBAT9300123g0041541	PVJaloEEP55800180g0058651	0
Phvul.001G240100	PVBAT9300123g0041531	PVJaloEEP55800180g0058661	HAD superfamily, subfamily IIIB acid phosphatase
Phvul.001G240200	PVBAT9300123g0041521	PVJaloEEP55800180g0058671	sedoheptulose-bisphosphatase
Phvul.001G240300	PVBAT9300123g0041511	PVJaloEEP55800180g0058681	Duplicated homeodomain-like superfamily protein
Phvul.001G240400	PVBAT9300123g0041501	PVJaloEEP55800180g0058691	RNI-like superfamily protein
Phvul.001G240600	PVBAT9301467g0170641	PVJaloEEP55800138g0049651	Calcium-dependent lipid-binding (CaLB domain) family protein
Phvul.001G240700	PVBAT9301467g0170631	PVJaloEEP55800138g0049641	HXXXD-type acyl-transferase family protein
Phvul.001G240800	PVBAT9301467g0170621	PVJaloEEP55800138g0049631	HXXXD-type acyl-transferase family protein
Phvul.001G240900	PVBAT9301467g0170611	PVJaloEEP55800138g0049621	RP non-ATPase subunit 8A
Phvul.001G241000	PVBAT9301467g0170601	PVJaloEEP55800138g0049611	WUSCHEL related homeobox 5
Phvul.001G241100	PVBAT9301467g0170591	PVJaloEEP55800138g0049601	eukaryotic translation initiation factor 2
Phvul.001G241200	PVBAT9300918g0134881	PVJaloEEP55800138g0049591	plasma membrane intrinsic protein 1;4
Phvul.001G241300	PVBAT9300918g0134871	PVJaloEEP55800138g0049581	ortholog of sugar beet HS1 PRO-1 2
Phvul.001G241400	PVBAT9300918g0134861	PVJaloEEP55800138g0049571	Ribosomal protein L10 family protein
Phvul.001G241500	PVBAT9300918g0134851	PVJaloEEP55800138g0049561	Transmembrane amino acid transporter family protein
Phvul.001G241600	PVBAT9300918g0134841	PVJaloEEP55800138g0049551	anthranilate synthase alpha subunit 1
Phvul.001G241700	PVBAT9300918g0134831	PVJaloEEP55800138g0049541	anthranilate synthase alpha subunit 1
Phvul.001G241800	PVBAT9300918g0134821	PVJaloEEP55800138g0049531	0
Phvul.001G241900	PVBAT9300918g0134811	PVJaloEEP55800138g0049521	arginine-tRNA protein transferase 1
Phvul.001G242000	PVBAT9300918g0134801	PVJaloEEP55800138g0049511	Yippee family putative zinc-binding protein
Phvul.001G242100	PVBAT9300918g0134771	PVJaloEEP55800138g0049491	light harvesting complex photosystem II
Phvul.001G242200	PVBAT9300081g0031641	PVJaloEEP55800138g0049481	Cytochrome P450 superfamily protein
Phvul.001G242300	PVBAT9300081g0031631	PVJaloEEP55800138g0049471	nuclear pore complex protein-related
Phvul.001G242400	PVBAT9300081g0031611	PVJaloEEP55800138g0049451	Alpha/beta hydrolase related protein
Phvul.001G242500	PVBAT9300081g0031601	PVJaloEEP55800138g0049441	ABC2 homolog 9
Phvul.001G242600	PVBAT9300081g0031591	PVJaloEEP55800138g0049431	cation/hydrogen exchanger 15
Phvul.001G242700	PVBAT9300081g0031581	PVJaloEEP55801609g0193981	SGNH hydrolase-type esterase superfamily protein
Phvul.001G242800	PVBAT9300081g0031571	PVJaloEEP55801609g0193991	GINS complex protein
Phvul.001G242900	PVBAT9300081g0031561	PVJaloEEP55801609g0194001	Protein of unknown function (DUF1313)
Phvul.001G243000	PVBAT9300081g0031551	PVJaloEEP55801609g0194011	Cyclophilin-like peptidyl-prolyl cis-trans isomerase family protein
Phvul.001G243100	PVBAT9300081g0031541	PVJaloEEP55801609g0194021	Phosphoinositide-specific phospholipase C family protein
Phvul.001G243200	PVBAT9300081g0031531	PVJaloEEP55801609g0194031	Phosphoinositide-specific phospholipase C family protein
Phvul.001G243300	PVBAT9300081g0031521	PVJaloEEP55801609g0194041	phospholipase C 2
Phvul.001G243400	PVBAT9300081g0031511	PVJaloEEP55801609g0194051	sequence-specific DNA binding transcription factors;zinc ion binding;sequence-specific DNA binding transcription factors
Phvul.001G243500	PVBAT9300081g0031501	PVJaloEEP55801609g0194061	CRINKLY4 related 3
Phvul.001G243800	PVBAT9300081g0031481	PVJaloEEP55800088g0036461	CRINKLY4 related 3
Phvul.001G243900	PVBAT9300081g0031471	PVJaloEEP55800088g0036451	Double Clp-N motif-containing P-loop nucleoside triphosphate hydrolases superfamily protein
Phvul.001G244000	PVBAT9300081g0031461	PVJaloEEP55800088g0036441	2-oxoglutarate (2OG) and Fe(II)-dependent oxygenase superfamily protein
Phvul.001G244100	PVBAT9300081g0031451	PVJaloEEP55800088g0036431	phosphoribosylanthranilate isomerase 1
Phvul.001G244200	PVBAT9300081g0031441	PVJaloEEP55800088g0036421	Ribosomal protein L1p/L10e family
Phvul.001G244400	PVBAT9300081g0031411	PVJaloEEP55800088g0036381	0
Phvul.001G244500	PVBAT9300081g0031401	PVJaloEEP55800088g0036371	basic helix-loop-helix (bHLH) DNA-binding superfamily protein
Phvul.001G244600	PVBAT9300137g0044791	PVJaloEEP55800088g0036351	RING/U-box superfamily protein
Phvul.001G244700	PVBAT9300137g0044781	PVJaloEEP55800088g0036341	LOB domain-containing protein 21
Phvul.001G244800	PVBAT9300137g0044771	PVJaloEEP55800088g0036331	HXXXD-type acyl-transferase family protein
Phvul.001G244900	PVBAT9300137g0044761	PVJaloEEP55800088g0036321	UDP-glucose pyrophosphorylase 3
Phvul.001G245000	PVBAT9300137g0044751	PVJaloEEP55800088g0036311	Outer membrane OMP85 family protein
Phvul.001G245100	PVBAT9300137g0044741	PVJaloEEP55800088g0036301	Mad3/BUB1 homology region 1
Phvul.001G245200	PVBAT9300137g0044731	PVJaloEEP55800088g0036291	Pollen Ole e 1 allergen and extensin family protein
Phvul.001G245300	PVBAT9300137g0044721	PVJaloEEP55800088g0036281	Leucine-rich repeat protein kinase family protein
Phvul.001G245400	PVBAT9300137g0044711	PVJaloEEP55800088g0036271	Glutaredoxin family protein
Phvul.001G245500	PVBAT9300137g0044701	PVJaloEEP55800088g0036261	S-adenosyl-L-methionine-dependent methyltransferases superfamily protein
Phvul.001G245700	PVBAT9300137g0044681	PVJaloEEP55800088g0036231	ferritin 4
Phvul.001G245800	PVBAT9300137g0044671	PVJaloEEP55800088g0036221	Lateral organ boundaries (LOB) domain family protein
Phvul.001G246000	PVBAT9300137g0044651	PVJaloEEP55800088g0036201	P-loop containing nucleoside triphosphate hydrolases superfamily protein
Phvul.001G246100	PVBAT9300137g0044641	PVJaloEEP55800088g0036191	0
Phvul.001G246300	PVBAT9300137g0044611	PVJaloEEP55800208g0064681	PYR1-like 6
Phvul.001G246400	PVBAT9300137g0044601	PVJaloEEP55800208g0064671	chromatin remodeling 42
Phvul.001G246500	PVBAT9300137g0044591	PVJaloEEP55800208g0064661	cation/hydrogen exchanger 15
Phvul.001G246600	PVBAT9300137g0044581	PVJaloEEP55800208g0064651	cation/hydrogen exchanger 15
Phvul.001G246700	PVBAT9300228g0062081	PVJaloEEP55800208g0064641	laccase 5
Phvul.001G246800	PVBAT9300228g0062071	PVJaloEEP55800208g0064631	inflorescence meristem receptor-like kinase 2
Phvul.001G247000	PVBAT9300228g0062061	PVJaloEEP55800208g0064611	biotin/lipoyl attachment domain-containing protein
Phvul.001G247200	PVBAT9300228g0062031	PVJaloEEP55800208g0064581	arogenate dehydrogenase
Phvul.001G247300	PVBAT9300228g0062021	PVJaloEEP55800208g0064571	cation/hydrogen exchanger 15
Phvul.001G247400	PVBAT9300228g0062011	PVJaloEEP55800208g0064561	Heavy metal transport/detoxification superfamily protein
Phvul.001G247500	PVBAT9300228g0062001	PVJaloEEP55800208g0064551	0
Phvul.001G247600	PVBAT9300061g0025481	PVJaloEEP55800208g0064541	Gibberellin-regulated family protein
Phvul.001G247700	PVBAT9300228g0061991	PVJaloEEP55800208g0064531	senescence associated gene 20
Phvul.001G248000	PVBAT9300228g0061941	PVJaloEEP55800208g0064491	Transmembrane amino acid transporter family protein
Phvul.001G248100	PVBAT9300228g0061931	PVJaloEEP55800208g0064481	ARM repeat superfamily protein
Phvul.001G248200	PVBAT9300228g0061921	PVJaloEEP55800208g0064471	0
Phvul.001G248300	PVBAT9300228g0061911	PVJaloEEP55800208g0064461	BTB/POZ domain-containing protein
Phvul.001G248400	PVBAT9300228g0061901	PVJaloEEP55800208g0064451	Hypoxia-responsive family protein
Phvul.001G248600	PVBAT9300228g0061891	PVJaloEEP55800208g0064441	Major facilitator superfamily protein
Phvul.001G248700	PVBAT9300228g0061881	PVJaloEEP55800208g0064431	SOS3-interacting protein 1
Phvul.001G249000	PVBAT9300047g0020901	PVJaloEEP55802159g0217481	Plant protein of unknown function (DUF827)
Phvul.001G249100	PVBAT9300047g0020891	PVJaloEEP55802159g0217501	0
Phvul.001G249300	PVBAT9300047g0020861	PVJaloEEP55802159g0217541	bZIP transcription factor family protein
Phvul.001G249400	PVBAT9300047g0020841	PVJaloEEP55803483g0254951	RING/FYVE/PHD zinc finger superfamily protein
Phvul.001G249500	PVBAT9300047g0020821	PVJaloEEP55803483g0254931	0
Phvul.001G249600	PVBAT9300047g0020811	PVJaloEEP55803483g0254921	RING-H2 finger A2A
Phvul.001G249700	PVBAT9300047g0020801	PVJaloEEP55803483g0254911	0
Phvul.001G249800	PVBAT9300047g0020791	PVJaloEEP55803483g0254901	0
Phvul.001G249900	PVBAT9300047g0020781	PVJaloEEP55803483g0254891	NAD(P)-binding Rossmann-fold superfamily protein
Phvul.001G250000	PVBAT9300047g0020771	PVJaloEEP55800202g0063351	SAP domain-containing protein
Phvul.001G250100	PVBAT9300047g0020751	PVJaloEEP55800202g0063331	binding
Phvul.001G250200	PVBAT9300047g0020741	PVJaloEEP55800202g0063321	Eukaryotic aspartyl protease family protein
Phvul.001G250300	PVBAT9300047g0020731	PVJaloEEP55800202g0063311	Heavy metal transport/detoxification superfamily protein
Phvul.001G250400	PVBAT9300047g0020721	PVJaloEEP55800202g0063301	Tetratricopeptide repeat (TPR)-like superfamily protein
Phvul.001G250500	PVBAT9300047g0020711	PVJaloEEP55800202g0063291	aspartate aminotransferase
Phvul.001G250600	PVBAT9300047g0020701	PVJaloEEP55800202g0063281	aspartate aminotransferase
Phvul.001G250800	PVBAT9300047g0020681	PVJaloEEP55800202g0063261	slufate transporter 2;1
Phvul.001G250900	PVBAT9300047g0020671	PVJaloEEP55800202g0063251	Protein of unknown function (DUF581)
Phvul.001G251000	PVBAT9300047g0020661	PVJaloEEP55800202g0063241	myo-inositol-1-phosphate synthase 2
Phvul.001G251100	PVBAT9300047g0020651	PVJaloEEP55800202g0063231	Ethylene insensitive 3 family protein
Phvul.001G251200	PVBAT9300047g0020641	PVJaloEEP55800202g0063221	Integrase-type DNA-binding superfamily protein
Phvul.001G251300	PVBAT9300047g0020631	PVJaloEEP55800202g0063211	Haloacid dehalogenase-like hydrolase (HAD) superfamily protein
Phvul.001G251400	PVBAT9300047g0020621	PVJaloEEP55800202g0063201	Lipase/lipooxygenase, PLAT/LH2 family protein
Phvul.001G251600	PVBAT9300047g0020591	PVJaloEEP55800202g0063181	VQ motif-containing protein
Phvul.001G251700	PVBAT9300047g0020571	PVJaloEEP55800202g0063161	0
Phvul.001G251800	PVBAT9300067g0027801	PVJaloEEP55800202g0063151	peroxisomal ABC transporter 1
Phvul.001G251900	PVBAT9300067g0027791	PVJaloEEP55804723g0276491	0
Phvul.001G252000	PVBAT9300067g0027781	PVJaloEEP55804723g0276481	0
Phvul.001G252100	PVBAT9300067g0027761	PVJaloEEP55804723g0276461	TLD-domain containing nucleolar protein
Phvul.001G252200	PVBAT9300067g0027751	PVJaloEEP55804723g0276451	asparagine synthetase 3
Phvul.001G252300	PVBAT9300067g0027741	PVJaloEEP55800159g0054531	0
Phvul.001G252400	PVBAT9300067g0027731	PVJaloEEP55800159g0054521	ubiquitin-specific protease 3
Phvul.001G252500	PVBAT9300067g0027711	PVJaloEEP55800159g0054501	C2H2 and C2HC zinc fingers superfamily protein
Phvul.001G252700	PVBAT9300067g0027701	PVJaloEEP55800159g0054491	0
Phvul.001G252800	PVBAT9300067g0027691	PVJaloEEP55800159g0054481	leucine-rich repeat transmembrane protein kinase family protein
Phvul.001G252900	PVBAT9300067g0027661	PVJaloEEP55800159g0054451	DNAJ heat shock family protein
Phvul.001G253000	PVBAT9300067g0027651	PVJaloEEP55800159g0054441	ARM repeat superfamily protein
[truncated: 18,794 more rows]
