# Supplementary material for: Common bean resistance to Xanthomonas is associated with upregulation of the salicylic acid pathway and downregulation of photosynthesis
Source: BMC Genomics. 2020 Aug 18;21:566. doi: 10.1186/s12864-020-06972-6 (PMC7437933; doi:10.1186/s12864-020-06972-6)
Supplement: Supplementary file 7 — Additional file 7: Table S3. List of DEGs in BAT93 and JaloEEP558 48 h after inoculation by X. phaseoli pv. phaseoli strain CFBP6546R. [file 12864_2020_6972_MOESM7_ESM.xlsx]

## Sheet: Feuil1
Table S3 - List of DEGs in BAT93 and JaloEEP558 48 h after inoculation by X. phaseoli pv. phaseoli strain CFBP6546R.
BH: Benjamini-Hochberg adjusted p-values
Expression values are expressed in log2FC (BH < 0,05). Induced and repressed genes are highlighted in red and blue, respectively.
The |Δlog2FC| was calculated as follows : |log2FC BAT93 - log2FC JaloEEP558|.
Chromosome	Gene ID	Annotation	log2FC BAT93	BH BAT93	log2FC JaloEEP558	BH JaloEEP558	|Dlog2FC|	GO terms
Chr09	Phvul.009G057100	ovate family protein 7	4.63723	0.00125179	-4.98819	0.00223167	9.62542	0
Chr03	Phvul.003G265800	PLAC8 family protein	3.25279	1.98814e-05	-4.07025	0.0265038	7.32304	0
Chr09	Phvul.009G119200	SBP (S-ribonuclease binding protein) family protein	1.53774	0.0212901	-4.90153	0.000188896	6.43927	0
Chr06	Phvul.006G197100	CAP (Cysteine-rich secretory proteins, Antigen 5, and Pathogenesis-related 1 protein) superfamily protein	4.85463	0.000193516	-1.51933	0.0223005	6.37396	0
Chr06	Phvul.006G056500	NB-ARC domain-containing disease resistance protein	1.92431	0.0329149	-1.76732	0.00688365	3.69162	GO:0043531
Chr01	Phvul.001G229800	plasmodesmata-located protein 7	-5.58381	0.0141648	5.79859	6.37637e-05	11.3824	0
Chr01	Phvul.001G039700	17.6 kDa class II heat shock protein	-1.67027	0.0319302	8.74814	6.94579e-15	10.4184	0
Chr08	Phvul.008G137100	Bifunctional inhibitor/lipid-transfer protein/seed storage 2S albumin superfamily protein	-3.67664	0.00571044	5.63212	0.0127605	9.30876	0
Chr08	Phvul.008G081300	Protein kinase superfamily protein	-3.95767	0.0196756	3.96162	6.84814e-09	7.91929	GO:0006468,GO:0005524,GO:0004672
Chr02	Phvul.002G318500	Plant invertase/pectin methylesterase inhibitor superfamily	-1.85813	0.0256174	3.42522	4.39226e-06	5.28335	GO:0042545,GO:0030599,GO:0005618
Chr01	Phvul.001G061000	Sulfite exporter TauE/SafE family protein	-1.85839	0.00751263	3.22695	5.39337e-06	5.08534	GO:0016021
Chr07	Phvul.007G018600	FAD/NAD(P)-binding oxidoreductase family protein	-1.87515	0.00864397	2.98495	0.000517087	4.86011	GO:0071949
Chr02	Phvul.002G096500	UDP-glucosyl transferase 72E1	-1.60339	1.25052e-07	3.05496	4.00541e-11	4.65835	GO:0016758,GO:0008152
Chr06	Phvul.006G068600	fatty acid desaturase 8	-2.14004	0.00213882	2.17581	0.00113803	4.31586	GO:0055114,GO:0016717,GO:0006629
Chr09	Phvul.009G181400	Putative thiol-disulphide oxidoreductase DCC	-1.52876	0.0399284	2.47968	1.72344e-10	4.00844	0
Chr07	Phvul.007G049700	cysteine-rich RLK (RECEPTOR-like protein kinase) 29	-1.88312	0.00309233	1.6802	0.00136982	3.56332	0
Chr07	Phvul.007G225200	late embryogenesis abundant protein, putative / LEA protein, putative	5.95025	0.0486439	-5.53124	0.0948837	11.4815	0
Chr06	Phvul.006G197400	CAP (Cysteine-rich secretory proteins, Antigen 5, and Pathogenesis-related 1 protein) superfamily protein	6.66254	1.42671e-19	-1.38368	0.688541	8.04621	0
Chr04	Phvul.004G157600	Integrase-type DNA-binding superfamily protein	4.5846	0.0372198	-2.37495	0.337945	6.95955	GO:0006355,GO:0003700
Chr03	Phvul.003G031300	3-ketoacyl-CoA synthase 6	5.20093	0.0468231	-1.74962	0.706524	6.95056	GO:0016747,GO:0008610,GO:0016020,GO:0006633
Chr11	Phvul.011G105900	Peroxidase superfamily protein	9.52799	1.03254e-09	3.00612	0.306676	6.52186	GO:0055114,GO:0020037,GO:0006979,GO:0004601
Chr09	Phvul.009G171700	glyoxal oxidase-related protein	5.16171	0.00726357	-0.969042	NA	6.13075	0
Chr01	Phvul.001G013900	0	3.91945	1.10576e-08	-2.07878	0.0749251	5.99823	0
Chr02	Phvul.002G029200	roline-rich extensin-like receptor kinase 4	7.34585	2.22544e-10	1.42087	0.502032	5.92497	GO:0006468,GO:0004672
Chr09	Phvul.009G188800	activation-tagged BRI1(brassinosteroid-insensitive 1)-suppressor 1	5.90414	5.81692e-05	0.192119	0.947254	5.71202	0
Chr11	Phvul.011G016700	cytochrome P450, family 87, subfamily A, polypeptide 6	6.13661	0.000458651	0.472264	NA	5.66434	GO:0055114,GO:0020037,GO:0016705,GO:0005506
Chr10	Phvul.010G095800	K+ efflux antiporter 2	6.68947	1.72174e-07	1.26951	0.00438315	5.41997	GO:0006813,GO:0055085,GO:0016021,GO:0015299,GO:0006812
Chr07	Phvul.007G207600	expansin A17	7.74025	1.8259e-08	2.44958	0.578977	5.29068	0
Chr06	Phvul.006G118800	0	8.23019	1.44867e-07	3.03754	0.153589	5.19265	0
Chr03	Phvul.003G143800	H(+)-ATPase 2	5.89917	3.46501e-29	0.966769	0.272755	4.9324	GO:0046872,GO:0000166
Chr08	Phvul.008G258700	Leucine-rich repeat protein kinase family protein	5.11635	1.81045e-35	0.298095	0.62018	4.81826	GO:0006468,GO:0004672
Chr06	Phvul.006G200600	cinnamyl-alcohol dehydrogenase	4.16826	7.74189e-22	-0.499078	0.0386664	4.66734	GO:0055114,GO:0016491,GO:0008270
Chr02	Phvul.002G124600	UDP-Glycosyltransferase superfamily protein	6.99461	0.000290103	2.41338	0.441236	4.58123	0
Chr08	Phvul.008G036300	Calcium/lipid-binding (CaLB) phosphatase	4.38234	0.000612205	-0.0929486	0.971727	4.47528	0
Chr02	Phvul.002G114400	acyl activating enzyme 1	2.74767	1.29916e-05	-1.68727	0.50982	4.43494	GO:0008152,GO:0003824
Chr07	Phvul.007G270700	Protein of unknown function (DUF3527)	3.18867	3.0267e-13	-1.22551	0.136706	4.41418	0
Chr05	Phvul.005G174800	Late embryogenesis abundant protein (LEA) family protein	2.79774	0.0168597	-1.58117	NA	4.37891	0
Chr08	Phvul.008G105500	Carbohydrate-binding-like fold	6.77214	0.000540527	2.4789	0.455206	4.29324	GO:2001070,GO:0003824
Chr11	Phvul.011G118000	RING/U-box superfamily protein	5.26778	0.0440096	0.996912	0.269403	4.27086	GO:0008270,GO:0005515
Chr11	Phvul.011G097800	5\'-3\' exoribonuclease 3	5.7031	0.00894024	1.46535	0.541723	4.23775	GO:0004527,GO:0003676
Chr03	Phvul.003G087000	nuclear factor Y, subunit B6	5.68866	1.75631e-09	1.63286	0.356485	4.0558	0
scaffold_40	Phvul.L001667	Exonuclease family protein	2.93748	0.000615507	-1.11403	0.381211	4.05151	0
Chr09	Phvul.009G136400	Dof-type zinc finger DNA-binding family protein	2.24983	0.040985	-1.78749	0.120378	4.03732	GO:0006355,GO:0003677
Chr11	Phvul.011G060600	0	2.66645	0.000156308	-1.36384	0.222618	4.0303	0
Chr07	Phvul.007G028400	endonuclease 2	2.23049	0.0455787	-1.73814	0.51253	3.96863	GO:0006308,GO:0004519,GO:0003676
Chr02	Phvul.002G076300	zinc finger protein 6	6.35501	0.000985431	2.40474	0.342952	3.95027	0
Chr11	Phvul.011G148200	S-adenosyl-L-methionine-dependent methyltransferases superfamily protein	5.95854	3.78248e-05	2.06126	0.211833	3.89728	GO:0008168,GO:0008152
Chr03	Phvul.003G286400	beta HLH protein 93	3.79838	0.00548975	-0.0489643	0.987914	3.84735	GO:0046983
Chr07	Phvul.007G074400	0	2.18607	0.00938675	-1.63505	0.58142	3.82112	0
Chr08	Phvul.008G140113	0	1.89384	0.000152463	-1.91468	NA	3.80851	0
Chr02	Phvul.002G188600	cellulose synthase A4	1.60376	0.0113725	-2.14151	0.395519	3.74528	0
Chr10	Phvul.010G012700	cytochrome P450, family 76, subfamily C, polypeptide 4	2.51138	0.00020054	-1.22383	0.26459	3.7352	GO:0055114,GO:0020037,GO:0016705,GO:0005506
Chr02	Phvul.002G128200	S-adenosyl-L-methionine-dependent methyltransferases superfamily protein	3.79949	0.00709071	0.143179	0.967963	3.65631	GO:0008168,GO:0008152
Chr01	Phvul.001G021750	0	2.70963	0.00680675	-0.937278	0.0172499	3.64691	GO:0005509
Chr07	Phvul.007G069800	CAP160 protein	5.97148	1.01686e-24	2.34668	0.308822	3.6248	0
Chr05	Phvul.005G067975	IQ-domain 10	3.16129	0.00112657	-0.41449	0.767639	3.57578	0
Chr04	Phvul.004G051600	Cobalamin-independent synthase family protein	2.95521	1.1448e-14	-0.609865	0.40095	3.56507	GO:0008652,GO:0008270,GO:0003871,GO:0009086
Chr09	Phvul.009G040100	Pathogenesis-related thaumatin superfamily protein	4.07084	6.40942e-06	0.541196	0.68986	3.52965	0
Chr02	Phvul.002G286400	0	6.92752	0.000117583	3.43579	0.147708	3.49173	0
Chr05	Phvul.005G089200	Auxin-responsive GH3 family protein	5.05105	2.02674e-05	1.58152	0.63896	3.46953	0
Chr03	Phvul.003G204700	plant intracellular ras group-related LRR 9	7.07953	2.15631e-05	3.61174	0.212213	3.46778	GO:0005515
Chr01	Phvul.001G231500	RHD SIX-LIKE 1	3.26528	0.000703383	-0.114456	0.940967	3.37973	GO:0046983
Chr10	Phvul.010G151900	Cyclin A2;4	1.81256	0.00818871	-1.48951	0.274507	3.30207	GO:0005634
Chr11	Phvul.011G110000	Cyclin D6;1	1.55571	0.0302059	-1.73929	0.11173	3.295	GO:0005634,GO:0051726
Chr07	Phvul.007G102400	Di-glucose binding protein with Leucine-rich repeat domain	1.88057	2.47765e-08	-1.41417	0.0096198	3.29474	0
Chr08	Phvul.008G157600	GATA transcription factor 9	3.75652	0.0218874	0.472264	NA	3.28426	GO:0043565,GO:0008270,GO:0006355,GO:0003700
Chr09	Phvul.009G001400	SAUR-like auxin-responsive protein family	1.61783	0.0344952	4.88032	NA	3.26249	GO:0009733
Chr08	Phvul.008G135600	RAB GTPase homolog A5E	3.33529	1.85536e-26	0.0966373	0.86374	3.23865	GO:0005525
Chr10	Phvul.010G122000	RNA-binding (RRM/RBD/RNP motifs) family protein	5.83817	0.00589997	2.66177	0.136396	3.17639	GO:0003676
Chr08	Phvul.008G269900	Cell differentiation, Rcd1-like protein	5.50051	0.00118445	2.33157	0.595259	3.16894	GO:0030014,GO:0006402
Chr11	Phvul.011G020100	cellulose synthase-like D3	3.95043	5.13484e-23	0.844107	0.365258	3.10632	0
scaffold_458	Phvul.L001675	Protein of unknown function (DUF640)	1.9418	0.00319161	-1.13292	0.063171	3.07472	0
Chr04	Phvul.004G136300	Cytochrome P450 superfamily protein	5.4697	0.0229379	2.4537	0.351794	3.016	GO:0055114,GO:0020037,GO:0016705,GO:0005506
Chr07	Phvul.007G139900	Cupredoxin superfamily protein	8.61548	1.49195e-08	5.62476	0.0845138	2.99072	GO:0055114,GO:0016491,GO:0005507
Chr02	Phvul.002G003800	Ras-related small GTP-binding family protein	3.36587	0.0255201	0.412026	0.925226	2.95384	GO:0005525
Chr08	Phvul.008G210000	abscisic aldehyde oxidase 3	1.62202	2.5818e-09	-1.32706	0.0553988	2.94908	GO:0051536,GO:0009055,GO:0055114,GO:0046872,GO:0016491
Chr06	Phvul.006G141100	Ribosome associated membrane protein RAMP4	3.75744	3.53566e-37	0.820797	0.0876492	2.93664	GO:0005783
Chr11	Phvul.011G194600	cysteine-rich RLK (RECEPTOR-like protein kinase) 25	1.73446	3.02936e-11	-1.16993	0.022734	2.90439	GO:0004674,GO:0006468,GO:0004672
Chr03	Phvul.003G158700	cysteine-rich RLK (RECEPTOR-like protein kinase) 10	1.5114	6.86139e-05	-1.34626	0.00191419	2.85766	GO:0006468,GO:0004672,GO:0005975,GO:0004553
Chr08	Phvul.008G172700	VQ motif-containing protein	2.67609	0.00718127	-0.162751	0.922704	2.83884	0
Chr03	Phvul.003G214700	Calcium-binding EF-hand family protein	3.60553	1.12623e-05	0.777076	0.503754	2.82845	GO:0005509
Chr03	Phvul.003G104900	Heavy metal transport/detoxification superfamily protein	4.5358	3.26858e-05	1.71219	0.704003	2.82362	GO:0046872,GO:0030001
Chr02	Phvul.002G300500	RING/U-box superfamily protein	2.43689	0.000317824	-0.386089	0.496395	2.82298	GO:0008270,GO:0005515
Chr04	Phvul.004G044800	disease resistance family protein / LRR family protein	2.79135	0.00420511	-0.0175842	0.964535	2.80893	GO:0005515
Chr02	Phvul.002G255700	annexin 6	3.5167	6.18991e-16	0.725651	0.0556663	2.79104	GO:0005544,GO:0005509
Chr09	Phvul.009G080000	WRKY DNA-binding protein 50	3.03289	0.000207571	0.243563	0.954513	2.78933	GO:0043565,GO:0006355,GO:0003700
Chr08	Phvul.008G265200	F-box/RNI-like superfamily protein	6.63869	0.0131514	3.87342	0.44731	2.76527	0
Chr06	Phvul.006G173200	0	2.04057	1.74825e-08	-0.719852	0.248494	2.76042	0
Chr04	Phvul.004G052200	annexin 8	1.69536	0.0149058	-1.05513	0.18896	2.75049	GO:0005544,GO:0005509
Chr09	Phvul.009G120500	Glycosyl hydrolase family 10 protein	1.53495	6.91011e-09	-1.20423	0.0173961	2.73917	GO:0005975,GO:0004553
Chr10	Phvul.010G081200	phospholipase D delta	1.85965	0.0210981	-0.879238	0.479094	2.73889	0
Chr07	Phvul.007G029500	C2H2 and C2HC zinc fingers superfamily protein	1.99254	0.0266764	-0.691068	0.716627	2.68361	0
Chr03	Phvul.003G246200	Phosphoglycerate mutase family protein	2.70033	0.0233986	0.0575604	0.957631	2.64277	0
Chr02	Phvul.002G306000	myb domain protein 68	4.00191	0.00394241	1.37181	0.213138	2.6301	0
Chr01	Phvul.001G015200	Protein of unknown function (DUF620)	6.09209	0.00219007	3.48195	0.0596777	2.61014	0
Chr10	Phvul.010G054000	Integrase-type DNA-binding superfamily protein	4.59647	4.5685e-11	2.01342	0.241824	2.58305	GO:0006355,GO:0003700
Chr03	Phvul.003G048300	PLC-like phosphodiesterases superfamily protein	3.73119	8.00128e-18	1.17003	0.252455	2.56116	0
Chr08	Phvul.008G104900	RING/U-box superfamily protein	2.22642	0.000397342	-0.331934	0.723765	2.55836	0
Chr02	Phvul.002G058800	nodulin MtN21 /EamA-like transporter family protein	4.80556	0.00429608	2.26871	0.34391	2.53685	GO:0022857,GO:0016021
scaffold_15	Phvul.L002043	UDP-N-acetylglucosamine (UAA) transporter family	1.90184	0.0100133	-0.615059	0.283464	2.51689	GO:0016021,GO:0016020
Chr03	Phvul.003G078200	0	3.76794	1.86967e-12	1.26044	0.135846	2.50751	0
Chr08	Phvul.008G106200	0	2.17248	0.0198167	-0.326455	0.694568	2.49893	0
Chr01	Phvul.001G215200	myb domain protein 78	3.00778	4.83502e-09	0.526142	0.22798	2.48164	0
Chr01	Phvul.001G246500	cation/hydrogen exchanger 15	3.36161	0.0376788	0.897101	0.462502	2.46451	GO:0055085,GO:0016021,GO:0015299,GO:0006812
Chr11	Phvul.011G067500	Protein of unknown function (DUF1635)	2.86076	0.026755	0.426261	0.881353	2.4345	0
Chr05	Phvul.005G170500	ENTH/VHS family protein	2.6971	0.0235378	5.10378	0.162473	2.40668	0
Chr07	Phvul.007G051700	Late embryogenesis abundant (LEA) hydroxyproline-rich glycoprotein family	4.434	1.2731e-09	2.02982	0.0855318	2.40418	0
Chr10	Phvul.010G145500	NADP-malic enzyme 4	2.40183	0.00202318	0.00917397	0.990531	2.39266	GO:0055114,GO:0004471,GO:0051287
Chr11	Phvul.011G158600	Core-2/I-branching beta-1,6-N-acetylglucosaminyltransferase family protein	2.6177	0.0167438	0.233882	0.931597	2.38382	GO:0016020,GO:0008375
Chr08	Phvul.008G123000	Pectin lyase-like superfamily protein	4.36679	6.01889e-14	2.0369	0.127365	2.3299	0
Chr02	Phvul.002G319000	PLANT CADMIUM RESISTANCE 2	2.46838	4.73852e-14	0.151183	0.816447	2.3172	0
Chr11	Phvul.011G093500	alpha/beta-Hydrolases superfamily protein	1.84895	0.00120423	-0.46664	0.476064	2.31559	0
Chr07	Phvul.007G008400	Peroxidase superfamily protein	4.36997	0.00239765	2.05947	0.0596315	2.3105	GO:0055114,GO:0020037,GO:0006979,GO:0004601
Chr01	Phvul.001G139500	cytochrome P450, family 93, subfamily D, polypeptide 1	3.03947	8.43113e-05	0.740219	0.15379	2.29925	GO:0055114,GO:0020037,GO:0016705,GO:0005506
Chr10	Phvul.010G078500	tetratricopeptide repeat (TPR)-containing protein	1.89892	0.0475122	-0.385835	NA	2.28476	GO:0005515
Chr09	Phvul.009G226100	Protein of unknown function (DUF300)	2.82944	0.000416437	0.56215	0.312824	2.26729	0
scaffold_14	Phvul.L005501	early nodulin-like protein 8	3.05171	0.04325	0.794617	0.730616	2.2571	GO:0009055
Chr03	Phvul.003G274700	CTP synthase family protein	3.6276	2.02703e-15	1.37236	0.0696787	2.25524	GO:0016787,GO:0006541,GO:0006221,GO:0003883
Chr09	Phvul.009G013700	SHI-related sequence 5	7.13122	2.9132e-05	4.87856	0.199012	2.25266	0
Chr03	Phvul.003G266500	Eukaryotic aspartyl protease family protein	1.61309	0.0245126	-0.638647	0.306032	2.25174	GO:0006508,GO:0004190
Chr06	Phvul.006G139700	Heavy metal transport/detoxification superfamily protein	2.0681	9.84017e-05	-0.170016	0.854437	2.23812	GO:0046872,GO:0030001
Chr04	Phvul.004G018300	NHL domain-containing protein	2.09895	0.00208235	-0.133978	0.885659	2.23293	0
Chr08	Phvul.008G028900	reversibly glycosylated polypeptide 2	2.53514	3.69737e-15	0.33261	0.484858	2.20253	GO:0030244,GO:0016866
Chr09	Phvul.009G026625	Rhomboid-related intramembrane serine protease family protein	4.46403	5.88895e-07	2.30824	0.133332	2.1558	GO:0016021,GO:0004252,GO:0006508
Chr05	Phvul.005G001700	Transmembrane amino acid transporter family protein	1.92285	0.0352701	-0.23156	0.888887	2.15441	0
Chr09	Phvul.009G175700	0	2.05957	0.0012703	-0.0942552	0.936142	2.15382	0
Chr08	Phvul.008G133600	basic helix-loop-helix (bHLH) DNA-binding superfamily protein	1.7146	2.63424e-05	-0.418301	0.644749	2.13291	GO:0046983
Chr07	Phvul.007G040900	Plant basic secretory protein (BSP) family protein	1.72057	1.91006e-09	-0.39503	NA	2.1156	0
Chr05	Phvul.005G167600	Regulator of Vps4 activity in the MVB pathway protein	7.70268	2.84276e-06	5.61598	0.0920165	2.08669	0
Chr02	Phvul.002G271904	callose synthase 5	1.71136	0.00332528	-0.37063	0.652819	2.08199	GO:0016020,GO:0006075,GO:0003843,GO:0000148
Chr06	Phvul.006G169800	0	4.3835	8.65084e-05	2.31057	0.294757	2.07293	0
Chr01	Phvul.001G050200	ACT-like superfamily protein	6.19656	0.00211925	8.26211	0.0701321	2.06555	GO:0016597,GO:0008152
Chr07	Phvul.007G096900	P-loop containing nucleoside triphosphate hydrolases superfamily protein	3.47683	3.38129e-14	1.41369	7.89675e-05	2.06314	GO:0016887,GO:0005524
Chr09	Phvul.009G179600	basic helix-loop-helix (bHLH) DNA-binding superfamily protein	1.55376	1.092e-05	-0.497535	0.493369	2.0513	GO:0046983,GO:0003677
Chr07	Phvul.007G259400	Late Embryogenesis Abundant 4-5	3.30467	1.56604e-19	1.26217	0.219661	2.04249	GO:0009790
Chr05	Phvul.005G034700	NAD(P)-binding Rossmann-fold superfamily protein	1.8582	0.0479904	-0.184182	0.630723	2.04238	GO:0050662,GO:0003824
Chr02	Phvul.002G322300	response regulator 14	2.6683	0.00958078	0.63025	0.564887	2.03805	GO:0000160
Chr08	Phvul.008G007400	zinc finger protein 6	5.27721	4.7372e-05	3.30903	0.486966	1.96819	0
Chr01	Phvul.001G172400	ABC-2 type transporter family protein	1.94273	0.000170902	-0.00726057	0.998984	1.94999	GO:0016887,GO:0005524,GO:0016020
Chr07	Phvul.007G053800	Protein of unknown function (DUF3049)	1.90047	0.000300595	-0.0404425	0.967384	1.94091	0
Chr02	Phvul.002G245900	Transcriptional coactivator/pterin dehydratase	7.24908	1.16037e-05	5.30945	0.130789	1.93963	GO:0008124,GO:0006729
Chr03	Phvul.003G088000	Adenine nucleotide alpha hydrolases-like superfamily protein	1.66379	3.38139e-12	-0.254347	0.477947	1.91814	GO:0006950
Chr03	Phvul.003G070300	homeobox 1	1.95224	1.90112e-06	0.0594048	0.939713	1.89284	GO:0043565,GO:0006355,GO:0003700,GO:0003677
Chr01	Phvul.001G207400	NAD(P)-binding Rossmann-fold superfamily protein	1.97727	5.62544e-08	0.0991255	0.914604	1.87814	GO:0055114,GO:0016616,GO:0006694,GO:0003854
Chr06	Phvul.006G188600	0	3.03984	0.00769026	1.18027	0.476637	1.85956	0
Chr11	Phvul.011G106300	B-box type zinc finger family protein	4.76093	4.24931e-07	2.91503	0.356189	1.8459	GO:0008270,GO:0005622
Chr08	Phvul.008G049500	0	3.04099	1.43022e-09	1.19572	0.166421	1.84527	0
Chr10	Phvul.010G114400	DYNAMIN-like 1B	3.66278	0.000646931	1.84794	0.0546072	1.81484	GO:0005525,GO:0003924
Chr02	Phvul.002G151700	armadillo repeat kinesin 3	1.93729	1.55166e-10	0.15263	0.799194	1.78466	GO:0005515,GO:0008017,GO:0007018,GO:0005524,GO:0003777,GO:0005871
Chr05	Phvul.005G090900	C-terminal cysteine residue is changed to a serine 1	4.78105	0.00911429	3.0108	0.0555747	1.77025	GO:0045454,GO:0015035,GO:0006662
Chr04	Phvul.004G039000	PLC-like phosphodiesterases superfamily protein	1.87641	2.42467e-05	0.125747	0.875378	1.75066	0
Chr01	Phvul.001G002600	LYR family of Fe/S cluster biogenesis protein	1.6004	0.00461268	-0.144054	0.724511	1.74445	0
Chr08	Phvul.008G010200	Heavy metal transport/detoxification superfamily protein	1.92112	0.0102411	0.17805	0.85636	1.74307	GO:0046872,GO:0030001
Chr08	Phvul.008G152000	cyclic nucleotide-gated channel 18	3.1076	8.05657e-05	1.38054	0.182999	1.72706	GO:0055085,GO:0016020,GO:0006811,GO:0005216
Chr07	Phvul.007G118300	Tyrosine phosphatase family protein	1.51574	0.041119	-0.193836	0.847261	1.70958	0
Chr05	Phvul.005G068500	Basic-leucine zipper (bZIP) transcription factor family protein	6.55878	7.14204e-07	4.85496	0.322416	1.70381	GO:0043565,GO:0006355,GO:0003700
Chr08	Phvul.008G158500	helicases;ATP-dependent helicases;nucleic acid binding;ATP binding;DNA-directed DNA polymerases;DNA binding	1.96859	8.29925e-08	0.275609	0.458108	1.69298	GO:0005524,GO:0003676,GO:0006260,GO:0003887,GO:0003677
Chr06	Phvul.006G140200	0	2.07667	0.0433547	0.395328	0.735088	1.68135	0
Chr02	Phvul.002G265100	0	1.5255	9.76329e-05	-0.155787	0.824693	1.68129	0
Chr08	Phvul.008G260200	2-oxoglutarate (2OG) and Fe(II)-dependent oxygenase superfamily protein	2.13623	0.0077831	0.455818	0.684109	1.68041	GO:0055114,GO:0016491
Chr04	Phvul.004G177900	Leucine-rich repeat protein kinase family protein	2.53911	1.43022e-09	0.86505	0.12006	1.67406	GO:0005515,GO:0006468,GO:0004672
Chr01	Phvul.001G205300	Heavy metal transport/detoxification superfamily protein	2.13216	0.00252916	0.475677	0.560959	1.65648	GO:0046872,GO:0030001
Chr02	Phvul.002G268900	ATPases;nucleotide binding;ATP binding;nucleoside-triphosphatases;transcription factor binding	1.65695	5.15384e-10	0.0144364	0.980663	1.64252	0
Chr02	Phvul.002G333500	ARF-GAP domain 15	2.9411	0.0359522	1.31071	0.330635	1.63039	GO:0005096
Chr08	Phvul.008G049400	0	2.77326	2.11795e-07	1.15339	0.286902	1.61987	0
Chr08	Phvul.008G245900	Leucine-rich repeat protein kinase family protein	1.94947	0.000271406	0.351628	0.400872	1.59785	GO:0005515,GO:0006468,GO:0005524,GO:0004672
Chr11	Phvul.011G101800	alpha/beta-Hydrolases superfamily protein	2.94542	7.26961e-16	1.34931	8.39166e-05	1.59611	0
Chr02	Phvul.002G149600	2-oxoglutarate (2OG) and Fe(II)-dependent oxygenase superfamily protein	2.2632	6.34372e-06	0.669739	0.675329	1.59346	GO:0055114,GO:0016491
Chr09	Phvul.009G178900	carbonic anhydrase 2	2.78635	0.0168815	1.19346	0.440118	1.5929	GO:0008270,GO:0004089
Chr02	Phvul.002G251100	NAD(P)-binding Rossmann-fold superfamily protein	2.09361	3.3466e-07	0.519595	0.397202	1.57401	GO:0055114,GO:0016616,GO:0006694,GO:0003854
Chr01	Phvul.001G013100	pfkB-like carbohydrate kinase family protein	2.75434	0.00066808	1.20811	0.412809	1.54623	0
Chr11	Phvul.011G036000	SBP (S-ribonuclease binding protein) family protein	2.36611	5.68727e-08	0.820759	0.0358595	1.54535	0
Chr01	Phvul.001G259900	Protein of unknown function (DUF3537)	2.49195	0.00219007	0.959683	0.51821	1.53226	0
Chr06	Phvul.006G161300	0	3.86823	8.35296e-07	2.33811	0.192685	1.53012	0
Chr02	Phvul.002G333100	homeodomain GLABROUS 11	5.84599	0.0132057	4.31634	0.388232	1.52966	GO:0003677,GO:0008289
Chr01	Phvul.001G176100	NAC domain containing protein 25	6.64485	0.000269656	5.12443	0.291719	1.52042	GO:0006355,GO:0003677
Chr09	Phvul.009G051800	Ribonuclease P protein subunit P38-related	2.85649	6.60914e-09	1.35104	4.66442e-05	1.50545	0
Chr01	Phvul.001G191100	0	2.40856	0.0234595	0.922848	0.465788	1.48572	0
Chr10	Phvul.010G116500	RAB GTPase homolog A3	2.20056	0.0121301	0.717574	0.711608	1.48299	GO:0005525
Chr02	Phvul.002G297800	AMP-dependent synthetase and ligase family protein	2.38197	0.00122469	0.904184	0.0380979	1.47779	GO:0008152,GO:0003824
Chr02	Phvul.002G079500	0	2.38702	2.93725e-06	0.911974	0.0626842	1.47505	0
Chr04	Phvul.004G076001	NB-ARC domain-containing disease resistance protein	3.62011	0.013823	2.20473	0.134225	1.41538	GO:0043531
Chr01	Phvul.001G174800	0	2.40206	0.000113897	0.998013	0.108311	1.40405	0
Chr09	Phvul.009G242100	0	2.89155	1.10059e-06	1.50485	0.0891182	1.3867	0
scaffold_15	Phvul.L006343	OSBP(oxysterol binding protein)-related protein 3C	2.08363	0.00294514	0.706369	0.267059	1.37726	0
Chr02	Phvul.002G191600	glycerol-3-phosphate acyltransferase 9	1.57727	0.00706333	0.203265	0.708988	1.374	GO:0016746,GO:0008152
Chr02	Phvul.002G015900	Plant protein of unknown function (DUF247)	1.61877	0.00192004	0.25655	0.677428	1.36222	0
Chr02	Phvul.002G282900	phosphate transporter 3;1	6.66455	0.00249859	5.3172	0.271221	1.34735	0
Chr09	Phvul.009G029800	Haloacid dehalogenase-like hydrolase (HAD) superfamily protein	2.74525	7.83204e-09	1.40545	0.117854	1.3398	GO:0005992,GO:0003824
Chr09	Phvul.009G166200	Pyridoxal phosphate (PLP)-dependent transferases superfamily protein	1.92683	0.000678357	0.599426	0.352756	1.32741	0
Chr11	Phvul.011G074400	FASCICLIN-like arabinogalactan-protein 11	1.60087	0.012483	0.287975	0.817935	1.3129	0
Chr03	Phvul.003G124100	Cytidine/deoxycytidylate deaminase family protein	2.77098	4.1138e-19	1.46606	0.0214744	1.30492	GO:0008270
Chr03	Phvul.003G155200	zinc ion binding;nucleic acid binding	2.7635	0.000279366	1.46381	0.0206864	1.29968	0
Chr06	Phvul.006G187100	fatty acid desaturase family protein	1.85097	0.0095684	0.563007	0.255275	1.28796	GO:0006629
Chr02	Phvul.002G104300	0	2.70087	0.04706	1.42487	0.575432	1.276	0
Chr04	Phvul.004G098201	0	1.73466	0.015992	0.460919	0.26061	1.27374	0
Chr06	Phvul.006G178300	HXXXD-type acyl-transferase family protein	1.61039	0.016345	0.339829	0.756939	1.27056	GO:0016747
Chr01	Phvul.001G239900	cellulase 2	3.99185	1.74073e-26	2.72313	0.0706891	1.26871	GO:0005975,GO:0004553
Chr07	Phvul.007G259500	fatty acid desaturase 2	1.62705	0.00425486	0.411331	0.741914	1.21572	GO:0055114,GO:0016717,GO:0006629
Chr01	Phvul.001G160100	Integrase-type DNA-binding superfamily protein	1.58434	0.00230155	0.369311	0.693609	1.21503	GO:0006355,GO:0003700
Chr08	Phvul.008G255300	O-fucosyltransferase family protein	2.65113	9.78686e-05	1.43828	0.0300788	1.21285	0
Chr04	Phvul.004G047800	Pectin lyase-like superfamily protein	5.49225	0.0143702	4.28837	0.391534	1.20388	0
Chr03	Phvul.003G019600	EF hand calcium-binding protein family	1.75327	0.0101238	2.93961	0.0517424	1.18634	0
Chr10	Phvul.010G123066	pectin methylesterase 3	2.16144	6.26014e-06	0.987248	0.0604832	1.17419	GO:0004857,GO:0042545,GO:0030599,GO:0005618
Chr06	Phvul.006G181100	Protein of unknown function, DUF599	2.07188	0.015118	0.904054	0.274378	1.16782	0
Chr09	Phvul.009G058100	RAD-like 6	5.63167	0.0028881	6.78011	NA	1.14844	0
Chr06	Phvul.006G122100	Mitochondrial substrate carrier family protein	1.6737	0.00164407	0.532886	0.375115	1.14081	0
Chr02	Phvul.002G189900	VQ motif-containing protein	1.76295	3.36036e-05	0.629485	0.344074	1.13346	0
Chr01	Phvul.001G193700	0	2.40995	1.18416e-13	1.27753	0.0544746	1.13242	0
Chr04	Phvul.004G077100	Dynein light chain type 1 family protein	2.35488	3.36157e-08	1.22696	0.0229644	1.12791	GO:0007017,GO:0005875
Chr08	Phvul.008G074100	Calcium-dependent lipid-binding (CaLB domain) family protein	2.26104	0.000183677	1.13654	0.552895	1.1245	GO:0005515,GO:0006950,GO:0006355
Chr02	Phvul.002G316800	VQ motif-containing protein	1.74324	0.0254194	0.624633	0.700163	1.11861	0
Chr09	Phvul.009G152900	NAC (No Apical Meristem) domain transcriptional regulator superfamily protein	2.39616	8.36271e-06	1.28475	0.0160957	1.11141	GO:0006355,GO:0003677
Chr09	Phvul.009G157900	Sec14p-like phosphatidylinositol transfer family protein	1.55125	0.0040093	0.448485	0.296647	1.10276	0
Chr07	Phvul.007G167100	Rho GTPase activating protein with PAK-box/P21-Rho-binding domain	1.58303	1.70775e-05	0.480809	0.381419	1.10222	GO:0007165
Chr03	Phvul.003G192400	HSP20-like chaperones superfamily protein	1.6224	0.0214143	0.526491	0.6424	1.09591	0
Chr08	Phvul.008G142300	RHO guanyl-nucleotide exchange factor 3	2.31507	1.8259e-08	1.22103	0.00174326	1.09404	GO:0005089
Chr05	Phvul.005G176000	0	2.55912	0.000133392	3.64068	0.283655	1.08156	0
Chr10	Phvul.010G115900	Yippee family putative zinc-binding protein	1.51523	2.65723e-05	0.443507	0.291427	1.07173	0
Chr01	Phvul.001G226600	Polynucleotidyl transferase, ribonuclease H-like superfamily protein	1.67692	1.83309e-05	0.632193	0.0469698	1.04473	0
Chr01	Phvul.001G022800	alpha/beta-Hydrolases superfamily protein	2.03261	0.00139251	0.99721	0.34822	1.0354	GO:0006629
Chr02	Phvul.002G273700	S-adenosyl-L-methionine-dependent methyltransferases superfamily protein	1.86559	4.59395e-05	0.833726	0.209655	1.03187	GO:0008168
Chr06	Phvul.006G127500	6-phosphogluconate dehydrogenase family protein	2.41746	3.56026e-05	1.38828	0.00731816	1.02918	GO:0051287,GO:0055114,GO:0004616
Chr06	Phvul.006G151701	peroxiredoxin IIF	1.65765	0.00400118	0.634776	0.493016	1.02288	GO:0016491
Chr05	Phvul.005G120300	Leucine-rich repeat protein kinase family protein	1.98162	0.000167703	0.963882	0.40202	1.01774	GO:0006468,GO:0004672
Chr03	Phvul.003G239800	0	1.59153	0.000347768	0.579401	0.183896	1.01213	0
Chr02	Phvul.002G284900	Domain of unknown function (DUF1767)	2.11928	0.0083412	1.11982	0.0821445	0.999466	0
Chr07	Phvul.007G273900	Regulator of chromosome condensation (RCC1) family protein	1.73106	0.0327133	0.771038	0.365953	0.960019	GO:0046872
Chr11	Phvul.011G038200	Basic-leucine zipper (bZIP) transcription factor family protein	1.83898	3.73541e-09	0.902654	0.0086805	0.936326	GO:0043565,GO:0006355,GO:0003700
Chr06	Phvul.006G101200	calmodulin 8	2.16504	4.17392e-12	1.24088	1.34398e-05	0.924162	0
Chr09	Phvul.009G078400	cytochrome P450, family 711, subfamily A, polypeptide 1	4.94738	2.13635e-05	5.86584	0.0561252	0.918459	GO:0055114,GO:0020037,GO:0016705,GO:0005506
Chr09	Phvul.009G181500	Gibberellin-regulated family protein	2.86942	7.55868e-13	3.781	NA	0.911574	0
Chr08	Phvul.008G186700	serine/threonine protein kinase 2	1.94878	6.64048e-19	1.0378	0.0500971	0.910982	0
Chr09	Phvul.009G221900	Haloacid dehalogenase-like hydrolase (HAD) superfamily protein	1.52586	2.4344e-06	0.619059	0.313059	0.906804	GO:0009264,GO:0008253
Chr09	Phvul.009G223100	TOXICOS EN LEVADURA 4	1.76606	0.0284629	2.65644	0.0829826	0.89038	GO:0008270,GO:0005515
Chr08	Phvul.008G177500	basic helix-loop-helix (bHLH) DNA-binding superfamily protein	2.01824	2.12124e-12	1.17265	NA	0.845597	GO:0046983
Chr01	Phvul.001G074000	0	1.67518	2.61809e-07	0.839497	0.00100641	0.835687	0
Chr02	Phvul.002G033700	0	1.55521	0.0131735	0.733629	0.290971	0.821582	0
Chr08	Phvul.008G168500	Galactosyltransferase family protein	1.96318	0.00108445	1.14176	0.104942	0.821414	GO:0016020,GO:0008378,GO:0006486
Chr07	Phvul.007G260000	actin-11	2.09151	0.0164137	1.27645	0.172877	0.81506	0
Chr03	Phvul.003G254000	alpha/beta-Hydrolases superfamily protein	1.63074	0.00499221	0.84996	0.723583	0.780778	0
Chr03	Phvul.003G164900	SPX domain gene 2	1.70018	7.93011e-06	0.995417	0.00456566	0.704759	0
Chr07	Phvul.007G101400	inflorescence deficient in abscission (IDA)-like 1	1.53457	8.34011e-07	0.830042	0.184285	0.704523	0
Chr09	Phvul.009G197000	SPX domain gene 1	2.09132	2.82726e-12	1.4008	0.008311	0.690521	0
Chr02	Phvul.002G075200	UDP-glucosyl transferase 74B1	2.404	2.77502e-08	3.06102	0.0826237	0.657017	GO:0016758,GO:0008152
Chr03	Phvul.003G087700	Plant protein of unknown function (DUF827)	1.91243	5.05643e-05	1.26469	0.0770055	0.647741	0
Chr03	Phvul.003G157700	Eukaryotic protein of unknown function (DUF872)	2.07084	0.0474427	1.4253	0.271422	0.645542	0
Chr04	Phvul.004G025600	Phosphoglycerate mutase-like family protein	1.6573	6.38137e-07	1.02176	0.0143996	0.635539	GO:0003993
Chr03	Phvul.003G151300	0	2.04559	5.8381e-05	1.42933	0.107423	0.61626	0
Chr09	Phvul.009G025000	rotamase CYP 3	2.21456	0.00752559	1.60468	0.135553	0.609881	GO:0006457,GO:0003755,GO:0000413
Chr11	Phvul.011G034400	Cyclophilin-like peptidyl-prolyl cis-trans isomerase family protein	2.00272	1.46867e-09	1.40471	0.000226966	0.598007	GO:0006457,GO:0003755,GO:0000413
Chr03	Phvul.003G086500	oligopeptide transporter	1.51637	0.0260818	0.924748	0.136548	0.59162	GO:0055085
Chr03	Phvul.003G245000	P-loop containing nucleoside triphosphate hydrolases superfamily protein	1.75952	0.0247443	1.18254	0.025829	0.576975	GO:0008146
Chr10	Phvul.010G000300	2-oxoglutarate (2OG) and Fe(II)-dependent oxygenase superfamily protein	1.77424	0.0220025	1.2034	0.0629634	0.570846	GO:0055114,GO:0016491
Chr02	Phvul.002G010900	APS kinase	1.61902	0.0322548	1.05913	0.262829	0.559891	0
Chr02	Phvul.002G150700	0	1.73632	0.00249992	1.18617	0.0278075	0.550148	0
Chr11	Phvul.011G088200	Argonaute family protein	1.91384	1.75631e-09	1.367	0.00329414	0.546843	GO:0005515,GO:0003676
scaffold_30	Phvul.L003235	Ankyrin repeat family protein	2.60294	0.0271367	2.05739	0.0754686	0.54555	0
Chr02	Phvul.002G279100	RING/U-box superfamily protein	1.9397	4.69638e-08	1.40421	0.00529253	0.535487	GO:0046872
Chr10	Phvul.010G090600	Ubiquitin-like superfamily protein	1.91566	0.00024453	1.38289	0.0174679	0.532764	GO:0005515
Chr03	Phvul.003G255400	0	1.88244	1.14363e-05	1.35984	0.0184361	0.5226	0
Chr09	Phvul.009G252400	MLP-like protein 423	1.72161	0.00218256	1.21954	0.018394	0.502062	GO:0009607,GO:0006952
Chr02	Phvul.002G053600	Pseudouridine synthase family protein	1.67854	1.96421e-14	1.19562	0.00509955	0.482912	GO:0009982,GO:0009451,GO:0003723,GO:0001522
Chr06	Phvul.006G197000	BAK1-interacting receptor-like kinase 1	1.61796	4.54978e-07	1.14601	0.0407402	0.471953	GO:0005515,GO:0006468,GO:0004672
Chr06	Phvul.006G094100	GDSL-like Lipase/Acylhydrolase superfamily protein	1.72439	0.000193676	1.26921	0.242287	0.45518	GO:0016788
Chr05	Phvul.005G105800	Protein of unknown function (DUF789)	1.80134	0.000249921	1.37213	0.00019248	0.429209	0
Chr09	Phvul.009G001500	SAUR-like auxin-responsive protein family	1.93318	0.00614712	1.50949	0.125048	0.423686	GO:0009733
Chr09	Phvul.009G070232	cytochrome B5 isoform D	1.50263	1.64494e-05	1.0917	0.00457551	0.410929	0
Chr08	Phvul.008G072800	shaggy-like protein kinase 32	1.71208	7.51782e-06	1.31969	0.015206	0.392387	GO:0006468,GO:0004672
Chr07	Phvul.007G105332	Protein with RING/U-box and TRAF-like domains	3.68411	0.00746496	3.29346	0.530469	0.390647	GO:0007275,GO:0006511,GO:0005634
Chr06	Phvul.006G215800	potassium transport 2/3	1.79888	0.00805335	1.41276	0.0133814	0.386119	0
Chr11	Phvul.011G006100	BCL-2-associated athanogene 7	1.65426	6.58599e-09	1.28263	0.000424581	0.371637	GO:0051087
Chr09	Phvul.009G086900	Phototropic-responsive NPH3 family protein	2.01406	0.034094	2.34437	0.227994	0.330309	GO:0005515,GO:0060918,GO:0048513,GO:0004871
Chr03	Phvul.003G125200	Plant self-incompatibility protein S1 family	6.09746	0.0140462	5.76778	0.0766637	0.329675	0
Chr06	Phvul.006G187700	Protein kinase superfamily protein	1.63571	2.29102e-06	1.31229	0.00145258	0.323415	GO:0006468,GO:0005524,GO:0004672
Chr09	Phvul.009G021700	Arabidopsis protein of unknown function (DUF241)	2.715	0.0113825	3.03376	0.193009	0.318758	0
Chr06	Phvul.006G152300	nuclear factor Y, subunit C3	5.77381	0.0132538	5.47084	0.0998003	0.302972	GO:0016602,GO:0006355,GO:0003700
Chr04	Phvul.004G047600	G-box binding factor 4	1.86403	0.0493411	1.56743	0.117589	0.296603	GO:0043565,GO:0006355,GO:0003700
Chr06	Phvul.006G195800	Phototropic-responsive NPH3 family protein	3.57685	0.000776794	3.28029	0.531572	0.29656	0
Chr03	Phvul.003G220400	Nucleotide-diphospho-sugar transferases superfamily protein	1.56476	0.00181783	1.28979	0.000702002	0.274973	0
Chr07	Phvul.007G199800	Polynucleotidyl transferase, ribonuclease H-like superfamily protein	3.02694	0.00939371	3.27682	0.143593	0.249878	0
Chr08	Phvul.008G049200	peptidyl-prolyl cis-trans isomerases	1.71429	1.1104e-08	1.491	2.92318e-06	0.223288	GO:0006457,GO:0003755,GO:0000413
Chr06	Phvul.006G136800	Plant protein of unknown function (DUF827)	4.64555	3.4954e-12	4.43047	0.0878905	0.21508	0
Chr01	Phvul.001G256000	embryo defective 1745	1.50668	9.02454e-08	1.30022	9.29053e-05	0.206463	GO:0016973,GO:0005643
Chr11	Phvul.011G042800	Sec14p-like phosphatidylinositol transfer family protein	1.62114	7.23256e-09	1.42015	1.79703e-08	0.200997	0
Chr06	Phvul.006G046800	0	1.53928	4.45904e-05	1.3424	1.43455e-05	0.196879	0
Chr09	Phvul.009G180300	trehalose-phosphatase/synthase 9	1.5356	0.00493084	1.35887	0.00672112	0.176733	GO:0005992,GO:0003824
Chr07	Phvul.007G173500	Bifunctional inhibitor/lipid-transfer protein/seed storage 2S albumin superfamily protein	3.83192	0.0157544	3.66592	0.0998187	0.166001	0
Chr11	Phvul.011G148700	protein kinase family protein	1.5049	0.00650774	1.34998	0.318585	0.154917	GO:0006468,GO:0004672
Chr11	Phvul.011G109900	myb domain protein 14	2.40074	0.0481651	2.26736	0.0782852	0.133379	0
Chr06	Phvul.006G033300	receptor-like protein kinase 1	1.54224	3.07594e-07	1.66681	0.302027	0.124575	GO:0006468,GO:0005524,GO:0004672
Chr01	Phvul.001G046900	Integrase-type DNA-binding superfamily protein	3.99062	0.000763046	3.8777	0.130774	0.112923	GO:0006355,GO:0003700
Chr09	Phvul.009G201300	ATP binding microtubule motor family protein	1.53659	0.00240036	1.47382	0.00372123	0.0627766	GO:0008017,GO:0007018,GO:0005524,GO:0003777,GO:0005871
Chr06	Phvul.006G202800	0	3.70342	1.92559e-05	3.64783	0.169542	0.0555887	0
Chr07	Phvul.007G100700	AWPM-19-like family protein	2.14847	0.0310973	2.18926	0.287285	0.0407817	0
Chr10	Phvul.010G022000	nuclear transport factor 2 (NTF2) family protein / RNA recognition motif (RRM)-containing protein	2.841	0.0400713	2.8702	0.0729231	0.0291968	GO:0007165
Chr01	Phvul.001G210000	0	6.66286	0.000676416	NA	NA	-	0
Chr03	Phvul.003G268300	Arabidopsis protein of unknown function (DUF241)	6.037	0.00334201	NA	NA	-	0
Chr05	Phvul.005G092500	COBRA-like protein 10 precursor	6.38298	0.00323411	NA	NA	-	GO:0031225,GO:0016049,GO:0010215
Chr07	Phvul.007G140000	SKU5 similar 3	5.36475	0.0357898	NA	NA	-	GO:0055114,GO:0016491,GO:0005507
Chr08	Phvul.008G139700	chromatin remodeling 31	6.14918	0.0322086	NA	NA	-	GO:0005524
Chr09	Phvul.009G060200	cytokinin oxidase 5	5.89974	0.00946931	NA	NA	-	GO:0055114,GO:0050660,GO:0016491,GO:0019139,GO:0009690
Chr09	Phvul.009G020400	Pyridoxal-dependent decarboxylase family protein	-6.00165	0.134377	6.27105	0.0486104	12.2727	GO:0003824
Chr02	Phvul.002G212000	HSP20-like chaperones superfamily protein	-2.96243	NA	7.51842	0.00607214	10.4808	0
Chr07	Phvul.007G221200	0	-3.62641	NA	6.80084	0.00312126	10.4273	GO:0008168,GO:0008152
Chr09	Phvul.009G127000	response regulator 9	-4.33121	0.412159	5.9777	0.0473641	10.3089	GO:0000160
Chr04	Phvul.004G032200	CDC2C	-0.622097	NA	9.48568	2.4997e-09	10.1078	GO:0006468,GO:0005524,GO:0004672
Chr09	Phvul.009G094000	plant natriuretic peptide A	-0.53298	0.73803	8.66266	2.03937e-10	9.19564	0
Chr11	Phvul.011G016200	mitochondrion-localized small heat shock protein 23.6	-0.721996	0.830123	8.44951	1.19998e-05	9.17151	0
Chr03	Phvul.003G111200	NAD(P)-binding Rossmann-fold superfamily protein	1.1107	0.172469	9.91721	5.77578e-09	8.80651	0
Chr11	Phvul.011G048700	hemoglobin 1	-1.23736	0.531525	7.39454	4.77791e-07	8.6319	GO:0020037,GO:0019825
Chr01	Phvul.001G065300	2-oxoglutarate (2OG) and Fe(II)-dependent oxygenase superfamily protein	0.305857	NA	8.72727	4.01473e-08	8.42141	GO:0055114,GO:0016491
Chr02	Phvul.002G154400	cytochrome P450, family 87, subfamily A, polypeptide 2	-3.57389	NA	4.60159	0.00164278	8.17547	GO:0055114,GO:0020037,GO:0016705,GO:0005506
Chr09	Phvul.009G084400	Integrase-type DNA-binding superfamily protein	-0.533218	0.894515	7.54711	7.66333e-07	8.08033	GO:0006355,GO:0003700
Chr08	Phvul.008G028700	B12D protein	0.684035	0.799716	8.67203	5.58752e-08	7.98799	0
Chr01	Phvul.001G074400	Calcium-binding EF hand family protein	-2.00217	NA	5.87993	0.0133268	7.8821	0
Chr07	Phvul.007G082100	Plant invertase/pectin methylesterase inhibitor superfamily protein	-1.40843	NA	6.46512	0.000802919	7.87355	0
Chr02	Phvul.002G160200	glycosyl hydrolase 9B15	-0.443047	0.818243	7.37172	5.7691e-07	7.81476	GO:0005975,GO:0004553
Chr08	Phvul.008G257400	Lateral organ boundaries (LOB) domain family protein	1.15774	NA	8.93997	4.22913e-09	7.78223	0
Chr06	Phvul.006G120100	0	2.51733	NA	10.2247	1.57903e-13	7.70739	0
Chr01	Phvul.001G223700	galactinol synthase 2	1.99758	0.239606	9.48982	4.90397e-09	7.49223	GO:0016757
Chr02	Phvul.002G295700	cytokinin response factor 2	-2.98206	NA	4.38867	0.00319208	7.37073	GO:0006355,GO:0003700
Chr01	Phvul.001G210400	Chaperone DnaJ-domain superfamily protein	-1.13387	0.727957	5.96707	0.049301	7.10094	0
Chr02	Phvul.002G025900	PQ-loop repeat family protein / transmembrane family protein	-0.999692	0.518227	6.0952	5.2264e-06	7.09489	0
Chr10	Phvul.010G080300	Plant invertase/pectin methylesterase inhibitor superfamily	0.794899	0.349002	7.87982	2.37203e-06	7.08492	GO:0004857,GO:0042545,GO:0030599,GO:0005618
Chr01	Phvul.001G228600	AGAMOUS-like 80	0.687442	0.87547	7.65536	8.09001e-06	6.96792	GO:0046983,GO:0003677
Chr04	Phvul.004G129900	Kunitz family trypsin and protease inhibitor protein	2.82177	0.285227	9.58319	4.44021e-17	6.76142	GO:0004866
Chr02	Phvul.002G103300	Uncharacterised protein family (UPF0114)	0.155094	0.88812	6.86178	6.10175e-05	6.70669	0
Chr03	Phvul.003G230700	C2H2 and C2HC zinc fingers superfamily protein	-1.93144	NA	4.70358	0.00160543	6.63502	0
Chr01	Phvul.001G068700	0	1.89726	NA	8.53139	4.47368e-06	6.63413	0
Chr02	Phvul.002G140800	photosystem I subunit K	-2.1777	0.149408	4.35482	9.79553e-21	6.53252	GO:0016020,GO:0015979,GO:0009522
Chr01	Phvul.001G157700	P-loop containing nucleoside triphosphate hydrolases superfamily protein	-2.34211	NA	4.13304	0.00691385	6.47515	GO:0016301,GO:0005524
Chr10	Phvul.010G150500	0	1.05613	0.724606	7.42195	5.56733e-06	6.36582	0
Chr08	Phvul.008G098500	2-oxoglutarate (2OG) and Fe(II)-dependent oxygenase superfamily protein	-0.181602	0.905664	6.15829	9.50946e-24	6.33989	GO:0055114,GO:0016491
Chr04	Phvul.004G120500	Homeobox-leucine zipper family protein / lipid-binding START domain-containing protein	0.0231121	0.994375	6.34696	0.0027841	6.32385	GO:0003677,GO:0008289
Chr11	Phvul.011G169800	kunitz trypsin inhibitor 1	-0.414005	0.497311	5.84011	5.63201e-23	6.25412	GO:0004866
Chr07	Phvul.007G071400	cytochrome P450, family 715, subfamily A, polypeptide 1	-0.665443	0.685513	5.51803	6.24335e-05	6.18347	GO:0055114,GO:0020037,GO:0016705,GO:0005506
Chr01	Phvul.001G045900	ARM repeat superfamily protein	0.732642	0.380288	6.90328	6.62707e-28	6.17064	0
Chr09	Phvul.009G016800	GAST1 protein homolog 1	-0.313784	0.779609	5.83642	0.0122848	6.1502	0
Chr11	Phvul.011G072800	RmlC-like cupins superfamily protein	0.735716	0.716772	6.83448	0.0120768	6.09877	GO:0045735
Chr04	Phvul.004G044100	heat shock protein 101	-0.479465	0.433378	5.61904	3.35305e-07	6.09851	GO:0019538,GO:0016887,GO:0005524
Chr08	Phvul.008G202500	heat shock transcription factor B4	0.346247	0.827987	6.40535	0.000553385	6.0591	GO:0043565,GO:0006355,GO:0005634,GO:0003700
Chr03	Phvul.003G225100	glutamate dehydrogenase 2	0.0480226	0.978049	6.09899	0.00807227	6.05097	GO:0055114,GO:0016491,GO:0006520
Chr07	Phvul.007G264900	alpha/beta-Hydrolases superfamily protein	-0.622097	NA	5.41274	4.12006e-07	6.03484	0
Chr03	Phvul.003G230300	Late embryogenesis abundant protein, group 1 protein	1.86556	0.440767	7.88099	8.43646e-09	6.01543	GO:0009790
Chr03	Phvul.003G292400	redox responsive transcription factor 1	2.62336	0.12325	8.57916	9.18828e-09	5.9558	GO:0006355,GO:0003700
Chr07	Phvul.007G216200	0	-0.706267	0.499464	5.19965	8.04733e-08	5.90592	0
Chr05	Phvul.005G097800	Basic-leucine zipper (bZIP) transcription factor family protein	-1.97769	0.24172	3.91933	0.00649961	5.89702	GO:0043565,GO:0006355,GO:0003700
Chr08	Phvul.008G117600	Protein of unknown function (DUF668)	1.05298	0.483872	6.88693	0.000362284	5.83395	0
Chr04	Phvul.004G127500	Enolase	-0.407626	0.583845	5.33861	3.79404e-06	5.74624	GO:0006096,GO:0004634,GO:0000287,GO:0000015
Chr08	Phvul.008G251400	cation/hydrogen exchanger 15	1.84775	0.397049	7.56989	3.56254e-06	5.72214	GO:0055085,GO:0016021,GO:0015299,GO:0006812
Chr03	Phvul.003G057901	0	0.470548	0.861958	6.18773	0.000524129	5.71718	0
Chr09	Phvul.009G123300	Integrase-type DNA-binding superfamily protein	0.2991	0.723186	5.98607	7.94384e-08	5.68697	GO:0006355,GO:0003700
Chr02	Phvul.002G037700	Transducin family protein / WD-40 repeat family protein	-0.374839	0.877166	5.24253	0.000113299	5.61737	GO:0005515
Chr02	Phvul.002G280400	0	0.0915342	0.970196	5.70315	0.0301561	5.61161	0
Chr01	Phvul.001G263100	Protein of unknown function (DUF 3339)	-0.845253	0.648596	4.65937	0.0403093	5.50462	0
Chr05	Phvul.005G049700	LOB domain-containing protein 4	-1.24684	0.474217	4.22928	5.29603e-06	5.47612	0
Chr05	Phvul.005G173800	0	-2.28058	0.176216	3.14754	0.026313	5.42812	0
Chr08	Phvul.008G057100	RING/U-box superfamily protein	-2.11316	NA	3.30258	0.0389993	5.41575	GO:0008270,GO:0005515
Chr10	Phvul.010G157300	VQ motif-containing protein	-1.4323	0.597707	3.96114	0.00373604	5.39344	0
Chr02	Phvul.002G108800	Chalcone-flavanone isomerase family protein	-0.362403	0.933308	5.02267	0.0140405	5.38507	0
Chr09	Phvul.009G106200	proline extensin-like receptor kinase 1	-2.56108	0.397547	2.81975	0.00679064	5.38083	GO:0006468,GO:0005524,GO:0004672
Chr11	Phvul.011G158500	UDP-glucosyl transferase 85A3	-0.620349	0.505926	4.75748	0.00438514	5.37782	GO:0016758,GO:0008152
Chr03	Phvul.003G161200	Cytochrome P450 superfamily protein	-1.73664	0.152525	3.58232	0.00210321	5.31896	GO:0055114,GO:0020037,GO:0016705,GO:0005506
Chr09	Phvul.009G215300	0	1.77412	0.573994	7.0562	0.000754893	5.28208	0
Chr03	Phvul.003G242300	PLC-like phosphodiesterases superfamily protein	-0.993142	0.00293768	4.17276	1.82605e-11	5.16591	0
Chr05	Phvul.005G126300	C-repeat/DRE binding factor 2	1.30146	NA	6.38251	0.0230862	5.08105	GO:0006355,GO:0003700
Chr01	Phvul.001G088600	0	1.40813	NA	6.47372	0.00219154	5.06558	0
Chr09	Phvul.009G014500	Leucine-rich receptor-like protein kinase family protein	1.13112	0.679255	6.18921	0.034107	5.05808	GO:0005515,GO:0006468,GO:0004672
Chr05	Phvul.005G044600	NAC (No Apical Meristem) domain transcriptional regulator superfamily protein	0.455178	0.699733	5.49521	8.50789e-08	5.04003	GO:0006355,GO:0003677
Chr02	Phvul.002G320800	EF hand calcium-binding protein family	0.350739	0.90447	5.37681	2.45557e-11	5.02607	0
Chr10	Phvul.010G005900	laccase 7	0.321752	0.688991	5.34587	2.39012e-47	5.02412	GO:0055114,GO:0016491,GO:0005507
Chr01	Phvul.001G112700	Glycosyl hydrolase family protein	0.341474	0.695267	5.33893	4.80601e-22	4.99746	GO:0005975,GO:0004553
Chr09	Phvul.009G225000	Integrase-type DNA-binding superfamily protein	-0.229478	0.8591	4.6818	4.13568e-21	4.91127	GO:0006355,GO:0003700
Chr06	Phvul.006G204100	0	-0.941806	0.0834001	3.95669	1.71155e-58	4.8985	0
Chr02	Phvul.002G203600	senescence-associated gene 29	0.984461	0.737639	5.8752	0.0128883	4.89074	0
Chr05	Phvul.005G154900	Peroxidase superfamily protein	1.65991	0.576879	6.54777	0.0175697	4.88786	GO:0055114,GO:0020037,GO:0006979,GO:0004601
Chr05	Phvul.005G119100	plant U-box 23	0.916036	0.187823	5.78843	4.21593e-12	4.87239	GO:0016567,GO:0004842
Chr01	Phvul.001G268700	O-methyltransferase family protein	-1.10249	0.275219	3.74529	4.27413e-06	4.84778	GO:0046983,GO:0008171
Chr06	Phvul.006G074200	0	-0.772384	0.690578	4.0264	0.00142315	4.79878	0
Chr09	Phvul.009G078300	heat shock transcription factor A2	-0.00534677	0.995786	4.78872	3.13622e-05	4.79407	GO:0043565,GO:0006355,GO:0005634,GO:0003700
Chr06	Phvul.006G207700	DNAJ-like 20	1.1189	0.0383783	5.9077	3.31641e-13	4.7888	0
Chr08	Phvul.008G023800	basic leucine-zipper 42	-0.637854	0.548447	4.1214	9.39228e-12	4.75926	GO:0043565,GO:0006355,GO:0003700
Chr08	Phvul.008G270500	WRKY family transcription factor	1.24783	0.166316	6.00661	9.16189e-14	4.75878	GO:0043565,GO:0006355,GO:0003700
Chr11	Phvul.011G036900	SAUR-like auxin-responsive protein family	-0.115873	0.957461	4.60313	0.00124028	4.719	GO:0009733
Chr02	Phvul.002G160100	WRKY DNA-binding protein 27	2.05554	0.0889116	6.76366	7.50703e-12	4.70813	GO:0043565,GO:0006355,GO:0003700
Chr05	Phvul.005G120900	Late embryogenesis abundant (LEA) hydroxyproline-rich glycoprotein family	-2.66129	NA	2.01993	0.0293662	4.68122	0
Chr02	Phvul.002G295800	early nodulin-like protein 15	1.44962	NA	6.1202	0.0486741	4.67058	GO:0009055
Chr03	Phvul.003G147300	xyloglucan endotransglycosylase 6	1.19048	0.176151	5.83431	1.02747e-20	4.64383	GO:0048046,GO:0016762,GO:0006073,GO:0005618,GO:0005975,GO:0004553
Chr03	Phvul.003G290400	Thioredoxin superfamily protein	-1.52697	NA	3.07459	0.00264934	4.60156	GO:0045454,GO:0015035,GO:0009055
Chr10	Phvul.010G129400	GRAS family transcription factor	-0.792976	0.463577	3.75852	0.00959437	4.5515	0
Chr02	Phvul.002G229200	Pollen Ole e 1 allergen and extensin family protein	-1.08622	0.381672	3.46505	9.665e-09	4.55127	0
Chr03	Phvul.003G154000	Leucine-rich receptor-like protein kinase family protein	2.18336	NA	6.73444	0.00928542	4.55108	GO:0005515,GO:0006468,GO:0005524,GO:0004672
Chr01	Phvul.001G072100	RING/U-box superfamily protein	1.3662	0.0823866	5.81012	2.58854e-11	4.44392	GO:0008270,GO:0005515
Chr11	Phvul.011G109400	myb domain protein 15	-1.09316	NA	3.35011	0.0459338	4.44327	0
Chr06	Phvul.006G071600	Leucine-rich repeat protein kinase family protein	-0.886043	0.125285	3.55578	3.47707e-05	4.44182	GO:0006468,GO:0004672
Chr04	Phvul.004G013400	Protein of unknown function (DUF1645)	0.600171	0.241348	5.03853	1.40558e-11	4.43835	0
Chr04	Phvul.004G059900	0	0.45391	0.520576	4.84304	5.88167e-13	4.38913	0
Chr03	Phvul.003G250000	0	-1.32785	0.524299	3.03148	0.00163949	4.35934	0
Chr01	Phvul.001G252700	0	2.51327	0.28842	6.86627	6.48707e-05	4.353	0
Chr08	Phvul.008G176900	0	1.18875	0.0337154	5.50458	2.31434e-34	4.31582	0
Chr05	Phvul.005G057200	0	1.35421	0.0458042	5.66352	9.29345e-34	4.30931	0
Chr06	Phvul.006G128700	Plant self-incompatibility protein S1 family	-0.56642	0.80698	3.7413	0.00472209	4.30772	0
Chr01	Phvul.001G249800	0	1.30146	NA	5.60125	0.0296736	4.29979	0
Chr11	Phvul.011G092100	cytochrome P450, family 94, subfamily C, polypeptide 1	-0.0417543	0.973472	4.2475	3.15358e-08	4.28926	GO:0055114,GO:0020037,GO:0016705,GO:0005506
Chr06	Phvul.006G079900	Kinase interacting (KIP1-like) family protein	2.26805	0.522284	6.54081	0.0233939	4.27276	0
Chr06	Phvul.006G188800	Toll-Interleukin-Resistance (TIR) domain family protein	2.07639	0.300228	6.33832	0.000205474	4.26193	GO:0007165,GO:0005515
Chr03	Phvul.003G015600	Pectin lyase-like superfamily protein	-0.222601	0.86643	4.03673	1.09879e-09	4.25933	GO:0042545,GO:0030599,GO:0005618
Chr09	Phvul.009G103800	SAUR-like auxin-responsive protein family	0.761552	0.0812381	5.00819	3.64266e-24	4.24664	GO:0009733
Chr07	Phvul.007G192800	RmlC-like cupins superfamily protein	0.411882	0.787441	4.6459	4.3434e-05	4.23402	GO:0045735
Chr08	Phvul.008G283900	proliferating cell nuclear antigen 2	2.07357	NA	6.30331	0.00356268	4.22974	GO:0006275,GO:0003677,GO:0030337
Chr05	Phvul.005G130800	Exostosin family protein	0.0555717	0.983535	4.24636	0.0174476	4.19079	0
Chr09	Phvul.009G006100	SEC14-like 3	4.9114	0.0705164	9.0861	3.05943e-06	4.1747	0
Chr04	Phvul.004G156066	0	1.48307	0.511521	5.61873	0.0173498	4.13566	0
Chr06	Phvul.006G207600	DNAJ-like 20	0.837947	0.422892	4.9596	3.8955e-47	4.12165	0
Chr07	Phvul.007G047900	AGAMOUS-like 62	2.50447	NA	6.59363	0.0249136	4.08916	GO:0046983,GO:0003677
Chr06	Phvul.006G108300	Leucine-rich repeat protein kinase family protein	-0.00960621	0.995291	4.05613	0.0384188	4.06574	GO:0006468,GO:0005524,GO:0004672
Chr01	Phvul.001G201400	Rho GTPase activating protein with PAK-box/P21-Rho-binding domain	-1.71867	0.262124	2.34347	0.02933	4.06214	GO:0007165
Chr01	Phvul.001G148000	0	-0.494217	0.461442	3.56329	7.36494e-06	4.05751	0
Chr06	Phvul.006G109100	Calcium-dependent lipid-binding (CaLB domain) family protein	1.22621	0.481349	5.24933	2.23262e-05	4.02312	GO:0005515
Chr06	Phvul.006G080600	Ribosomal protein L16p/L10e family protein	-0.527148	0.336693	3.48881	8.14894e-27	4.01596	GO:0006412,GO:0005840,GO:0003735
Chr09	Phvul.009G211600	serine-rich protein-related	1.62404	0.527518	5.6399	0.00588114	4.01587	0
Chr06	Phvul.006G171200	Haloacid dehalogenase-like hydrolase (HAD) superfamily protein	-1.20306	0.645099	2.75213	0.0418344	3.95519	0
Chr11	Phvul.011G055600	0	1.20835	1.69143e-05	5.16263	1.11946e-18	3.95429	0
Chr06	Phvul.006G193800	B-box type zinc finger family protein	0.475747	0.771214	4.42813	0.0010792	3.95238	GO:0008270,GO:0005622
Chr02	Phvul.002G155400	osmotin 34	-0.347072	0.548273	3.60141	5.56101e-12	3.94848	0
Chr07	Phvul.007G272800	Integrase-type DNA-binding superfamily protein	0.675903	0.587122	4.61973	2.76164e-05	3.94383	GO:0006355,GO:0003700
Chr01	Phvul.001G095600	calmodulin-like 38	1.4168	0.0109924	5.33686	3.56594e-20	3.92006	0
Chr05	Phvul.005G122501	NAC domain containing protein 61	-0.531595	0.904449	3.38468	0.00611161	3.91627	0
Chr11	Phvul.011G181300	SWITCH1	1.30146	NA	5.20481	0.00138188	3.90335	0
Chr10	Phvul.010G125400	SAUR-like auxin-responsive protein family	1.30416	0.740482	5.19964	0.000146106	3.89548	GO:0009733
Chr06	Phvul.006G071900	Transmembrane amino acid transporter family protein	0.304208	0.69787	4.19543	1.03918e-16	3.89122	0
Chr01	Phvul.001G211900	alpha/beta-Hydrolases superfamily protein	2.97994	0.167868	6.87103	0.000314777	3.89109	GO:0006629
Chr02	Phvul.002G279400	VQ motif-containing protein	0.687379	0.648908	4.57261	0.000104482	3.88523	0
Chr01	Phvul.001G165700	pleiotropic drug resistance 12	1.08629	0.017559	4.95276	3.44187e-16	3.86647	GO:0016887,GO:0005524,GO:0016020
Chr01	Phvul.001G251900	0	2.11787	NA	5.97629	0.0493365	3.85842	0
Chr05	Phvul.005G035000	Protein of unknown function (DUF3411)	0.156686	0.901683	3.99977	5.16003e-07	3.84309	0
Chr01	Phvul.001G025000	N-terminal nucleophile aminohydrolases (Ntn hydrolases) superfamily protein	0.146118	0.897282	3.97714	9.13813e-17	3.83102	GO:0016787
Chr11	Phvul.011G030200	Peroxidase superfamily protein	-1.57701	0.111075	2.22461	0.00237877	3.80162	GO:0055114,GO:0020037,GO:0006979,GO:0004601
Chr10	Phvul.010G044400	Nucleotide-diphospho-sugar transferase family protein	0.782717	0.275298	4.58294	5.7399e-07	3.80022	0
Chr01	Phvul.001G191900	Protein of unknown function, DUF584	-0.791192	0.0858805	3.00572	1.65652e-06	3.79691	0
Chr08	Phvul.008G073900	pfkB-like carbohydrate kinase family protein	-1.42075	NA	2.35266	0.0272155	3.77341	0
Chr06	Phvul.006G155500	ARM repeat superfamily protein	-0.513955	0.379989	3.25861	3.37354e-05	3.77257	0
Chr04	Phvul.004G031000	UDP-Glycosyltransferase superfamily protein	-1.40192	0.00778818	2.36875	0.00170145	3.77067	GO:0016758,GO:0008152
Chr05	Phvul.005G068200	sodium/calcium exchanger family protein / calcium-binding EF hand family protein	-0.623974	0.812813	3.14473	0.00543807	3.7687	GO:0055085,GO:0016021
Chr08	Phvul.008G092600	prenylated RAB acceptor 1.B4	2.24593	0.489003	5.99262	0.00802443	3.74669	0
Chr07	Phvul.007G158900	C2H2 and C2HC zinc fingers superfamily protein	0.859518	NA	4.60008	0.017831	3.74057	0
Chr01	Phvul.001G107400	exostosin family protein	0.929481	0.435425	4.66729	0.000357249	3.73781	0
Chr08	Phvul.008G253500	cyclin-dependent kinase B1;2	-1.64348	0.306758	2.08878	0.0270807	3.73226	GO:0006468,GO:0004672
Chr03	Phvul.003G287200	Rhamnogalacturonate lyase family protein	-0.550733	0.695663	3.17683	0.00250413	3.72756	0
Chr07	Phvul.007G208400	myb domain protein 55	-0.576851	0.85182	3.12507	0.0108719	3.70192	0
Chr02	Phvul.002G171500	0	0.827459	0.336717	4.52926	7.05771e-07	3.7018	0
Chr02	Phvul.002G253900	Ethylene insensitive 3 family protein	3.63971	NA	7.33086	0.000413763	3.69115	0
Chr02	Phvul.002G270700	Protein of unknown function (DUF506)	0.20871	0.75359	3.87936	2.93056e-05	3.67065	0
Chr09	Phvul.009G255500	0	-0.348749	0.75359	3.31236	1.00438e-12	3.66111	0
Chr07	Phvul.007G137600	RING/U-box superfamily protein	0.786655	0.746005	4.43999	0.00255425	3.65333	GO:0008270,GO:0005515
Chr08	Phvul.008G279500	RPM1-interacting protein 4 (RIN4) family protein	1.13126	0.456273	4.78203	4.3688e-10	3.65077	0
Chr03	Phvul.003G130300	Subtilase family protein	-1.13426	0.0243151	2.51114	0.0212927	3.6454	GO:0006508,GO:0004252
Chr01	Phvul.001G246400	chromatin remodeling 42	1.83152	0.636029	5.46947	0.0272357	3.63795	GO:0005524
Chr07	Phvul.007G279900	acylaminoacyl-peptidase-related	-1.08538	3.31981e-07	2.55089	1.28745e-09	3.63627	0
Chr05	Phvul.005G032000	Serine protease inhibitor, potato inhibitor I-type family protein	1.43653	0.00561076	5.0387	6.12231e-16	3.60216	GO:0009611,GO:0004867
Chr03	Phvul.003G116800	0	0.480773	0.352065	4.07964	8.04003e-21	3.59887	0
Chr08	Phvul.008G289000	0	-0.745563	0.352842	2.85047	8.67453e-09	3.59604	0
Chr07	Phvul.007G222500	C-repeat/DRE binding factor 1	1.74089	NA	5.3355	0.0107662	3.5946	GO:0006355,GO:0003700
Chr03	Phvul.003G208700	0	-1.28697	0.448886	2.29535	0.00651898	3.58232	0
Chr06	Phvul.006G130400	patatin-like protein 6	-1.12686	0.354602	2.44653	0.0088474	3.57339	GO:0006629
Chr03	Phvul.003G024900	nudix hydrolase 1	-0.472454	0.603308	3.09883	1.20738e-09	3.57128	GO:0016787
Chr09	Phvul.009G014900	glyoxal oxidase-related protein	2.55807	0.483342	6.11606	0.0406119	3.558	0
Chr08	Phvul.008G175700	Phosphate-responsive 1 family protein	-0.641365	0.341313	2.91471	0.0100429	3.55607	0
Chr02	Phvul.002G193300	gibberellin 2-oxidase	3.14487	0.252281	6.69813	7.41478e-23	3.55326	GO:0055114,GO:0016491
Chr09	Phvul.009G210680	PLATZ transcription factor family protein	-0.504768	0.741074	3.04748	0.00037617	3.55224	0
Chr08	Phvul.008G122100	AP2/B3-like transcriptional factor family protein	3.94156	NA	7.48638	0.000603491	3.54482	GO:0003677
Chr04	Phvul.004G047700	Pectin lyase-like superfamily protein	2.73141	NA	6.27595	0.0391264	3.54455	0
Chr08	Phvul.008G005500	LOB domain-containing protein 41	0.386157	0.634439	3.92408	2.29916e-05	3.53792	0
Chr06	Phvul.006G207800	sulphate transporter 1;1	0.403336	0.865803	3.9385	0.0169002	3.53517	GO:0016021,GO:0015116,GO:0008272,GO:0055085,GO:0016020,GO:0008271,GO:0005886
Chr10	Phvul.010G148900	RHO guanyl-nucleotide exchange factor 12	2.14885	NA	5.65608	0.002246	3.50723	GO:0005089
Chr02	Phvul.002G256900	C2H2 and C2HC zinc fingers superfamily protein	0.244581	0.905743	3.73811	8.98001e-06	3.49352	0
Chr09	Phvul.009G136200	Leucine-rich repeat transmembrane protein kinase family protein	-1.45005	0.066568	2.03993	6.04114e-07	3.48997	GO:0005515,GO:0006468,GO:0005524,GO:0004672
Chr03	Phvul.003G132500	photosystem II subunit X	-0.968004	0.0958152	2.52124	4.82247e-17	3.48924	GO:0016020,GO:0015979,GO:0009523
Chr02	Phvul.002G004100	expansin-like B1	-1.63781	0.196631	1.84872	0.0143497	3.48653	0
Chr01	Phvul.001G136100	Integrase-type DNA-binding superfamily protein	0.860819	0.666286	4.34568	0.000675827	3.48486	GO:0006355,GO:0003700
Chr02	Phvul.002G160000	sporulation 11-2	0.545842	0.484226	4.02738	5.3121e-08	3.48153	GO:0006259,GO:0005694,GO:0005524,GO:0003824,GO:0003677,GO:0000737
Chr04	Phvul.004G051100	0	1.27315	0.0527488	4.73304	1.87361e-09	3.45989	0
Chr03	Phvul.003G221100	Nodulin MtN21 /EamA-like transporter family protein	2.53672	0.319522	5.99408	0.00434535	3.45736	GO:0016021,GO:0016020,GO:0022857
Chr02	Phvul.002G271400	chloroplastic NIFS-like cysteine desulfurase	2.73711	NA	6.19277	0.0339742	3.45566	0
scaffold_14	Phvul.L005001	methionine gamma-lyase	-0.860627	0.080951	2.59122	3.87244e-10	3.45185	GO:0030170,GO:0009058
Chr11	Phvul.011G057900	AGC (cAMP-dependent, cGMP-dependent and protein kinase C) kinase family protein	1.20128	0.46788	4.63374	0.000300273	3.43246	GO:0006468,GO:0004672,GO:0005524
Chr11	Phvul.011G132500	0	0.043519	0.936699	3.46977	1.72949e-13	3.42625	0
Chr11	Phvul.011G109000	DNA repair metallo-beta-lactamase family protein	0.669375	0.525844	4.08839	1.02906e-10	3.41901	0
Chr03	Phvul.003G108500	Chaperone DnaJ-domain superfamily protein	1.18922	0.335393	4.60255	8.0184e-06	3.41333	0
Chr07	Phvul.007G164800	protamine P1 family protein	0.238924	0.85182	3.63741	7.36717e-05	3.39849	0
Chr03	Phvul.003G147200	Uncharacterised protein family (UPF0497)	0.114897	0.899814	3.50631	3.92413e-07	3.39142	0
Chr03	Phvul.003G011100	0	-0.228736	0.698739	3.15725	2.13919e-06	3.38599	0
Chr10	Phvul.010G104100	RING/U-box superfamily protein	-0.79693	0.52311	2.58865	3.39427e-05	3.38558	GO:0008270,GO:0005515
Chr09	Phvul.009G000400	Plant neutral invertase family protein	-0.962834	0.244097	2.401	0.00538195	3.36384	GO:0033926
Chr08	Phvul.008G155400	Protein of unknown function (DUF1645)	0.913874	0.121462	4.27438	3.00478e-19	3.36051	0
Chr08	Phvul.008G052100	lecithin:cholesterol acyltransferase 3	0.105481	0.823032	3.45705	3.66757e-13	3.35157	GO:0008374,GO:0006629
Chr09	Phvul.009G092000	Bifunctional inhibitor/lipid-transfer protein/seed storage 2S albumin superfamily protein	0.956245	0.244543	4.28658	1.69023e-07	3.33033	0
Chr07	Phvul.007G253200	seed imbibition 2	-0.605147	0.469426	2.70958	0.00010017	3.31473	0
Chr09	Phvul.009G014800	glyoxal oxidase-related protein	0.897209	0.0992521	4.2114	7.81313e-09	3.31419	0
Chr11	Phvul.011G003800	Galactosyltransferase family protein	-1.41232	0.00501524	1.90136	2.19418e-05	3.31368	GO:0016020,GO:0008378,GO:0006486
Chr06	Phvul.006G162600	Glutaredoxin family protein	3.77171	0.191622	7.06443	2.98489e-11	3.29272	GO:0045454,GO:0015035,GO:0009055
Chr11	Phvul.011G034800	Senescence/dehydration-associated protein-related	0.0466851	0.943187	3.33382	3.16973e-10	3.28713	0
Chr06	Phvul.006G208500	UDP-Glycosyltransferase superfamily protein	1.95941	0.121462	5.2401	3.62765e-12	3.28068	GO:0016758,GO:0008152
Chr01	Phvul.001G253500	GCR2-like 1	-1.16949	0.517871	2.11074	0.0166371	3.28023	0
Chr01	Phvul.001G232500	Glycolipid transfer protein (GLTP) family protein	1.08853	0.0513948	4.35359	3.06994e-10	3.26506	GO:0051861,GO:0046836,GO:0017089,GO:0005737
Chr01	Phvul.001G170800	C2H2 and C2HC zinc fingers superfamily protein	0.496551	0.387572	3.75407	5.39082e-11	3.25752	0
Chr07	Phvul.007G151200	Pectin lyase-like superfamily protein	1.60477	0.168831	4.82193	0.00926012	3.21716	0
Chr02	Phvul.002G222900	syntaxin of plants 124	1.31258	NA	4.52948	0.00279394	3.2169	GO:0005515,GO:0016020
Chr07	Phvul.007G217400	P-loop nucleoside triphosphate hydrolases superfamily protein with CH (Calponin Homology) domain	-0.281299	0.767586	2.93542	2.29696e-05	3.21672	GO:0005515,GO:0008017,GO:0007018,GO:0005524,GO:0003777,GO:0005871
Chr03	Phvul.003G144200	Protein kinase superfamily protein	-0.138315	0.763702	3.06904	2.11057e-05	3.20735	GO:0006468,GO:0004672
Chr03	Phvul.003G204032	Copper amine oxidase family protein	-0.98774	0.388433	2.21942	0.00254443	3.20716	GO:0055114,GO:0048038,GO:0009308,GO:0008131,GO:0005507
Chr07	Phvul.007G184800	Seed maturation protein	1.18984	0.134911	4.38269	2.07316e-08	3.19285	0
Chr02	Phvul.002G144800	elicitor-activated gene 3-2	2.94229	0.203163	6.13176	9.14933e-13	3.18947	GO:0055114,GO:0016491,GO:0008270
Chr11	Phvul.011G044500	NmrA-like negative transcriptional regulator family protein	1.03162	0.0919204	4.21178	6.87456e-07	3.18015	GO:0050662,GO:0003824
Chr02	Phvul.002G204200	Plant Tudor-like protein	0.316569	0.611321	3.49671	6.5367e-14	3.18014	0
Chr08	Phvul.008G239500	Adenine nucleotide alpha hydrolases-like superfamily protein	0.727139	0.258713	3.892	6.03751e-08	3.16486	GO:0006950
Chr01	Phvul.001G051000	0	1.75535	0.38281	4.91496	0.00477683	3.15961	0
Chr03	Phvul.003G067400	0	-1.34917	0.0180975	1.80902	0.000132461	3.15819	0
Chr07	Phvul.007G024900	Major facilitator superfamily protein	-1.20609	0.0221091	1.94852	0.0313998	3.15461	0
Chr05	Phvul.005G061000	Arabidopsis thaliana gibberellin 2-oxidase 1	-0.0505638	0.962397	3.08817	2.68672e-19	3.13874	GO:0055114,GO:0016491
Chr04	Phvul.004G134100	0	1.41385	0.00911351	4.55124	8.81232e-20	3.1374	GO:0005576,GO:0004867
Chr07	Phvul.007G092400	0	0.927308	0.0214125	4.06439	9.44624e-09	3.13709	0
Chr06	Phvul.006G001200	0	0.133169	0.771014	3.26919	1.58356e-08	3.13602	0
Chr10	Phvul.010G142400	0	0.772382	0.199747	3.90079	8.97389e-20	3.12841	0
Chr02	Phvul.002G312600	RHO guanyl-nucleotide exchange factor 11	-0.0413759	0.969624	3.07975	0.000840948	3.12112	GO:0007017,GO:0005875
Chr08	Phvul.008G285100	photosystem II light harvesting complex gene 2.1	-0.598466	0.694552	2.52127	2.37475e-10	3.11974	GO:0016020,GO:0009765
Chr01	Phvul.001G198400	ABC-2 type transporter family protein	-1.12348	0.296744	1.99518	0.0122905	3.11867	GO:0016887,GO:0005524,GO:0016020
Chr08	Phvul.008G177300	0	1.70931	0.0863546	4.82108	2.17255e-09	3.11178	0
Chr03	Phvul.003G140800	basic helix-loop-helix (bHLH) DNA-binding superfamily protein	-1.27529	0.524761	1.83542	3.66257e-07	3.11071	GO:0046983
Chr01	Phvul.001G170500	DNAse I-like superfamily protein	0.543323	0.835865	3.65281	0.00191685	3.10949	0
Chr04	Phvul.004G119200	cytochrome P450, family 71, subfamily A, polypeptide 26	-1.35585	NA	1.75296	0.0326265	3.10881	GO:0055114,GO:0020037,GO:0016705,GO:0005506
Chr09	Phvul.009G236100	chloroplast import apparatus 2	-0.811597	0.765028	2.28944	0.000793507	3.10103	0
Chr07	Phvul.007G222400	0	1.07571	0.0476986	4.16716	1.39729e-21	3.09145	0
Chr08	Phvul.008G041100	NOD26-like intrinsic protein 4;2	-1.36332	0.190395	1.72738	0.0134717	3.0907	GO:0016020,GO:0006810,GO:0005215
Chr06	Phvul.006G079500	AMP-dependent synthetase and ligase family protein	0.760245	0.220286	3.84296	2.98342e-19	3.08271	GO:0008152,GO:0003824
Chr07	Phvul.007G011400	2-oxoglutarate dehydrogenase, E1 component	1.00028	0.0312449	4.07906	8.33919e-12	3.07878	GO:0016624,GO:0008152,GO:0055114,GO:0030976,GO:0006099,GO:0004591
Chr02	Phvul.002G296000	arabinogalactan protein 20	0.488255	0.669492	3.55624	0.000496973	3.06798	0
Chr06	Phvul.006G103000	Alba DNA/RNA-binding protein	-0.848445	0.197789	2.21829	0.00258792	3.06673	GO:0003676
Chr08	Phvul.008G188900	Calcium-binding endonuclease/exonuclease/phosphatase family	-1.07884	0.36527	1.98266	0.0111739	3.0615	0
Chr08	Phvul.008G042200	homeobox 3	-1.26795	0.297206	1.79161	0.0231571	3.05956	GO:0043565,GO:0006355,GO:0003700,GO:0003677
Chr06	Phvul.006G070900	0	-0.920489	0.33628	2.13763	0.0177477	3.05812	0
Chr03	Phvul.003G272300	Auxin efflux carrier family protein	1.40929	0.0013614	4.46448	1.36374e-12	3.05519	GO:0055085,GO:0016021
Chr11	Phvul.011G142300	GRAS family transcription factor	0.874923	0.0797709	3.92047	2.3764e-11	3.04555	0
Chr11	Phvul.011G189300	12-oxophytodienoate reductase 1	0.143936	0.736759	3.17018	1.14554e-06	3.02625	GO:0055114,GO:0016491,GO:0010181
Chr02	Phvul.002G026200	GNS1/SUR4 membrane protein family	1.15968	0.287129	4.1834	0.0222286	3.02372	GO:0016021
Chr01	Phvul.001G251000	myo-inositol-1-phosphate synthase 2	-0.662023	0.349441	2.35854	3.82058e-09	3.02056	GO:0008654,GO:0006021,GO:0004512
Chr01	Phvul.001G227100	Protein phosphatase 2C family protein	0.905001	0.0765079	3.92068	7.20535e-07	3.01568	GO:0003824,GO:0006470,GO:0004722
Chr06	Phvul.006G220500	Protein kinase superfamily protein	1.43837	0.00012894	4.43149	3.90835e-06	2.99312	GO:0006468,GO:0005524,GO:0004672
Chr01	Phvul.001G111400	arabinogalactan protein 14	-0.65769	0.521558	2.32658	0.0155305	2.98427	0
Chr10	Phvul.010G079900	Plant invertase/pectin methylesterase inhibitor superfamily	0.117726	0.842644	3.08616	9.93842e-16	2.96843	GO:0004857,GO:0042545,GO:0030599,GO:0005618
Chr03	Phvul.003G065700	PHYTOCYSTATIN 2	0.818885	0.278057	3.7837	0.035059	2.96481	GO:0004869
Chr08	Phvul.008G031580	0	0.721722	0.62718	3.68599	4.4428e-08	2.96427	0
Chr08	Phvul.008G223500	2-oxoglutarate (2OG) and Fe(II)-dependent oxygenase superfamily protein	0.141826	0.816888	3.09007	0.00148947	2.94824	GO:0055114,GO:0016491
Chr01	Phvul.001G148800	ERD (early-responsive to dehydration stress) family protein	0.760147	0.730617	3.70618	0.0332357	2.94603	GO:0016020
Chr06	Phvul.006G211300	Fasciclin-like arabinogalactan family protein	-0.622097	NA	2.32061	0.00471779	2.94271	0
Chr04	Phvul.004G174300	Protein of unknown function (DUF1005)	0.949382	0.0823866	3.88616	1.9699e-05	2.93677	0
Chr07	Phvul.007G074600	Heavy metal transport/detoxification superfamily protein	-0.630263	0.0927457	2.30346	0.0264414	2.93372	GO:0046872,GO:0030001
Chr08	Phvul.008G014600	C2H2 and C2HC zinc fingers superfamily protein	0.802076	0.149378	3.73364	8.26686e-12	2.93157	0
Chr06	Phvul.006G088700	alpha/beta-Hydrolases superfamily protein	-0.804981	0.0167946	2.12497	0.000487548	2.92995	0
Chr10	Phvul.010G114900	Integrase-type DNA-binding superfamily protein	-0.513973	0.532289	2.39487	2.04642e-09	2.90884	GO:0006355,GO:0003700
Chr07	Phvul.007G217800	ethylene-responsive element binding protein	0.675417	0.533487	3.55054	0.000312653	2.87512	GO:0006355,GO:0003700
Chr06	Phvul.006G215400	HSP40/DnaJ peptide-binding protein	1.97111	0.0984304	4.82669	7.82194e-06	2.85558	0
Chr09	Phvul.009G186000	NAC domain containing protein 100	1.75899	0.0624911	4.61237	1.12263e-10	2.85338	GO:0006355,GO:0003677
Chr01	Phvul.001G013300	phloem protein 2-B10	0.453816	0.404269	3.28944	0.000149278	2.83562	GO:0005515
Chr05	Phvul.005G019201	0	-0.225165	0.708547	2.6076	1.30778e-23	2.83276	0
Chr07	Phvul.007G167800	Leucine-rich repeat (LRR) family protein	1.19223	0.0122892	4.01815	6.98791e-14	2.82592	GO:0005515
Chr10	Phvul.010G079200	Plant-specific transcription factor YABBY family protein	-1.19153	0.0031067	1.6314	0.00482919	2.82293	GO:0007275
Chr10	Phvul.010G021001	GDSL-motif lipase 5	-0.883806	0.0700795	1.93641	0.00367259	2.82022	GO:0016788
Chr01	Phvul.001G113480	Exostosin family protein	-0.622097	NA	2.19533	0.0134192	2.81743	0
Chr02	Phvul.002G199800	FAD-binding Berberine family protein	1.1732	0.0383618	3.98885	4.02727e-14	2.81565	GO:0055114,GO:0050660,GO:0016491
Chr08	Phvul.008G220400	Integrase-type DNA-binding superfamily protein	-0.105446	0.846004	2.69945	1.47705e-06	2.80489	GO:0006355,GO:0003700
Chr03	Phvul.003G108900	Heavy metal transport/detoxification superfamily protein	1.3744	0.30447	4.17854	9.89312e-07	2.80414	GO:0046872,GO:0030001
Chr10	Phvul.010G105300	S-adenosyl-L-methionine-dependent methyltransferases superfamily protein	1.00011	0.466653	3.80182	0.0241031	2.8017	GO:0008168
Chr07	Phvul.007G268900	NDR1/HIN1-like 2	-0.679726	0.610676	2.11731	0.00185131	2.79703	0
Chr10	Phvul.010G121200	Calcium-binding endonuclease/exonuclease/phosphatase family	-0.366667	0.440637	2.42457	0.0112332	2.79124	GO:0005509
Chr05	Phvul.005G167800	Mitochondrial substrate carrier family protein	1.47582	0.000693547	4.2636	1.95351e-12	2.78778	0
Chr10	Phvul.010G095000	NAD(P)-binding Rossmann-fold superfamily protein	0.623661	0.214549	3.41133	6.09893e-07	2.78767	GO:0016491,GO:0008152
Chr10	Phvul.010G150700	ovate family protein 14	-0.345679	0.77847	2.44049	3.32583e-06	2.78617	0
Chr10	Phvul.010G090100	BON association protein 2	1.25529	0.00591062	4.03408	6.85444e-20	2.77878	0
Chr06	Phvul.006G170000	Protein of unknown function (DUF1264)	3.69518	NA	6.46073	0.00120517	2.76555	0
Chr02	Phvul.002G155300	winged-helix DNA-binding transcription factor family protein	0.944333	0.0301618	3.70762	1.1933e-42	2.76329	GO:0043565,GO:0006355,GO:0005634,GO:0003700
Chr02	Phvul.002G301800	S-adenosyl-L-methionine-dependent methyltransferases superfamily protein	1.52043	0.136736	4.28218	3.6973e-12	2.76175	GO:0008168
Chr05	Phvul.005G069500	0	0.891037	0.011084	3.6508	1.34558e-09	2.75976	0
Chr03	Phvul.003G078300	Protein of unknown function, DUF584	-0.345605	0.657003	2.39978	2.60999e-05	2.74538	0
Chr07	Phvul.007G005400	Plastid-lipid associated protein PAP / fibrillin family protein	-0.830835	0.19637	1.91057	2.48318e-05	2.74141	0
Chr09	Phvul.009G101600	0	0.473141	0.33648	3.2143	2.91838e-33	2.74116	0
Chr09	Phvul.009G097900	CTC-interacting domain 5	3.25404	0.255563	5.99395	0.0129321	2.73991	0
Chr05	Phvul.005G130900	xyloglucan endotransglucosylase/hydrolase 32	0.146184	0.882931	2.86593	3.59401e-05	2.71975	GO:0048046,GO:0016762,GO:0006073,GO:0005618,GO:0005975,GO:0004553
Chr05	Phvul.005G019501	0	0.91468	0.0414578	3.62556	4.4789e-26	2.71088	0
Chr02	Phvul.002G044700	0	-0.0589418	0.902166	2.65133	2.94642e-05	2.71027	0
Chr11	Phvul.011G049900	Transducin/WD40 repeat-like superfamily protein	1.09893	0.00319871	3.80654	1.23131e-29	2.70761	GO:0005515
Chr08	Phvul.008G269500	Stigma-specific Stig1 family protein	4.11853	NA	6.82581	4.94071e-05	2.70728	0
Chr03	Phvul.003G115800	Ca2+-binding protein 1	1.28147	0.000304678	3.98527	4.06777e-35	2.7038	GO:0005509
Chr08	Phvul.008G219000	Protein of unknown function (DUF567)	1.06118	0.0459646	3.76432	8.09515e-07	2.70314	0
Chr07	Phvul.007G102900	myb-like transcription factor family protein	-0.864314	0.152556	1.83704	0.000163564	2.70136	0
Chr10	Phvul.010G151500	Galactose oxidase/kelch repeat superfamily protein	1.28483	0.00857171	3.977	3.83851e-26	2.69217	GO:0005515
Chr07	Phvul.007G203000	Tetratricopeptide repeat (TPR)-like superfamily protein	-0.170372	0.950953	2.52066	0.000817449	2.69103	0
Chr02	Phvul.002G095300	sulfate transporter 91	-0.971544	0.133043	1.71293	0.00239386	2.68448	GO:0016021,GO:0015116,GO:0008272,GO:0055085,GO:0016020,GO:0008271
Chr07	Phvul.007G170900	Eukaryotic aspartyl protease family protein	0.120589	0.867464	2.79887	1.06095e-07	2.67828	GO:0006508,GO:0004190
Chr03	Phvul.003G210000	calmodulin like 37	1.07809	0.0812381	3.75261	1.491e-08	2.67452	GO:0005509
Chr02	Phvul.002G329300	Calcium-binding EF-hand family protein	1.42151	0.00716326	4.07098	7.61603e-19	2.64946	0
Chr07	Phvul.007G160000	exocyst subunit exo70 family protein H4	0.995343	0.0266274	3.63345	6.94857e-09	2.63811	GO:0006887,GO:0000145
Chr02	Phvul.002G058000	Matrixin family protein	0.191952	0.719852	2.81911	1.93193e-07	2.62715	GO:0031012,GO:0008270,GO:0006508,GO:0004222
Chr02	Phvul.002G218300	Aldolase-type TIM barrel family protein	0.343334	0.56898	2.96714	5.56651e-14	2.62381	GO:0019295
Chr04	Phvul.004G122750	peptidoglycan-binding LysM domain-containing protein	-0.4998	0.325578	2.1152	2.49254e-07	2.615	0
Chr01	Phvul.001G173300	Glutathione S-transferase family protein	0.00233359	0.995829	2.60818	1.20341e-06	2.60585	GO:0005515
Chr10	Phvul.010G030100	AGC (cAMP-dependent, cGMP-dependent and protein kinase C) kinase family protein	0.985937	0.00218295	3.59023	4.33456e-20	2.60429	GO:0006468,GO:0004672,GO:0005524
Chr09	Phvul.009G118900	plasma membrane intrinsic protein 3	-0.214565	0.841637	2.38423	0.00494642	2.59879	GO:0016020,GO:0006810,GO:0005215
Chr02	Phvul.002G015200	lipoyltransferase 2	0.532251	0.830611	3.11895	0.000572266	2.58669	0
Chr02	Phvul.002G076600	matrix metalloproteinase	0.52997	0.234286	3.11618	8.36147e-06	2.58621	GO:0031012,GO:0008270,GO:0006508,GO:0004222
Chr09	Phvul.009G229500	hydroxyproline-rich glycoprotein family protein	-0.0850552	0.899101	2.49241	1.27503e-14	2.57746	0
Chr09	Phvul.009G067700	NAD(P)-binding Rossmann-fold superfamily protein	-0.903191	0.0023017	1.67387	5.66814e-05	2.57706	0
Chr03	Phvul.003G122400	P-glycoprotein 11	0.553495	0.354808	3.13047	8.47643e-21	2.57697	GO:0016887,GO:0005524,GO:0055085,GO:0042626,GO:0016021,GO:0006810
Chr10	Phvul.010G141400	DOF zinc finger protein 1	0.177469	0.676451	2.75241	5.3395e-36	2.57494	GO:0006355,GO:0003677
Chr03	Phvul.003G104600	flowering promoting factor 1	-0.181773	0.791455	2.39036	0.00030683	2.57213	0
Chr02	Phvul.002G132300	pinoresinol reductase 1	0.165997	0.718243	2.73604	2.59812e-06	2.57004	GO:0050662,GO:0003824
Chr09	Phvul.009G106400	Sulfite exporter TauE/SafE family protein	0.490591	0.40252	3.05648	8.86222e-09	2.56589	GO:0016021
Chr09	Phvul.009G198800	Protein kinase superfamily protein	-0.644701	0.848291	1.91538	0.00737764	2.56009	GO:0006468,GO:0005524,GO:0004672
Chr02	Phvul.002G276800	SAUR-like auxin-responsive protein family	1.18914	0.0378113	3.73673	4.01697e-19	2.54759	GO:0009733
Chr01	Phvul.001G198100	0	0.687521	0.0494386	3.23235	1.19069e-39	2.54483	0
Chr02	Phvul.002G185800	glutamate decarboxylase	-0.399218	0.72914	2.14025	0.00168932	2.53947	GO:0030170,GO:0019752,GO:0016831
Chr05	Phvul.005G007600	Plant invertase/pectin methylesterase inhibitor superfamily protein	1.01839	0.00749133	3.55628	6.57011e-47	2.53789	GO:0004857
Chr01	Phvul.001G007300	Abscisic acid-responsive (TB2/DP1, HVA22) family protein	-0.142782	0.8259	2.38632	0.000306078	2.5291	0
Chr03	Phvul.003G148200	myb domain protein 36	2.80677	0.204697	5.3317	0.0147837	2.52493	0
Chr07	Phvul.007G109000	Eukaryotic aspartyl protease family protein	-0.336987	0.696548	2.18571	0.0122319	2.5227	GO:0006508,GO:0004190
Chr09	Phvul.009G201000	Adenine nucleotide alpha hydrolases-like superfamily protein	-0.557979	0.44068	1.96301	0.00510246	2.52099	GO:0006950
Chr04	Phvul.004G026900	Protein of unknown function (DUF1637)	0.176721	0.874529	2.69596	0.00195943	2.51924	GO:0055114,GO:0016702
Chr01	Phvul.001G236000	highly ABA-induced PP2C gene 3	-0.0168824	0.968324	2.49688	7.59643e-06	2.51376	GO:0003824,GO:0006470,GO:0004722
Chr02	Phvul.002G271300	0	1.19554	0.0332428	3.70783	2.94554e-06	2.5123	0
Chr11	Phvul.011G012500	ROTUNDIFOLIA like 12	1.0311	0.0797696	3.53874	1.04241e-14	2.50763	0
Chr08	Phvul.008G115600	0	-0.0867557	0.924908	2.41774	2.81541e-05	2.5045	0
Chr04	Phvul.004G025000	P-loop containing nucleoside triphosphate hydrolases superfamily protein	0.0683111	0.928291	2.57007	5.63678e-05	2.50176	GO:0005524
Chr09	Phvul.009G255600	0	0.0860199	0.894289	2.58757	3.6505e-05	2.50155	0
Chr07	Phvul.007G011300	C2H2 and C2HC zinc fingers superfamily protein	1.33959	0.000822706	3.83882	6.63786e-11	2.49923	0
Chr04	Phvul.004G152100	MATE efflux family protein	1.30146	NA	3.79308	0.00437914	2.49162	GO:0055085,GO:0016020,GO:0015297,GO:0015238,GO:0006855
Chr06	Phvul.006G150100	0	1.45634	0.0300234	3.94633	2.94342e-14	2.48999	0
Chr06	Phvul.006G025400	myb-like HTH transcriptional regulator family protein	0.351296	0.579222	2.83527	1.07269e-06	2.48398	0
Chr03	Phvul.003G062300	Kelch repeat-containing F-box family protein	0.676755	0.163554	3.15519	8.72336e-09	2.47843	GO:0005515
Chr01	Phvul.001G205701	ralf-like 33	2.87299	0.322273	5.34727	0.000242328	2.47428	0
Chr10	Phvul.010G009200	0	1.26666	0.00190792	3.73617	5.83884e-15	2.46951	0
Chr09	Phvul.009G021800	0	0.406034	0.347617	2.86434	1.05488e-06	2.45831	0
Chr08	Phvul.008G004600	carboxyesterase 17	3.11465	0.192308	5.5723	2.52039e-06	2.45766	0
Chr08	Phvul.008G207900	Zinc-binding alcohol dehydrogenase family protein	1.9129	0.152972	4.36103	3.93843e-07	2.44813	GO:0055114,GO:0016491,GO:0008270
Chr08	Phvul.008G014800	F-box family protein	-0.764852	0.139641	1.6817	0.00158529	2.44655	GO:0005515
Chr09	Phvul.009G102000	FAD-dependent oxidoreductase family protein	0.611542	0.394654	3.05319	6.73818e-11	2.44165	0
Chr02	Phvul.002G157600	glutamate-cysteine ligase	-0.650597	0.623214	1.79021	0.00354468	2.44081	GO:0042398,GO:0004357
Chr08	Phvul.008G194300	phytoene desaturation 1	1.12818	0.050426	3.56781	1.69096e-14	2.43963	GO:0055114,GO:0016701,GO:0009072,GO:0003868
Chr02	Phvul.002G252500	Protein kinase superfamily protein	-0.364955	0.820346	2.07462	0.0368452	2.43957	GO:0006468,GO:0004672,GO:0005524
Chr03	Phvul.003G066500	PHYTOCYSTATIN 2	0.770156	0.810859	3.2014	0.000387954	2.43124	GO:0004869
Chr03	Phvul.003G217200	Plant invertase/pectin methylesterase inhibitor superfamily protein	-0.304178	0.687552	2.12464	0.000693446	2.42882	GO:0004857
Chr02	Phvul.002G034800	Protein kinase superfamily protein	0.270029	0.84694	2.69315	0.011207	2.42312	GO:0006468,GO:0005524,GO:0004672
Chr01	Phvul.001G166500	pleiotropic drug resistance 12	0.373457	0.85655	2.79256	0.0198486	2.4191	GO:0016887,GO:0005524,GO:0016020
Chr03	Phvul.003G201600	0	1.12545	0.0184209	3.53691	1.25974e-06	2.41146	0
Chr03	Phvul.003G077200	0	2.19503	0.0606754	4.60472	0.000946221	2.40969	0
Chr05	Phvul.005G172400	Galactose oxidase/kelch repeat superfamily protein	0.84568	0.0392684	3.25515	1.19108e-28	2.40947	GO:0005515
Chr07	Phvul.007G053100	ROP-interactive CRIB motif-containing protein 1	-0.579511	0.475524	1.82968	0.00296248	2.40919	0
Chr02	Phvul.002G011000	Phototropic-responsive NPH3 family protein	0.92172	0.0406475	3.32488	1.35042e-18	2.40316	GO:0005515
Chr10	Phvul.010G035200	cytokinin response factor 4	1.76791	0.351669	4.1694	0.000890422	2.40149	GO:0006355,GO:0003700
Chr03	Phvul.003G283100	Transcription factor jumonji (jmj) family protein / zinc finger (C5HC2 type) family protein	1.12867	0.000334184	3.52714	1.42746e-26	2.39847	0
Chr01	Phvul.001G000600	RAD3-like DNA-binding helicase protein	-0.103257	0.91099	2.28921	0.00110858	2.39246	GO:0005524,GO:0004003,GO:0003677,GO:0016818,GO:0008026,GO:0006139,GO:0003676
Chr04	Phvul.004G123900	carboxyesterase 20	-0.864165	0.000582027	1.52338	0.0450445	2.38755	0
Chr01	Phvul.001G157900	cytochrome P450, family 94, subfamily B, polypeptide 1	1.14072	0.00149278	3.52628	8.28716e-13	2.38556	GO:0055114,GO:0020037,GO:0016705,GO:0005506
Chr09	Phvul.009G122300	cold shock domain protein 1	0.503225	0.209327	2.88541	5.45212e-13	2.38219	GO:0008270,GO:0003676,GO:0006355,GO:0003677
Chr02	Phvul.002G167400	Cytochrome P450 superfamily protein	0.57684	0.486916	2.95304	4.13299e-16	2.3762	GO:0055114,GO:0020037,GO:0016705,GO:0005506
Chr03	Phvul.003G044600	transferases;folic acid binding	1.28986	0.0276856	3.65776	1.82296e-24	2.36789	GO:0016740,GO:0008152,GO:0005542
Chr08	Phvul.008G156400	cysteine-rich RLK (RECEPTOR-like protein kinase) 42	-0.127225	0.935139	2.23997	0.00489584	2.3672	GO:0006468,GO:0004672
Chr03	Phvul.003G251300	GNS1/SUR4 membrane protein family	-0.00829052	0.992148	2.35666	1.20343e-08	2.36495	GO:0016021
Chr01	Phvul.001G219800	Glycosyl hydrolase superfamily protein	-0.0761058	0.929095	2.28742	0.0204906	2.36353	GO:0005975,GO:0004553
Chr08	Phvul.008G242900	Late embryogenesis abundant (LEA) hydroxyproline-rich glycoprotein family	1.19183	0.0266584	3.55025	2.6722e-11	2.35842	0
Chr04	Phvul.004G157101	LOB domain-containing protein 41	0.838737	0.127085	3.19551	1.21776e-07	2.35677	0
Chr10	Phvul.010G025800	Protein of unknown function (DUF506)	1.49765	0.352589	3.85406	1.87526e-06	2.35641	0
Chr02	Phvul.002G065800	Pectate lyase family protein	0.623116	0.721524	2.97786	1.44929e-06	2.35474	GO:0030570
Chr06	Phvul.006G086800	expansin A13	1.9651	0.0582899	4.31626	0.00199694	2.35116	0
Chr01	Phvul.001G008000	Plant protein of unknown function (DUF869)	-0.817708	0.0555285	1.52988	0.000444375	2.34758	0
Chr02	Phvul.002G083700	Mitochondrial transcription termination factor family protein	-0.758537	0.326558	1.58882	0.00158904	2.34735	GO:0006355,GO:0005739,GO:0003690
Chr11	Phvul.011G157500	Tyrosine transaminase family protein	0.404437	0.442824	2.749	4.69381e-15	2.34456	GO:0030170,GO:0009058
Chr02	Phvul.002G107800	Pathogenesis-related thaumatin superfamily protein	0.844736	0.373369	3.1746	5.19292e-22	2.32986	0
Chr11	Phvul.011G058000	Integrase-type DNA-binding superfamily protein	3.86515	NA	6.19306	0.00261948	2.32791	GO:0006355,GO:0003700,GO:0007275
Chr08	Phvul.008G180100	Chaperone DnaJ-domain superfamily protein	0.185157	0.556492	2.50689	1.06563e-14	2.32173	0
Chr10	Phvul.010G083700	0	1.39409	0.000273355	3.70746	5.12989e-25	2.31337	0
Chr07	Phvul.007G215200	Heat shock protein DnaJ with tetratricopeptide repeat	1.3468	0.000144478	3.65367	2.24187e-19	2.30687	0
Chr03	Phvul.003G082300	ethylene-forming enzyme	1.65395	NA	3.95269	0.0109747	2.29874	GO:0055114,GO:0016491
Chr04	Phvul.004G056400	0	0.800858	0.146443	3.09942	4.63406e-09	2.29857	0
Chr03	Phvul.003G186800	0	0.32023	0.809068	2.61799	0.00821644	2.29776	0
Chr01	Phvul.001G107900	GDSL-like Lipase/Acylhydrolase superfamily protein	-0.113825	0.806828	2.18103	6.50376e-12	2.29486	GO:0016788
Chr04	Phvul.004G123800	carboxyesterase 20	-0.420029	0.359205	1.87228	2.06602e-05	2.29231	0
Chr09	Phvul.009G066300	HXXXD-type acyl-transferase family protein	-0.600798	0.282787	1.69113	0.00586719	2.29193	GO:0016747
Chr09	Phvul.009G092432	Ubiquitin-like superfamily protein	0.68915	0.498137	2.97115	2.6114e-06	2.282	0
Chr11	Phvul.011G149400	NB-ARC domain-containing disease resistance protein	-0.194045	0.685569	2.07893	2.4948e-14	2.27298	GO:0043531
Chr06	Phvul.006G176400	Dof-type zinc finger DNA-binding family protein	0.943367	0.0155695	3.20906	9.31003e-07	2.26569	GO:0006355,GO:0003677
Chr04	Phvul.004G162100	multiprotein bridging factor 1C	0.411811	0.41236	2.66804	0.000324839	2.25623	GO:0043565
Chr01	Phvul.001G065400	F-box/RNI-like superfamily protein	0.669358	0.0446087	2.92086	5.37343e-10	2.25151	GO:0005515
Chr10	Phvul.010G159100	RNI-like superfamily protein	-0.572273	0.58348	1.67075	0.0442194	2.24302	0
Chr10	Phvul.010G050800	ethylene-responsive element binding factor 13	2.73141	NA	4.96996	0.00524037	2.23855	GO:0006355,GO:0003700
Chr03	Phvul.003G206500	0	0.0370115	0.970896	2.27526	3.72928e-06	2.23825	0
Chr03	Phvul.003G279500	DZC (Disease resistance/zinc finger/chromosome condensation-like region) domain containing protein	1.34034	0.0327133	3.57305	0.00174342	2.23271	0
Chr03	Phvul.003G283700	0	0.610746	0.0512215	2.84276	0.000221348	2.23201	0
Chr06	Phvul.006G147300	Stigma-specific Stig1 family protein	1.0092	0.292715	3.23258	0.0131969	2.22338	0
Chr07	Phvul.007G021500	anaphase-promoting complex subunit 8	0.395237	0.395342	2.61291	1.51916e-11	2.21767	GO:0005515,GO:0030071,GO:0005680
Chr05	Phvul.005G039300	senescence-related gene 1	-0.0390991	0.946742	2.1764	1.88908e-11	2.2155	GO:0055114,GO:0016491
Chr11	Phvul.011G141400	C-terminal cysteine residue is changed to a serine 1	2.50991	0.167907	4.72369	1.47786e-06	2.21379	GO:0045454,GO:0015035,GO:0006662
Chr07	Phvul.007G245700	Proteinase inhibitor, propeptide	0.4926	0.195895	2.70638	1.86759e-08	2.21378	0
Chr03	Phvul.003G202100	Leucine-rich repeat transmembrane protein kinase	0.028236	0.981566	2.23646	0.013108	2.20823	GO:0005515
Chr01	Phvul.001G229700	nudix hydrolase homolog 17	1.30339	0.00107497	3.5115	8.84041e-09	2.20811	GO:0016787
Chr01	Phvul.001G267500	cation/H+ exchanger 3	2.9879	0.142128	5.19155	0.00213207	2.20365	GO:0055085,GO:0016021,GO:0015299,GO:0006812
Chr08	Phvul.008G257900	NAD(P)-binding Rossmann-fold superfamily protein	-0.227381	NA	1.97438	0.0062824	2.20177	GO:0050662,GO:0003824
Chr09	Phvul.009G226900	Subtilase family protein	0.195831	0.837214	2.39606	0.0224967	2.20023	GO:0006508,GO:0004252
Chr09	Phvul.009G032100	Phosphate-responsive 1 family protein	0.778983	0.137556	2.97544	3.4519e-08	2.19646	0
Chr02	Phvul.002G286200	Protein of unknown function (DUF 3339)	0.286857	0.622963	2.47993	0.00277407	2.19307	0
Chr05	Phvul.005G129000	Eukaryotic aspartyl protease family protein	0.473975	0.239792	2.65711	1.9713e-05	2.18313	GO:0006508,GO:0004190
Chr09	Phvul.009G045700	0	0.139633	0.854598	2.31847	0.00164796	2.17883	0
Chr01	Phvul.001G160200	ethylene response factor 1	0.852474	0.476243	3.02967	0.0267571	2.17719	GO:0006355,GO:0003700
Chr06	Phvul.006G192500	ARM repeat superfamily protein	-0.498849	0.218965	1.67752	0.000165704	2.17637	0
Chr08	Phvul.008G093000	Leucine-rich repeat protein kinase family protein	-0.598155	0.397388	1.57081	1.72454e-05	2.16897	GO:0005515,GO:0006468,GO:0005524,GO:0004672
Chr03	Phvul.003G234200	0	-0.567022	0.267555	1.58972	0.00329814	2.15674	0
Chr03	Phvul.003G217900	Glycosyl hydrolases family 32 protein	0.561816	0.349318	2.71328	0.00118546	2.15146	GO:0004575,GO:0004564
Chr10	Phvul.010G150800	Heat shock protein 70 (Hsp 70) family protein	0.738472	NA	2.88338	4.18928e-06	2.14491	0
Chr11	Phvul.011G108800	B-box type zinc finger family protein	-0.290981	0.79562	1.85386	6.78871e-05	2.14484	GO:0008270,GO:0005622
Chr04	Phvul.004G001600	0	0.872157	0.564715	3.01677	0.00504926	2.14461	0
Chr02	Phvul.002G308400	hexokinase 1	0.74373	9.01477e-05	2.88179	1.34668e-10	2.13806	GO:0016773,GO:0005975,GO:0005524,GO:0046835,GO:0005536,GO:0004396,GO:0001678
Chr03	Phvul.003G067900	protein kinase 2B	-0.159242	0.614074	1.97871	2.95985e-08	2.13795	GO:0006468,GO:0004672
Chr01	Phvul.001G074200	Regulator of chromosome condensation (RCC1) family protein	0.449053	0.433713	2.5818	0.00021978	2.13275	0
Chr11	Phvul.011G046400	0	-0.0728026	0.896605	2.05917	1.95e-05	2.13197	0
Chr04	Phvul.004G102800	SLAC1 homologue 3	1.37764	0.00253263	3.50603	1.52173e-22	2.1284	GO:0055085,GO:0016021,GO:0008308,GO:0006873
Chr03	Phvul.003G285400	Mitochondrial substrate carrier family protein	1.27288	0.00105146	3.3993	1.8974e-17	2.12642	0
Chr03	Phvul.003G226700	Protein kinase superfamily protein	1.10302	0.00181541	3.22258	6.18961e-14	2.11956	GO:0006468,GO:0004672
Chr10	Phvul.010G062900	methyltransferases	0.612624	0.0799229	2.73056	4.44517e-44	2.11793	GO:0008168,GO:0008152
Chr09	Phvul.009G114600	transcription factor-related	0.95787	0.181661	3.07574	5.97131e-07	2.11787	GO:0043565,GO:0006351
Chr01	Phvul.001G031500	DNA binding	0.150691	0.746261	2.25925	3.27963e-06	2.10856	0
Chr08	Phvul.008G117800	receptor lectin kinase	0.223961	0.757741	2.31371	0.000790852	2.08975	GO:0006468,GO:0005524,GO:0004672,GO:0030246
Chr02	Phvul.002G077400	glucosyl transferase family 8	-0.102038	0.724931	1.97861	0.000429526	2.08065	GO:0016757
Chr01	Phvul.001G065000	0	4.12695	NA	6.20274	0.00249383	2.07579	GO:0008270
Chr08	Phvul.008G192200	RAD-like 6	-0.0097766	0.98501	2.06294	0.00255871	2.07271	0
Chr06	Phvul.006G175100	Leucine-rich repeat protein kinase family protein	0.838563	0.0114638	2.90455	4.19587e-08	2.06599	GO:0006468,GO:0004672
Chr05	Phvul.005G110950	pinoid-binding protein 1	-0.1859	0.828736	1.88001	0.000314581	2.06591	0
Chr02	Phvul.002G063600	cysteine-rich RLK (RECEPTOR-like protein kinase) 3	0.415031	0.740042	2.47939	0.000522631	2.06436	GO:0006468,GO:0005524,GO:0004672
Chr01	Phvul.001G013200	0	0.129534	0.783456	2.19175	0.0195668	2.06222	0
Chr11	Phvul.011G111000	PapD-like superfamily protein	-0.512259	0.507787	1.54893	0.0385565	2.06119	GO:0005789
Chr10	Phvul.010G040000	0	0.500267	0.230424	2.55881	5.15364e-09	2.05854	0
Chr01	Phvul.001G154500	Bax inhibitor-1 family protein	0.941028	0.148357	2.9927	3.31847e-05	2.05167	0
Chr07	Phvul.007G046800	0	-0.278395	0.578402	1.76711	3.92543e-05	2.0455	0
Chr09	Phvul.009G043200	WRKY DNA-binding protein 55	-0.24302	0.78284	1.80131	0.00271797	2.04433	GO:0043565,GO:0006355,GO:0003700
Chr08	Phvul.008G027600	Thioredoxin superfamily protein	0.23644	0.413852	2.27546	1.45042e-05	2.03902	GO:0015035
Chr02	Phvul.002G295900	Cox19-like CHCH family protein	-0.0659885	0.92221	1.97133	0.030006	2.03732	0
Chr05	Phvul.005G055800	0	1.38881	1.29494e-05	3.419	1.02051e-13	2.03019	0
Chr09	Phvul.009G233400	homeobox-leucine zipper protein 3	0.952343	0.431684	2.98199	1.64457e-06	2.02964	GO:0043565,GO:0006355,GO:0003700,GO:0003677
Chr09	Phvul.009G082400	P-type ATPase of Arabidopsis 2	-0.469757	0.057881	1.5568	3.2537e-08	2.02656	GO:0046872,GO:0030001,GO:0000166
Chr06	Phvul.006G038300	0	-0.061789	0.898942	1.96256	2.56048e-14	2.02435	0
Chr08	Phvul.008G076400	Transducin/WD40 repeat-like superfamily protein	-0.485936	0.0743483	1.53262	0.00178252	2.01855	GO:0005515
Chr09	Phvul.009G180401	NHL domain-containing protein	0.820241	0.17146	2.83716	0.000803243	2.01692	0
Chr03	Phvul.003G084500	Inositol monophosphatase family protein	1.19275	5.52964e-05	3.20871	2.94418e-10	2.01596	GO:0046854
Chr08	Phvul.008G156800	0	0.608342	0.298612	2.62113	1.28837e-05	2.01278	0
Chr01	Phvul.001G248000	Transmembrane amino acid transporter family protein	0.847485	0.09572	2.85934	7.57828e-10	2.01186	GO:0003333
Chr11	Phvul.011G167300	chitinase A	0.247969	0.628977	2.25502	0.000216275	2.00705	GO:0005975,GO:0004553
Chr01	Phvul.001G071600	Cyclin A1;1	1.54487	0.167843	3.55118	4.56697e-06	2.00631	GO:0005634
Chr04	Phvul.004G080000	Transducin family protein / WD-40 repeat family protein	0.366976	0.868058	2.37267	0.00100852	2.00569	GO:0005515
Chr02	Phvul.002G329900	endoplasmic reticulum-adenine nucleotide transporter 1	-0.412336	0.335598	1.58979	1.50005e-09	2.00212	0
Chr07	Phvul.007G218700	senescence-associated gene 21	1.1935	0.00208235	3.19233	2.65863e-28	1.99883	GO:0006950
scaffold_15	Phvul.L010843	Leucine-rich repeat (LRR) family protein	1.26684	0.18804	3.2564	5.24969e-05	1.98956	GO:0005515
Chr08	Phvul.008G236700	O-Glycosyl hydrolases family 17 protein	0.394756	0.59185	2.38083	0.0044405	1.98607	GO:0005975,GO:0004553
Chr08	Phvul.008G076200	Cornichon family protein	0.0311082	0.981274	2.01074	2.27567e-06	1.97963	GO:0035556,GO:0016020
Chr10	Phvul.010G140800	Pyridoxal phosphate phosphatase-related protein	1.22642	0.107922	3.20493	1.85058e-08	1.97851	GO:0016791,GO:0008152
Chr06	Phvul.006G066300	Histone superfamily protein	0.0631383	0.90172	2.0364	6.83457e-12	1.97326	0
Chr01	Phvul.001G244000	2-oxoglutarate (2OG) and Fe(II)-dependent oxygenase superfamily protein	0.482538	0.499106	2.45444	7.93818e-06	1.97191	GO:0055114,GO:0016491
Chr05	Phvul.005G166600	downstream target of AGL15-4	1.07947	0.376419	3.04964	0.000215054	1.97016	0
Chr11	Phvul.011G015500	0	-0.170354	0.826405	1.79869	0.000797784	1.96904	0
Chr02	Phvul.002G042900	12-oxophytodienoate reductase 2	0.273363	0.447474	2.24201	4.66138e-07	1.96865	GO:0055114,GO:0016491,GO:0010181
Chr08	Phvul.008G223100	2-oxoglutarate (2OG) and Fe(II)-dependent oxygenase superfamily protein	1.48999	5.92605e-06	3.4586	2.73702e-09	1.9686	0
Chr09	Phvul.009G055800	GNS1/SUR4 membrane protein family	1.06455	0.144068	3.02147	1.9289e-05	1.95692	GO:0016021
Chr03	Phvul.003G234100	0	0.458941	0.361546	2.41394	0.000286189	1.95499	0
Chr07	Phvul.007G265700	0	0.0806301	0.920412	2.03055	0.0044826	1.94992	0
Chr01	Phvul.001G236600	Protein kinase family protein	0.844648	0.0343749	2.79405	2.7932e-05	1.94941	GO:0030247,GO:0006468,GO:0004672
Chr09	Phvul.009G158700	transferases, transferring glycosyl groups	-0.39264	0.255981	1.55335	7.7248e-13	1.94599	0
Chr04	Phvul.004G067300	sterol 1	0.275223	0.557432	2.21977	3.15172e-12	1.94455	GO:0055114,GO:0016491,GO:0006633,GO:0005506
Chr06	Phvul.006G076600	SOS3-interacting protein 4	1.03249	0.0583992	2.97449	5.17832e-08	1.942	GO:0007165
Chr03	Phvul.003G224300	Major facilitator superfamily protein	0.599231	0.512485	2.53973	6.16716e-09	1.94049	GO:0055085,GO:0016021
Chr02	Phvul.002G320600	0	0.0273535	0.969624	1.96559	7.50861e-08	1.93823	0
Chr09	Phvul.009G061325	allene oxide synthase	0.558437	0.319621	2.48857	0.000548526	1.93013	GO:0055114,GO:0020037,GO:0016705,GO:0005506
Chr01	Phvul.001G052200	Basic helix-loop-helix (bHLH) DNA-binding family protein	0.517302	0.212313	2.44412	0.000368051	1.92682	0
Chr04	Phvul.004G163600	polyol/monosaccharide transporter 5	1.36626	0.062236	3.29253	1.01378e-08	1.92627	GO:0055085,GO:0022857,GO:0016021
Chr01	Phvul.001G005300	0	0.0661712	0.917631	1.98714	0.000821262	1.92097	0
Chr01	Phvul.001G265800	Pentatricopeptide repeat (PPR) superfamily protein	0.27299	0.657513	2.18592	1.06484e-11	1.91293	0
Chr04	Phvul.004G062400	xyloglucan endotransglucosylase/hydrolase 5	0.523632	0.329379	2.43621	0.00303543	1.91258	GO:0048046,GO:0016762,GO:0006073,GO:0005618,GO:0005975,GO:0004553
Chr08	Phvul.008G013200	delta(3), delta(2)-enoyl CoA isomerase 1	0.788854	0.0131514	2.69902	2.36008e-09	1.91017	GO:0008152,GO:0003824
Chr01	Phvul.001G139800	0	0.574102	0.322223	2.48394	0.000763606	1.90984	0
Chr02	Phvul.002G029601	0	0.343427	0.402815	2.2524	1.09465e-07	1.90897	0
Chr03	Phvul.003G074300	Endonuclease/exonuclease/phosphatase family protein	0.974191	0.278927	2.88148	0.0195606	1.90729	0
Chr07	Phvul.007G029800	Core-2/I-branching beta-1,6-N-acetylglucosaminyltransferase family protein	0.652395	0.0629084	2.55952	5.34619e-12	1.90712	GO:0016020,GO:0008375
Chr10	Phvul.010G153000	alpha/beta-Hydrolases superfamily protein	0.313901	0.292567	2.22039	4.80154e-05	1.90648	0
Chr03	Phvul.003G222600	Integrase-type DNA-binding superfamily protein	-0.244149	0.800109	1.6603	0.00270417	1.90445	GO:0006355,GO:0003700
Chr06	Phvul.006G168181	P-glycoprotein 9	2.48126	NA	4.38012	0.000790135	1.89886	GO:0016887,GO:0005524,GO:0055085,GO:0042626,GO:0016021,GO:0006810
Chr01	Phvul.001G112500	spermidine hydroxycinnamoyl transferase	1.03365	0.0713671	2.93021	2.33369e-27	1.89657	GO:0016747
Chr05	Phvul.005G030600	Early-responsive to dehydration stress protein (ERD4)	0.494324	0.331218	2.3802	0.0014396	1.88587	GO:0016020
Chr08	Phvul.008G142200	O-Glycosyl hydrolases family 17 protein	1.06742	0.215225	2.95284	6.173e-07	1.88542	GO:0005975,GO:0004553
Chr07	Phvul.007G010900	F-box family protein	-0.0986199	0.888235	1.78599	3.90805e-09	1.88461	GO:0005515
Chr01	Phvul.001G112400	spermidine hydroxycinnamoyl transferase	0.40916	0.329269	2.28937	9.50095e-06	1.88021	GO:0016747
Chr01	Phvul.001G098700	Calcium-dependent lipid-binding (CaLB domain) family protein	0.44261	0.476716	2.32123	2.4747e-05	1.87862	GO:0005515
Chr08	Phvul.008G070200	5\'-3\' exonuclease family protein	0.693804	0.29356	2.5651	0.000300005	1.87129	GO:0006281,GO:0004518
Chr02	Phvul.002G223500	0	1.11524	0.040683	2.97972	1.96296e-35	1.86448	0
Chr06	Phvul.006G100400	NIMA-related kinase 2	0.783198	0.00181783	2.64765	1.33453e-08	1.86445	GO:0006468,GO:0005524,GO:0004672
Chr02	Phvul.002G064100	KNOTTED1-like homeobox gene 6	0.988827	0.358352	2.84238	8.2673e-06	1.85355	GO:0003677,GO:0006355,GO:0005634
Chr02	Phvul.002G012200	LOB domain-containing protein 38	0.610184	0.110249	2.46113	6.89424e-10	1.85095	0
Chr04	Phvul.004G148500	nudix hydrolase homolog 4	0.651167	0.00907855	2.49974	3.27245e-11	1.84857	GO:0016787
Chr02	Phvul.002G049700	Protein of unknown function (DUF1005)	0.0808226	0.827084	1.928	0.00301747	1.84718	0
Chr09	Phvul.009G005000	AAA-type ATPase family protein	4.08356	NA	5.93014	0.00658246	1.84658	GO:0009378,GO:0006310,GO:0006281
Chr05	Phvul.005G183300	Leucine-rich receptor-like protein kinase family protein	0.831505	0.529866	2.67761	0.00105149	1.84611	GO:0006468,GO:0005524,GO:0004672
Chr08	Phvul.008G118700	0	0.610379	0.0757105	2.45491	7.79938e-14	1.84453	0
Chr01	Phvul.001G029000	rotamase FKBP 1	-0.331373	0.556492	1.51002	0.00334994	1.84139	GO:0005515,GO:0006457
Chr01	Phvul.001G005100	THAUMATIN-LIKE PROTEIN 1	1.01802	0.332468	2.85559	0.0236517	1.83756	0
Chr02	Phvul.002G281800	Homeodomain-like superfamily protein	2.13965	0.428066	3.96912	0.000145105	1.82948	0
Chr08	Phvul.008G232600	Calcium-dependent lipid-binding (CaLB domain) family protein	0.684129	0.300964	2.51132	0.000474407	1.8272	GO:0005515
Chr05	Phvul.005G121900	F-box family protein	1.05705	0.0115775	2.88064	2.59602e-07	1.82359	0
Chr02	Phvul.002G235600	Amino acid permease family protein	0.867456	0.0915227	2.68917	7.18345e-05	1.82172	GO:0055085,GO:0016020,GO:0006810,GO:0015171,GO:0003333
Chr03	Phvul.003G157100	LJRHL1-like 1	-0.0876988	0.883028	1.73035	3.18088e-12	1.81805	GO:0046983
Chr10	Phvul.010G033400	non-specific phospholipase C4	0.976422	0.035819	2.7894	7.18038e-07	1.81298	GO:0016788
Chr07	Phvul.007G036500	ribose-5-phosphate isomerase 2	0.671099	0.041176	2.48031	7.20848e-16	1.80921	GO:0009052,GO:0004751
Chr09	Phvul.009G153100	beta-galactosidase 10	0.725638	0.202899	2.52659	0.0133941	1.80095	GO:0030246,GO:0005975,GO:0004553
Chr05	Phvul.005G127500	0	1.33514	0.0579321	3.13361	2.35866e-06	1.79846	0
Chr04	Phvul.004G020300	zinc finger (AN1-like) family protein	0.867897	0.0291369	2.66275	1.13743e-16	1.79485	GO:0008270
Chr01	Phvul.001G109700	NAD(P)-binding Rossmann-fold superfamily protein	0.360192	0.251421	2.15422	5.03935e-09	1.79403	0
Chr01	Phvul.001G156800	RNI-like superfamily protein	0.183553	0.889325	1.97606	0.000605708	1.7925	GO:0005515
Chr02	Phvul.002G287200	Stress responsive alpha-beta barrel domain protein	-0.246572	0.699184	1.54427	1.23347e-08	1.79085	0
Chr05	Phvul.005G036401	A20/AN1-like zinc finger family protein	0.508099	0.0367854	2.2983	6.46655e-15	1.7902	GO:0008270,GO:0003677
Chr02	Phvul.002G332200	annexin 5	1.04066	0.0211017	2.82424	4.12312e-05	1.78358	GO:0005544,GO:0005509
Chr02	Phvul.002G024300	0	-0.0599697	0.93492	1.72308	2.12657e-08	1.78304	0
Chr07	Phvul.007G033500	RING-H2 finger A2A	1.28479	0.0122576	3.06769	1.34029e-11	1.7829	GO:0008270,GO:0005515
Chr02	Phvul.002G146400	AINTEGUMENTA-like 6	0.959364	0.00217981	2.74046	1.78147e-06	1.78109	GO:0006355,GO:0003700,GO:0007275
Chr11	Phvul.011G150500	0	3.73107	0.141224	5.51197	0.0272626	1.7809	0
Chr02	Phvul.002G115900	Protein kinase superfamily protein	0.406612	0.36971	2.18447	4.22527e-05	1.77786	GO:0006468,GO:0004672
Chr02	Phvul.002G271100	TRICHOME BIREFRINGENCE-LIKE 7	-0.216312	0.6474	1.55363	0.0219555	1.76994	0
Chr02	Phvul.002G071000	Protein of unknown function (DUF1645)	1.17431	0.00189426	2.94407	1.16591e-09	1.76976	0
Chr07	Phvul.007G188600	Alba DNA/RNA-binding protein	1.88164	0.239356	3.65083	0.029257	1.76919	GO:0003676
Chr04	Phvul.004G143600	beta-amylase 1	0.950435	0.0206379	2.71649	3.96862e-08	1.76606	GO:0016161,GO:0000272
Chr08	Phvul.008G236400	ADP-ribosylation factor-like A1A	0.213266	0.668034	1.97835	1.26689e-06	1.76508	GO:0007264,GO:0005525
Chr06	Phvul.006G171000	NOD26-like intrinsic protein 1;2	0.371099	0.446074	2.13431	0.00246369	1.76321	GO:0016020,GO:0006810,GO:0005215
Chr02	Phvul.002G153000	FIZZY-related 2	0.35051	0.200656	2.11332	5.84909e-09	1.76281	GO:0005515
Chr03	Phvul.003G252300	Protein phosphatase 2C family protein	0.317704	0.29545	2.07974	3.78991e-11	1.76203	GO:0003824
Chr02	Phvul.002G046200	UDP-D-glucose/UDP-D-galactose 4-epimerase 5	1.09435	0.00910337	2.85388	7.67269e-10	1.75953	GO:0055114,GO:0016616,GO:0006694,GO:0003854
Chr08	Phvul.008G291400	MATE efflux family protein	0.256814	0.448787	2.0091	0.000934458	1.75229	GO:0055085,GO:0016020,GO:0015297,GO:0015238,GO:0006855
Chr03	Phvul.003G167300	epsin N-terminal homology (ENTH) domain-containing protein / clathrin assembly protein-related	0.949889	0.0860823	2.70062	0.0134543	1.75073	GO:0005543
Chr05	Phvul.005G044900	myosin-like protein XIF	1.35173	3.02225e-05	3.10155	3.11349e-06	1.74982	GO:0016459,GO:0005524,GO:0003774,GO:0005515
Chr07	Phvul.007G176100	Protein of unknown function (DUF506)	1.47176	5.69178e-08	3.21969	1.5022e-17	1.74794	0
Chr03	Phvul.003G021600	Phosphoenolpyruvate carboxylase family protein	0.115676	0.650029	1.86173	3.71133e-12	1.74606	GO:0003824
Chr11	Phvul.011G024801	expansin-like A1	0.866093	0.106516	2.61195	8.33493e-14	1.74586	0
Chr02	Phvul.002G306100	Zinc finger C-x8-C-x5-C-x3-H type family protein	-0.0338734	0.938167	1.71118	0.000409121	1.74505	GO:0046872
Chr10	Phvul.010G117200	homeobox 7	0.0813996	0.882175	1.82071	0.00977084	1.73931	GO:0003677,GO:0043565,GO:0006355,GO:0003700
Chr04	Phvul.004G176600	PRA1 (Prenylated rab acceptor) family protein	4.57833	0.255923	6.31393	8.86494e-08	1.7356	0
Chr06	Phvul.006G014100	non-specific phospholipase C2	0.192361	0.7748	1.92736	0.0217076	1.735	GO:0016788
Chr09	Phvul.009G062900	Protein of unknown function, DUF547	0.0882233	0.814888	1.82144	2.05837e-05	1.73321	0
Chr11	Phvul.011G078100	Saccharopine dehydrogenase	-0.171564	0.73313	1.56118	2.20186e-11	1.73274	GO:0055114,GO:0016491
Chr06	Phvul.006G117011	0	0.0722819	0.938972	1.80207	5.80251e-11	1.72979	0
Chr03	Phvul.003G172500	Octicosapeptide/Phox/Bem1p (PB1) domain-containing protein / tetratricopeptide repeat (TPR)-containing protein	1.09654	0.058134	2.82479	7.182e-09	1.72825	GO:0005515
Chr05	Phvul.005G007100	Leucine-rich repeat (LRR) family protein	0.423677	0.331349	2.15108	1.15135e-07	1.7274	GO:0005515
Chr02	Phvul.002G296800	Transmembrane amino acid transporter family protein	0.446408	0.405447	2.17288	7.98116e-11	1.72647	0
Chr06	Phvul.006G159900	Deoxyxylulose-5-phosphate synthase	-0.0400682	0.949837	1.67959	0.0323651	1.71966	GO:0008152,GO:0003824,GO:0016114,GO:0008661
Chr05	Phvul.005G102300	0	0.355814	0.595707	2.07305	0.028667	1.71723	0
Chr03	Phvul.003G084300	Cystatin/monellin superfamily protein	0.336897	0.419218	2.05387	1.37354e-09	1.71697	GO:0004869
Chr06	Phvul.006G204725	0	-0.207688	0.602463	1.50401	6.08321e-08	1.71169	0
Chr03	Phvul.003G118900	Protein phosphatase 2C family protein	1.39672	7.88688e-06	3.10652	1.79714e-21	1.70979	GO:0003824,GO:0006470,GO:0004722
Chr03	Phvul.003G132700	SNF7 family protein	1.82457	0.657593	3.53356	8.3391e-10	1.70899	GO:0007034
Chr02	Phvul.002G143866	AGAMOUS-like 21	0.448843	0.860453	2.15724	0.000768899	1.70839	GO:0006355,GO:0005634,GO:0003700,GO:0046983,GO:0003677
Chr01	Phvul.001G260800	Minichromosome maintenance (MCM2/3/5) family protein	-0.156771	0.50417	1.55041	8.50532e-07	1.70718	GO:0005525
Chr10	Phvul.010G073500	PEBP (phosphatidylethanolamine-binding protein) family protein	0.915833	0.251881	2.6212	0.00512167	1.70536	0
Chr02	Phvul.002G254500	Integrase-type DNA-binding superfamily protein	0.461208	0.0431203	2.15765	1.71287e-09	1.69644	GO:0006355,GO:0003700
Chr07	Phvul.007G218500	Plant invertase/pectin methylesterase inhibitor superfamily	0.042281	0.983794	1.73713	8.55374e-10	1.69485	GO:0004857,GO:0042545,GO:0030599,GO:0005618
Chr03	Phvul.003G013000	Pentatricopeptide repeat (PPR-like) superfamily protein	0.443727	0.1438	2.1382	4.75279e-12	1.69447	0
Chr02	Phvul.002G006900	Predicted AT-hook DNA-binding family protein	0.137122	0.783212	1.82598	0.00228513	1.68885	0
Chr10	Phvul.010G083300	Protein of unknown function (DUF1442)	0.409697	0.444106	2.09778	0.000125615	1.68808	0
Chr01	Phvul.001G263300	0	1.49269	0.00422817	3.17977	4.374e-25	1.68708	0
Chr07	Phvul.007G141600	0	0.764049	0.00324295	2.44818	2.37572e-17	1.68413	0
Chr03	Phvul.003G173100	serine-rich protein-related	-0.16868	0.814912	1.511	0.0131929	1.67968	0
Chr03	Phvul.003G133700	Pyridoxal-5\'-phosphate-dependent enzyme family protein	-0.00216556	0.996302	1.67146	3.3214e-05	1.67362	0
Chr03	Phvul.003G151700	nodulin MtN21 /EamA-like transporter family protein	0.603315	0.30505	2.27619	7.74995e-24	1.67287	GO:0016021,GO:0016020,GO:0022857
Chr03	Phvul.003G253400	Putative methyltransferase family protein	0.936277	0.0121784	2.59829	9.30317e-09	1.66202	0
Chr01	Phvul.001G261701	DNA-binding HORMA family protein	1.23782	0.380832	2.89824	0.00252622	1.66042	0
Chr10	Phvul.010G084400	0	1.22663	0.00377717	2.88488	1.10184e-05	1.65824	0
Chr07	Phvul.007G075400	WRKY family transcription factor	0.319876	0.580723	1.97809	0.000104212	1.65821	GO:0043565,GO:0006355,GO:0003700
Chr03	Phvul.003G248500	OBF binding protein 1	2.48354	0.0809242	4.14166	0.000470431	1.65812	GO:0006355,GO:0003677
Chr07	Phvul.007G259600	VQ motif-containing protein	0.617762	0.720631	2.27219	0.000657856	1.65442	0
Chr03	Phvul.003G134200	homology to ABI1	1.05104	2.46413e-06	2.7013	1.12795e-07	1.65026	GO:0003824,GO:0006470,GO:0004722
Chr01	Phvul.001G181100	gamma tonoplast intrinsic protein	0.366393	0.521598	2.01608	0.0357238	1.64968	GO:0016020,GO:0006810,GO:0005215
Chr01	Phvul.001G046400	Glycosyl hydrolase family protein with chitinase insertion domain	0.326184	0.466619	1.97436	0.00875575	1.64818	GO:0005975,GO:0004553
Chr09	Phvul.009G075600	Protein of Unknown Function (DUF239)	3.76968	NA	5.41486	0.00565152	1.64518	0
Chr02	Phvul.002G148550	Ribosomal protein S19 family protein	1.37391	0.0328346	3.01871	9.11264e-11	1.6448	GO:0006412,GO:0005840,GO:0003735
Chr11	Phvul.011G147000	S-locus lectin protein kinase family protein	0.786616	0.307387	2.42992	0.0105807	1.64331	GO:0048544,GO:0006468,GO:0004672
Chr10	Phvul.010G090000	BON association protein 1	0.833067	0.0758145	2.46853	1.20253e-07	1.63546	GO:0005515
Chr09	Phvul.009G058800	0	1.9741	0.200901	3.60525	0.0219572	1.63116	0
Chr03	Phvul.003G061500	enoyl-CoA hydratase/isomerase D	-0.0856853	0.90038	1.54371	3.87028e-07	1.62939	0
Chr02	Phvul.002G178100	Chaperone DnaJ-domain superfamily protein	0.0700741	0.955849	1.6983	0.0131466	1.62822	0
Chr04	Phvul.004G113300	0	2.11798	0.385861	3.74286	0.00213198	1.62487	0
Chr06	Phvul.006G175200	Protein of unknown function (DUF1637)	0.0482242	0.936941	1.6701	0.000280332	1.62188	GO:0055114,GO:0016702
Chr05	Phvul.005G036000	Protein of unknown function (DUF793)	0.933754	0.0504484	2.55548	1.24874e-07	1.62172	0
Chr05	Phvul.005G090500	formin homology5	1.46788	1.30854e-06	3.08067	2.12212e-10	1.61278	0
Chr10	Phvul.010G101100	brassinosteroid-responsive RING-H2	0.0992802	0.863328	1.70945	2.17126e-06	1.61017	GO:0008270,GO:0005515
Chr01	Phvul.001G207000	F-box family protein	0.0410174	0.932397	1.65101	0.000168749	1.60999	0
Chr09	Phvul.009G083400	copper transporter 5	0.256316	0.345268	1.86629	5.13946e-10	1.60998	GO:0035434,GO:0016021,GO:0005375
Chr09	Phvul.009G223800	sucrose synthase 4	1.33244	0.00165139	2.93976	1.31088e-09	1.60731	GO:0016157,GO:0005985
Chr08	Phvul.008G189300	Heavy metal transport/detoxification superfamily protein	2.60522	0.185968	4.21111	0.0366989	1.60589	GO:0046872,GO:0030001
Chr02	Phvul.002G294600	0	0.485662	0.15065	2.08622	9.92831e-19	1.60055	0
Chr08	Phvul.008G231200	highly ABA-induced PP2C gene 2	0.882685	0.00067744	2.48282	6.39886e-14	1.60013	GO:0003824,GO:0006470,GO:0004722
Chr04	Phvul.004G178400	ARM repeat superfamily protein	0.390639	0.603617	1.98713	3.24217e-06	1.59649	0
Chr07	Phvul.007G039500	UDP-glucosyl transferase 84B1	1.33505	0.000631152	2.92602	1.0621e-07	1.59097	GO:0016758,GO:0008152
Chr09	Phvul.009G174600	Octicosapeptide/Phox/Bem1p family protein	0.410974	0.261257	2.00052	3.32541e-10	1.58955	GO:0005515
Chr04	Phvul.004G121600	Protein of unknown function (DUF2930)	-0.00224733	0.995786	1.58049	0.000174654	1.58274	0
Chr01	Phvul.001G179100	Heavy metal transport/detoxification superfamily protein	0.00579077	0.996095	1.5868	0.0237266	1.58101	GO:0046872,GO:0030001
Chr02	Phvul.002G103700	0	0.75487	0.0445665	2.3349	3.67603e-30	1.58003	0
Chr09	Phvul.009G045601	0	0.652336	0.370469	2.23111	1.37558e-10	1.57877	0
Chr11	Phvul.011G101300	0	1.6015	0.0665208	3.1792	0.000103311	1.5777	GO:0007076,GO:0000796
Chr07	Phvul.007G201100	0	0.949876	0.362921	2.52369	0.00131566	1.57382	0
Chr02	Phvul.002G231300	HSP20-like chaperones superfamily protein	1.37321	0.117791	2.94535	0.000118915	1.57214	0
Chr02	Phvul.002G081500	soluble N-ethylmaleimide-sensitive factor adaptor protein 30	1.43702	0.107357	3.00853	0.00550454	1.5715	0
Chr09	Phvul.009G198100	Plant haem oxygenase (decyclizing) family protein	0.498352	0.252504	2.06962	1.1231e-05	1.57126	GO:0055114,GO:0006788,GO:0004392
Chr01	Phvul.001G243300	phospholipase C 2	1.2196	0.00354867	2.79076	3.09831e-06	1.57116	GO:0005515,GO:0035556,GO:0007165,GO:0006629,GO:0004435
Chr03	Phvul.003G207500	AAA-type ATPase family protein	1.37169	NA	2.9424	2.62695e-06	1.57071	0
Chr02	Phvul.002G315600	aluminum-activated malate transporter 9	0.267024	0.408299	1.83347	2.58492e-05	1.56645	GO:0015743
Chr07	Phvul.007G279800	RNA-binding CRS1 / YhbY (CRM) domain protein	1.02226	1.38455e-05	2.58711	1.55343e-12	1.56486	GO:0003723
Chr01	Phvul.001G177200	Protein of unknown function, DUF584	0.71171	0.187863	2.27551	3.96252e-06	1.5638	0
Chr04	Phvul.004G067500	0	1.23949	0.00083051	2.80266	1.14799e-22	1.56317	0
Chr09	Phvul.009G114100	tubulin alpha-2 chain	1.12691	2.43828e-07	2.68865	1.48567e-09	1.56174	GO:0003924,GO:0007017,GO:0005874
Chr08	Phvul.008G081000	Malectin/receptor-like protein kinase family protein	0.837321	0.0204553	2.39822	1.53726e-17	1.5609	GO:0006468,GO:0004672
Chr01	Phvul.001G253900	0	0.606907	0.12151	2.16716	5.42723e-05	1.56025	0
Chr08	Phvul.008G215800	indole-3-butyric acid response 5	0.518274	0.0356256	2.07759	2.89152e-07	1.55932	GO:0008138,GO:0006470
Chr09	Phvul.009G143400	general regulatory factor 8	0.571184	0.0870232	2.12487	5.99775e-12	1.55369	GO:0019904
Chr03	Phvul.003G105300	ralf-like 33	0.91966	0.000386262	2.47266	1.55178e-20	1.553	0
Chr06	Phvul.006G210400	0	0.559442	0.140449	2.10874	1.8143e-18	1.5493	0
Chr04	Phvul.004G175400	MATE efflux family protein	0.796038	0.305859	2.34043	1.72641e-05	1.54439	GO:0055085,GO:0016020,GO:0015297,GO:0015238,GO:0006855
Chr01	Phvul.001G001300	OPC-8:0 CoA ligase1	0.365665	0.159803	1.90977	0.000588771	1.54411	GO:0008152,GO:0003824
Chr07	Phvul.007G140166	RAB GTPase homolog C2A	0.886896	0.0928826	2.42834	2.4854e-08	1.54144	GO:0005525
Chr08	Phvul.008G095600	DNAJ heat shock N-terminal domain-containing protein	0.530982	0.0790315	2.07033	1.36551e-07	1.53935	0
Chr02	Phvul.002G036900	0	0.677096	0.0619426	2.21564	3.58843e-09	1.53855	0
Chr09	Phvul.009G096400	0	1.0579	0.00128215	2.59552	0.000146423	1.53762	0
Chr08	Phvul.008G125200	PPPDE putative thiol peptidase family protein	0.825938	0.0100321	2.3616	8.57568e-08	1.53566	0
Chr03	Phvul.003G146800	0	0.759373	0.101809	2.29255	9.97873e-13	1.53318	0
Chr04	Phvul.004G162600	0	1.43627	0.198829	2.96922	2.21754e-11	1.53295	0
Chr08	Phvul.008G208000	Pyridine nucleotide-disulphide oxidoreductase family protein	1.40452	0.00193136	2.93645	4.47423e-09	1.53192	GO:0071949
Chr09	Phvul.009G137600	sigma factor E	0.619816	0.241461	2.1466	1.30477e-13	1.52679	GO:0016987,GO:0006355,GO:0006352,GO:0003700,GO:0003677
Chr01	Phvul.001G110500	glutamate dehydrogenase 1	0.172065	0.759042	1.69656	8.24722e-05	1.52449	GO:0055114,GO:0016491,GO:0006520
Chr07	Phvul.007G095300	GATA transcription factor 4	0.520712	0.0977456	2.04464	1.2268e-09	1.52393	GO:0043565,GO:0008270,GO:0006355,GO:0003700
Chr08	Phvul.008G158106	UDP-Glycosyltransferase superfamily protein	0.806284	0.292805	2.32993	1.97808e-11	1.52365	GO:0016758,GO:0008152
Chr10	Phvul.010G041200	0	0.959833	0.0037941	2.48222	4.67247e-17	1.52239	0
Chr07	Phvul.007G214200	CP12 domain-containing protein 2	0.856928	0.0025071	2.37809	1.51138e-14	1.52116	0
Chr05	Phvul.005G099400	proteophosphoglycan-related	0.207443	0.602058	1.72666	5.43833e-08	1.51921	0
Chr08	Phvul.008G181900	0	1.44634	4.8168e-05	2.96143	3.99573e-12	1.51508	0
Chr01	Phvul.001G206800	SPX (SYG1/Pho81/XPR1) domain-containing protein	0.0492723	0.887528	1.56322	1.22645e-05	1.51395	0
Chr11	Phvul.011G124000	mitochondrial F0-ATPase subunit 9	0.18226	0.790604	1.69583	0.0330999	1.51357	GO:0033177,GO:0015991,GO:0015078
Chr08	Phvul.008G097200	beta glucosidase 11	0.38212	0.343404	1.89501	0.000810015	1.51289	GO:0005975,GO:0004553
scaffold_15	Phvul.L010343	AGC (cAMP-dependent, cGMP-dependent and protein kinase C) kinase family protein	0.796193	0.165525	2.30904	1.48534e-06	1.51285	GO:0006468,GO:0004672,GO:0005524
Chr07	Phvul.007G035500	0	0.667128	0.0928725	2.17892	4.50264e-07	1.51179	0
Chr07	Phvul.007G186600	translocase of inner mitochondrial membrane 23	0.618636	0.118868	2.12971	1.0225e-05	1.51108	0
Chr01	Phvul.001G058200	selenium binding	0.295001	0.415146	1.80579	5.2838e-11	1.51079	0
Chr11	Phvul.011G139475	electron transfer flavoprotein alpha	0.909583	0.00876836	2.42012	4.04372e-15	1.51054	0
Chr08	Phvul.008G206100	5\'-AMP-activated protein kinase beta-2 subunit protein	0.655344	0.0236145	2.1657	5.8433e-09	1.51036	GO:0005515,GO:0043562,GO:0009744
Chr01	Phvul.001G230700	5\'-AMP-activated protein kinase-related	0.12833	0.803266	1.63777	5.96512e-07	1.50944	0
Chr06	Phvul.006G141700	SCARECROW-like 13	0.403268	0.0644192	1.91186	1.38373e-06	1.50859	0
Chr10	Phvul.010G038700	Calcium-binding EF hand family protein	0.695668	0.739071	2.2029	0.021198	1.50723	0
Chr03	Phvul.003G260700	Zinc finger C-x8-C-x5-C-x3-H type family protein	0.629153	0.0504748	2.13149	8.04477e-09	1.50233	0
Chr11	Phvul.011G032400	homolog of X-ray repair cross complementing 2 (XRCC2)	0.0618342	0.927206	1.56358	3.16384e-07	1.50175	0
Chr11	Phvul.011G145600	0	0.947618	0.00361912	2.44875	8.21801e-05	1.50113	0
Chr01	Phvul.001G189000	Purple acid phosphatases superfamily protein	0.51557	0.761708	2.01489	0.0165786	1.49932	GO:0016787
Chr08	Phvul.008G010600	O-Glycosyl hydrolases family 17 protein	0.946989	0.0150478	2.44411	5.3769e-06	1.49712	GO:0005975,GO:0004553
Chr09	Phvul.009G178600	Protein of unknown function (DUF1645)	0.298061	0.597016	1.79435	0.000736497	1.49629	0
Chr06	Phvul.006G208600	xylem NAC domain 1	0.838953	0.0215492	2.33221	0.000632916	1.49325	GO:0006355,GO:0003677
Chr03	Phvul.003G147500	xyloglucan endotransglycosylase 6	0.0715348	0.944535	1.5641	0.00720031	1.49257	GO:0048046,GO:0016762,GO:0006073,GO:0005618,GO:0005975,GO:0004553
Chr04	Phvul.004G162200	aldehyde dehydrogenase 2C4	0.617952	0.167913	2.10525	0.000415226	1.48729	GO:0055114,GO:0016491,GO:0008152
Chr03	Phvul.003G046900	UDP-glucosyl transferase 73B3	0.983756	NA	2.46775	0.00107391	1.484	GO:0016758,GO:0008152
Chr02	Phvul.002G232500	0	0.782182	0.481731	2.26508	2.82276e-07	1.4829	0
Chr01	Phvul.001G027600	interferon-related developmental regulator family protein / IFRD protein family	0.697011	0.0351295	2.1789	1.22563e-12	1.48189	0
Chr03	Phvul.003G224400	BAX inhibitor 1	0.0314099	0.948181	1.51203	1.26604e-09	1.48062	0
Chr10	Phvul.010G043900	cytochrome P450, family 714, subfamily A, polypeptide 1	0.272294	0.846004	1.75069	0.000800931	1.4784	GO:0055114,GO:0020037,GO:0016705,GO:0005506
Chr11	Phvul.011G212300	A20/AN1-like zinc finger family protein	1.22309	8.49332e-08	2.70102	6.9941e-12	1.47792	GO:0008270
Chr01	Phvul.001G067400	Calcium-binding EF-hand family protein	1.43898	0.0109073	2.91654	7.26993e-09	1.47756	0
Chr06	Phvul.006G157000	F-box and associated interaction domains-containing protein	1.32604	0.0389169	2.80303	0.000915423	1.47699	GO:0005515
Chr09	Phvul.009G101500	Galactose oxidase/kelch repeat superfamily protein	0.342493	0.431266	1.81542	2.27759e-08	1.47293	0
Chr04	Phvul.004G148900	Late embryogenesis abundant (LEA) hydroxyproline-rich glycoprotein family	1.21387	0.114847	2.68382	0.00167798	1.46995	0
Chr01	Phvul.001G178600	RNApolymerase sigma-subunit F	0.240831	0.475852	1.70916	9.18385e-06	1.46833	GO:0016987,GO:0006355,GO:0006352,GO:0003700,GO:0003677
Chr04	Phvul.004G176000	translocase inner membrane subunit 17-2	0.143599	0.593977	1.60847	3.86292e-12	1.46487	GO:0015450,GO:0006886,GO:0005744
Chr09	Phvul.009G247100	soybean gene regulated by cold-2	0.68002	0.0458841	2.14344	4.84282e-09	1.46342	GO:0005515
Chr04	Phvul.004G061900	plastidic GLC translocator	0.937313	0.0496382	2.39786	6.79623e-09	1.46055	GO:0055085,GO:0016021
Chr07	Phvul.007G138800	Nuclear transport factor 2 (NTF2) family protein	1.01706	1.08516e-05	2.47729	3.75699e-07	1.46023	0
Chr07	Phvul.007G107700	Protein of unknown function (DUF3741)	1.41749	0.223171	2.87564	0.0181914	1.45816	0
Chr03	Phvul.003G230600	Predicted AT-hook DNA-binding family protein	0.591495	0.621116	2.04697	0.0121718	1.45547	0
Chr02	Phvul.002G256300	RAB GTPase homolog H1E	1.01267	0.00164407	2.46462	1.08677e-06	1.45196	GO:0005525
Chr03	Phvul.003G068801	zinc knuckle (CCHC-type) family protein	0.394188	0.343477	1.8455	0.00438003	1.45131	0
Chr03	Phvul.003G116300	WRKY DNA-binding protein 48	0.601155	0.064311	2.05174	6.7196e-12	1.45059	GO:0043565,GO:0006355,GO:0003700
Chr02	Phvul.002G199700	FAD-binding Berberine family protein	0.925152	0.424998	2.36951	3.30376e-06	1.44436	GO:0055114,GO:0050660,GO:0016491
Chr09	Phvul.009G063900	Protein of unknown function DUF829, transmembrane 53	0.968571	0.0101445	2.40808	7.01224e-13	1.43951	0
Chr09	Phvul.009G110100	SWIM zinc finger family protein / mitogen-activated protein kinase kinase kinase (MAPKKK)-related	1.12281	0.0707934	2.56119	2.51505e-22	1.43838	GO:0008270,GO:0005515
Chr07	Phvul.007G272300	3-hydroxyacyl-CoA dehydratase 1	0.775734	0.0863546	2.21078	2.66232e-08	1.43505	GO:0008152,GO:0003824
Chr07	Phvul.007G041600	zinc finger protein 7	0.460347	0.80698	1.89315	0.0425973	1.43281	0
Chr01	Phvul.001G023000	0	0.770807	0.531895	2.20297	5.44923e-05	1.43217	0
Chr04	Phvul.004G032600	0	0.916028	0.0591467	2.34669	9.75467e-06	1.43066	GO:0030896,GO:0006281,GO:0000077
Chr08	Phvul.008G188300	Protein of unknown function, DUF599	0.417475	0.694082	1.84803	0.0303617	1.43056	0
Chr09	Phvul.009G110900	alpha/beta-Hydrolases superfamily protein	0.149973	0.771925	1.57957	2.32282e-08	1.4296	0
Chr04	Phvul.004G020400	zinc finger (AN1-like) family protein	1.00211	0.00688124	2.4253	4.48016e-07	1.4232	GO:0008270
Chr06	Phvul.006G090400	histone H2A 7	0.830277	0.0539915	2.24709	1.51611e-08	1.41681	GO:0003677
Chr01	Phvul.001G258900	B12D protein	1.11421	0.000616878	2.52606	1.26517e-05	1.41185	0
Chr11	Phvul.011G125200	erf domain protein 9	0.215094	0.430916	1.6223	4.91785e-13	1.40721	GO:0006355,GO:0003700
Chr11	Phvul.011G062100	Homeodomain-like superfamily protein	0.870104	0.0226702	2.27724	2.36099e-07	1.40714	0
Chr11	Phvul.011G064500	actin-11	0.317246	0.515675	1.72006	9.29609e-18	1.40281	0
Chr03	Phvul.003G146000	0	0.431487	0.335456	1.83209	0.00563417	1.40061	0
Chr08	Phvul.008G178100	2-oxoglutarate (2OG) and Fe(II)-dependent oxygenase superfamily protein	0.512898	0.209485	1.91076	0.00224059	1.39786	GO:0055114,GO:0016491
Chr09	Phvul.009G132100	0	0.559247	0.52378	1.95301	0.000741946	1.39376	0
Chr02	Phvul.002G206600	0	0.480367	0.22001	1.8717	9.79978e-09	1.39133	0
Chr04	Phvul.004G174800	0	0.325826	0.542403	1.7169	5.68638e-06	1.39108	0
Chr06	Phvul.006G139900	Heavy metal transport/detoxification superfamily protein	0.392751	0.415414	1.78132	6.00405e-06	1.38857	0
Chr02	Phvul.002G277500	0	0.694514	0.177492	2.08014	2.90268e-06	1.38562	GO:0005515
Chr06	Phvul.006G185900	RING membrane-anchor 1	1.04096	0.031298	2.42581	3.39401e-12	1.38485	GO:0046872
Chr02	Phvul.002G241300	Plant protein of unknown function (DUF641)	1.04976	0.398407	2.43454	0.00671025	1.38478	0
Chr01	Phvul.001G123700	0	0.641353	0.251079	2.02457	0.002831	1.38322	0
Chr09	Phvul.009G236400	0	0.353994	0.163573	1.73617	8.22443e-11	1.38217	0
Chr09	Phvul.009G239100	lysyl-tRNA synthetase 1	1.19928	3.73541e-09	2.58027	4.12006e-06	1.38099	GO:0003676,GO:0006418,GO:0005524,GO:0004812,GO:0000166
Chr04	Phvul.004G040500	0	1.14375	0.134349	2.52455	0.000121633	1.3808	0
Chr09	Phvul.009G066980	related to AP2 1	0.684811	0.0331271	2.06517	5.19292e-22	1.38036	GO:0006355,GO:0003700
Chr03	Phvul.003G251200	galacturonosyltransferase-like 2	1.28307	0.0105801	2.66276	2.2777e-10	1.37969	GO:0016757
Chr05	Phvul.005G154700	0	1.47077	0.00112273	2.8499	0.000158959	1.37913	0
Chr05	Phvul.005G181100	0	0.594017	0.139771	1.97295	3.4519e-08	1.37893	0
Chr01	Phvul.001G083533	SET domain group 4	0.228025	0.894534	1.6061	0.000285326	1.37807	GO:0005515
Chr07	Phvul.007G280300	AUX/IAA transcriptional regulator family protein	0.782688	0.0294068	2.1567	0.000120245	1.37401	GO:0006355,GO:0005634
Chr04	Phvul.004G113500	ATP binding microtubule motor family protein	0.523895	0.686063	1.89748	0.02749	1.37359	GO:0008017,GO:0007018,GO:0005524,GO:0003777,GO:0005871
Chr01	Phvul.001G236500	Regulator of chromosome condensation (RCC1) family protein	1.40413	7.32949e-05	2.77758	1.04069e-07	1.37345	0
Chr04	Phvul.004G092800	0	0.20515	0.887843	1.57838	0.02621	1.37323	0
Chr03	Phvul.003G034300	Protein of unknown function (DUF1262)	1.07257	0.665225	2.44395	0.0104613	1.37138	0
Chr04	Phvul.004G092100	Integrase-type DNA-binding superfamily protein	0.63379	0.19824	2.00511	0.00148313	1.37132	GO:0006355,GO:0003700
Chr05	Phvul.005G109000	HXXXD-type acyl-transferase family protein	1.47382	0.00019182	2.84395	2.24099e-09	1.37013	GO:0016747
Chr02	Phvul.002G021400	Homeodomain-like superfamily protein	0.656071	0.146557	2.02535	7.72811e-14	1.36928	0
Chr08	Phvul.008G219200	Transmembrane amino acid transporter family protein	1.36364	0.00948193	2.72677	1.15384e-15	1.36313	GO:0003333
Chr09	Phvul.009G223900	SAUR-like auxin-responsive protein family	1.91656	0.282335	3.27916	0.000789236	1.3626	GO:0009733
Chr09	Phvul.009G040500	response to low sulfur 2	0.363752	0.551974	1.72522	0.000976918	1.36146	0
Chr01	Phvul.001G122400	0	0.795814	0.739035	2.15716	0.00022715	1.36135	0
Chr01	Phvul.001G194060	HVA22-like protein J	0.506951	0.237971	1.8577	0.00136888	1.35075	0
Chr05	Phvul.005G042600	Major facilitator superfamily protein	1.00508	0.000705358	2.35164	2.73961e-06	1.34656	0
Chr09	Phvul.009G132500	Tetratricopeptide repeat (TPR)-like superfamily protein	0.973679	0.00301552	2.31934	0.000291303	1.34566	0
Chr06	Phvul.006G206800	pumilio 7	1.11022	0.494731	2.45396	0.0419483	1.34374	GO:0003723
Chr09	Phvul.009G171600	seed imbibition 2	1.49524	0.00288285	2.83742	6.57424e-07	1.34218	0
Chr10	Phvul.010G065500	Protein of unknown function, DUF538	1.26069	8.19083e-07	2.60177	6.88598e-13	1.34108	0
Chr06	Phvul.006G179800	ethylene responsive element binding factor 2	1.15001	3.59069e-06	2.48779	5.66848e-07	1.33778	GO:0006355,GO:0003700
Chr03	Phvul.003G212800	C-repeat-binding factor 4	1.70424	NA	3.0368	0.0149025	1.33255	GO:0006355,GO:0003700
Chr09	Phvul.009G049600	homeobox 7	0.68048	0.0598386	2.01292	0.000257408	1.33244	GO:0043565,GO:0006355,GO:0003700,GO:0003677
Chr06	Phvul.006G153200	Eukaryotic aspartyl protease family protein	0.777399	0.129567	2.10955	9.2652e-08	1.33215	GO:0006508,GO:0004190
Chr04	Phvul.004G018900	Peroxidase superfamily protein	0.168628	0.754958	1.50036	0.0310106	1.33173	0
Chr09	Phvul.009G050400	Tetratricopeptide repeat (TPR)-like superfamily protein	0.366755	0.157439	1.69803	3.32129e-10	1.33127	0
Chr03	Phvul.003G038200	0	0.992075	0.52743	2.31991	0.00419626	1.32783	0
Chr10	Phvul.010G108800	G-box binding factor 3	0.690575	0.00946375	2.01823	3.2936e-09	1.32765	GO:0043565,GO:0006355,GO:0003700
Chr08	Phvul.008G019700	Acyl-CoA N-acyltransferases (NAT) superfamily protein	0.295349	0.298508	1.62057	2.43782e-13	1.32522	GO:0008080
Chr11	Phvul.011G041600	Papain family cysteine protease	0.832065	0.0422912	2.15634	0.000442496	1.32428	GO:0008234,GO:0006508
Chr01	Phvul.001G045100	protein kinase family protein	1.05225	1.04687e-07	2.37645	5.45137e-12	1.3242	GO:0006950,GO:0006468,GO:0004672
Chr01	Phvul.001G072200	NAC (No Apical Meristem) domain transcriptional regulator superfamily protein	0.725612	0.0014877	2.0458	4.68296e-13	1.32019	GO:0006355,GO:0003677
Chr07	Phvul.007G161900	Glutathione S-transferase family protein	0.312319	0.132002	1.62954	0.000140209	1.31722	GO:0005515
Chr01	Phvul.001G167800	pfkB-like carbohydrate kinase family protein	0.355201	0.419332	1.67196	2.45241e-06	1.31676	0
Chr04	Phvul.004G094200	SET domain-containing protein	0.2945	0.342066	1.6054	2.26974e-08	1.3109	GO:0005515
Chr07	Phvul.007G271000	proton gradient regulation 5	0.263268	0.67459	1.57252	1.93755e-15	1.30925	0
Chr02	Phvul.002G104700	ascorbate peroxidase 3	0.62328	0.431191	1.93232	0.00824247	1.30904	GO:0055114,GO:0020037,GO:0006979,GO:0004601
Chr02	Phvul.002G072000	ARM repeat superfamily protein	0.987045	0.20763	2.29444	0.00165002	1.30739	GO:0005515,GO:0016567,GO:0004842
Chr06	Phvul.006G047800	ethylene responsive element binding factor 3	0.751689	0.00104183	2.05842	3.82793e-14	1.30673	GO:0006355,GO:0003700
Chr03	Phvul.003G125100	RHOMBOID-like protein 14	0.830086	0.00987587	2.1352	2.71623e-13	1.30511	GO:0016021,GO:0004252
Chr01	Phvul.001G015600	Phospholipid/glycerol acyltransferase family protein	1.12842	6.26604e-05	2.42554	5.10967e-09	1.29712	GO:0016746,GO:0008152
Chr07	Phvul.007G279600	CBL-interacting protein kinase 7	1.03584	0.000204934	2.33225	6.33876e-07	1.29641	GO:0007165,GO:0006468,GO:0005524,GO:0004672
Chr07	Phvul.007G271700	Signal transduction histidine kinase, hybrid-type, ethylene sensor	1.24184	0.223749	2.53722	0.00537256	1.29538	GO:0005515,GO:0000160
Chr06	Phvul.006G181600	Protein kinase superfamily protein	0.7846	0.0695922	2.07885	0.000113425	1.29425	GO:0006468,GO:0004672
Chr03	Phvul.003G223500	PPPDE putative thiol peptidase family protein	0.869705	0.000160031	2.16173	7.7007e-15	1.29203	0
Chr09	Phvul.009G233600	Eukaryotic protein of unknown function (DUF872)	0.369229	0.405019	1.66081	7.29913e-18	1.29158	0
Chr08	Phvul.008G236200	0	4.99756	0.0551411	6.28715	0.0477875	1.28959	0
Chr08	Phvul.008G169800	0	0.385618	0.293157	1.67505	1.851e-05	1.28943	0
Chr08	Phvul.008G062000	SKP1-like 21	0.737045	0.03601	2.02361	7.80964e-08	1.28657	GO:0006511
Chr08	Phvul.008G282500	Chaperone DnaJ-domain superfamily protein	1.06051	5.62408e-06	2.34602	8.93995e-41	1.28551	0
scaffold_44	Phvul.L002172	inhibitor/interactor with cyclin-dependent kinase	1.17036	1.38289e-05	2.45582	5.33766e-18	1.28546	GO:0007050,GO:0005634,GO:0004861
Chr08	Phvul.008G080900	thioredoxin H-type 9	0.764741	0.00761551	2.05017	0.00023503	1.28542	GO:0045454,GO:0015035,GO:0006662
Chr09	Phvul.009G000200	0	0.536916	0.589185	1.82185	0.0146658	1.28493	0
Chr02	Phvul.002G067500	5\'-AMP-activated protein kinase-related	0.339611	0.50435	1.62324	0.00416738	1.28363	0
Chr02	Phvul.002G010400	ADP-ribosylation factor-like A1C	0.349063	0.409194	1.6319	4.48408e-06	1.28284	GO:0007264,GO:0005525
Chr03	Phvul.003G168400	0	0.810826	0.478003	2.09351	0.016799	1.28268	0
Chr02	Phvul.002G220700	Octicosapeptide/Phox/Bem1p family protein	0.523182	0.13564	1.80289	1.3558e-16	1.27971	GO:0005515
Chr08	Phvul.008G036000	magnesium transporter 4	0.667258	0.538883	1.94392	0.00576165	1.27666	0
Chr08	Phvul.008G219800	0	0.862672	0.234648	2.13894	2.24323e-05	1.27626	0
Chr01	Phvul.001G196400	syntaxin of plants 121	4.01057	0.0535109	2.73511	0.000476967	1.27547	GO:0005515,GO:0016020
Chr01	Phvul.001G247500	0	0.907678	0.00384049	2.18109	2.32257e-06	1.27341	0
Chr07	Phvul.007G202200	basic helix-loop-helix (bHLH) DNA-binding superfamily protein	0.772921	0.0359073	2.04081	4.1098e-10	1.26789	0
Chr06	Phvul.006G086200	0	1.33813	0.00371972	2.60507	7.68109e-07	1.26694	0
Chr01	Phvul.001G258800	DNA-binding HORMA family protein	1.34751	0.163649	2.61262	1.52328e-05	1.26511	GO:0007094
Chr09	Phvul.009G034000	ENTH/ANTH/VHS superfamily protein	0.842041	0.0105185	2.10273	4.05686e-13	1.26069	GO:0005543
Chr07	Phvul.007G057300	photosystem II 11 kDa protein-related	0.617759	0.105928	1.87689	0.00198015	1.25913	GO:0010207
Chr06	Phvul.006G195400	basic helix-loop-helix (bHLH) DNA-binding superfamily protein	2.84313	0.164611	4.10151	2.38424e-05	1.25839	0
Chr08	Phvul.008G271100	ethylene responsive element binding factor 3	0.542105	0.120788	1.7987	2.85954e-24	1.25659	GO:0006355,GO:0003700
Chr08	Phvul.008G170000	structural constituent of ribosome	3.08161	0.0603196	4.33749	0.000856749	1.25588	0
Chr01	Phvul.001G046600	Mitochondrial glycoprotein family protein	0.908292	0.00785191	2.1633	3.59597e-08	1.25501	GO:0005759
Chr07	Phvul.007G048600	cysteine-rich RLK (RECEPTOR-like protein kinase) 29	0.403385	0.52311	1.65695	8.73938e-06	1.25356	GO:0006468,GO:0004672
Chr09	Phvul.009G247700	Protein phosphatase 2C family protein	0.929296	0.00263852	2.1828	3.19218e-09	1.2535	GO:0003824,GO:0006470,GO:0004722
Chr02	Phvul.002G137900	0	1.03335	2.42467e-05	2.28431	3.74993e-09	1.25096	0
Chr07	Phvul.007G174800	heat shock transcription factor A6B	0.624773	0.338555	1.87255	0.035795	1.24778	GO:0043565,GO:0006355,GO:0005634,GO:0003700
Chr02	Phvul.002G062701	histidine triad nucleotide-binding 4	0.991832	0.0083253	2.23951	6.47198e-07	1.24768	0
Chr01	Phvul.001G092300	0	0.55728	0.109761	1.80248	0.00202586	1.2452	0
Chr01	Phvul.001G051400	0	1.45711	0.000577558	2.70087	4.0262e-05	1.24376	0
Chr06	Phvul.006G055200	serine acetyltransferase 2;2	0.694967	0.0790315	1.93754	1.37351e-05	1.24257	GO:0009001,GO:0006535,GO:0005737
Chr02	Phvul.002G280600	Mitochondrial substrate carrier family protein	0.483221	0.114289	1.72567	7.74521e-15	1.24244	0
Chr09	Phvul.009G094100	Mitochondrial substrate carrier family protein	0.425341	0.380552	1.66614	0.000146698	1.2408	0
Chr03	Phvul.003G233600	ACT domain repeat 1	2.57269	0.120988	3.81163	3.41795e-07	1.23894	0
Chr09	Phvul.009G181600	plant U-box 38	0.438036	0.178111	1.67696	3.65817e-06	1.23892	GO:0016567,GO:0004842,GO:0005515
Chr02	Phvul.002G136200	xyloglucan endotransglucosylase/hydrolase 30	0.283422	0.458686	1.52225	6.22016e-07	1.23883	GO:0048046,GO:0016762,GO:0006073,GO:0005618,GO:0005975,GO:0004553
Chr01	Phvul.001G088000	0	0.940012	0.000135174	2.1766	8.85498e-10	1.23659	0
Chr11	Phvul.011G216300	Peroxidase superfamily protein	0.288953	0.626633	1.52477	1.87731e-05	1.23581	GO:0055114,GO:0020037,GO:0006979,GO:0004601
Chr04	Phvul.004G004600	0	0.905564	0.00448214	2.1412	1.08439e-09	1.23564	0
Chr07	Phvul.007G024500	Protein phosphatase 2A regulatory B subunit family protein	0.618017	0.039652	1.85242	1.02937e-05	1.2344	GO:0008601,GO:0007165,GO:0000159
Chr02	Phvul.002G138100	RNA-binding (RRM/RBD/RNP motifs) family protein	0.273295	0.413852	1.50675	1.23283e-05	1.23346	GO:0003676
Chr01	Phvul.001G252400	ubiquitin-specific protease 3	0.300906	0.228096	1.5306	0.00207963	1.2297	GO:0036459,GO:0016579
Chr11	Phvul.011G045400	Erythronate-4-phosphate dehydrogenase family protein	0.572413	0.0927181	1.80022	1.06115e-10	1.22781	0
Chr06	Phvul.006G211900	0	1.14096	0.000696665	2.3656	5.34653e-05	1.22464	0
Chr05	Phvul.005G004400	FAD-binding Berberine family protein	0.85724	0.0863631	2.07982	4.04128e-05	1.22258	GO:0055114,GO:0050660,GO:0016491
Chr07	Phvul.007G228900	A20/AN1-like zinc finger family protein	0.839759	0.00193924	2.06216	6.21066e-10	1.2224	GO:0008270,GO:0003677
scaffold_15	Phvul.L001743	RmlC-like cupins superfamily protein	0.39067	0.468412	1.61169	2.35038e-09	1.22102	GO:0045735
Chr02	Phvul.002G231100	haloacid dehalogenase (HAD) superfamily protein	0.335554	0.212409	1.55525	6.23009e-06	1.2197	0
Chr08	Phvul.008G187700	Peptidase C78, ubiquitin fold modifier-specific peptidase 1/ 2	1.47433	0.0586726	2.69233	4.01869e-08	1.21801	0
Chr07	Phvul.007G092200	mitochondrial substrate carrier family protein	1.14493	0.00168261	2.36279	1.02041e-15	1.21786	GO:0005509
Chr02	Phvul.002G066000	zinc ion binding;transcription regulators	0.387092	0.248939	1.60453	9.60394e-08	1.21744	GO:0008270,GO:0006355,GO:0006352
Chr09	Phvul.009G020600	ACT-like protein tyrosine kinase family protein	1.35782	0.431011	2.57342	0.0029065	1.2156	GO:0006468,GO:0004672
Chr01	Phvul.001G083800	Uncharacterised protein family (UPF0041)	1.38964	0.00265919	2.60468	3.62096e-10	1.21504	GO:0006850,GO:0005743
Chr08	Phvul.008G155000	cytochrome P450, family 83, subfamily B, polypeptide 1	0.711457	0.114812	1.92513	0.000104212	1.21367	GO:0055114,GO:0020037,GO:0016705,GO:0005506
Chr08	Phvul.008G126500	Sec14p-like phosphatidylinositol transfer family protein	1.19677	2.17351e-06	2.41017	3.29731e-07	1.2134	0
Chr02	Phvul.002G106100	E3 ubiquitin ligase SCF complex subunit SKP1/ASK1 family protein	0.538593	0.100402	1.75041	9.52716e-08	1.21181	GO:0006511
Chr04	Phvul.004G041800	2-oxoglutarate (2OG) and Fe(II)-dependent oxygenase superfamily protein	4.49597	0.287189	5.70527	0.00366361	1.2093	GO:0055114,GO:0016491
Chr01	Phvul.001G178500	Cysteine proteinases superfamily protein	0.985628	0.000105849	2.19476	1.46627e-06	1.20913	0
Chr01	Phvul.001G035400	0	0.327914	0.714078	1.53409	0.0120344	1.20618	0
Chr08	Phvul.008G187900	response to low sulfur 2	0.855921	0.0814353	2.06197	8.13252e-05	1.20605	0
Chr07	Phvul.007G078100	RING/FYVE/PHD zinc finger superfamily protein	1.39259	0.131133	2.59824	5.46388e-05	1.20566	0
Chr11	Phvul.011G007400	RNI-like superfamily protein	1.09349	0.106793	2.29561	0.0191291	1.20212	0
Chr03	Phvul.003G132900	BREVIS RADIX-like 4	0.769564	0.187761	1.97144	0.0492668	1.20187	0
Chr02	Phvul.002G139200	phosphoenolpyruvate carboxykinase 1	0.946148	0.0424723	2.14666	3.46575e-08	1.20052	GO:0006094,GO:0005524,GO:0004612
Chr03	Phvul.003G016700	basic helix-loop-helix (bHLH) DNA-binding superfamily protein	0.696093	0.0342375	1.89352	1.00143e-08	1.19742	GO:0046983
Chr04	Phvul.004G162700	Late embryogenesis abundant (LEA) hydroxyproline-rich glycoprotein family	0.715606	0.00749984	1.9112	3.34227e-16	1.19559	0
Chr02	Phvul.002G108500	solanesyl diphosphate synthase 2	0.871329	0.35507	2.06467	0.000233537	1.19334	GO:0016765,GO:0015979
Chr07	Phvul.007G216900	winged-helix DNA-binding transcription factor family protein	0.896009	0.466818	2.08887	0.0245875	1.19286	GO:0006334,GO:0005634,GO:0003677,GO:0000786
Chr01	Phvul.001G206000	xylosyltransferase 1	1.04679	0.0042296	2.23859	9.63358e-10	1.19181	GO:0016757,GO:0016021
Chr08	Phvul.008G094300	0	0.893673	0.237814	2.08491	0.00555763	1.19124	0
Chr04	Phvul.004G109900	SCARECROW-like 8	0.878613	0.011044	2.06891	2.79929e-21	1.1903	0
Chr07	Phvul.007G067600	XB3 ortholog 3 in Arabidopsis thaliana	0.710465	0.00174711	1.89873	3.03215e-06	1.18827	0
Chr03	Phvul.003G261900	flavanone 3-hydroxylase	1.18054	0.000195383	2.36796	7.53526e-06	1.18742	GO:0055114,GO:0016491
Chr08	Phvul.008G170800	sulfate transporter 1;3	1.1479	0.00329536	2.33414	0.0009504	1.18624	GO:0016021,GO:0015116,GO:0008272,GO:0055085,GO:0016020,GO:0008271,GO:0005886
Chr06	Phvul.006G186600	Aluminium induced protein with YGL and LRDR motifs	0.32767	0.381268	1.51383	9.25573e-08	1.18616	0
Chr05	Phvul.005G042300	RING/U-box superfamily protein	0.448181	0.0705501	1.63313	5.95954e-07	1.18495	GO:0008270,GO:0005515
scaffold_15	Phvul.L007643	zinc finger (C3HC4-type RING finger) family protein	1.11578	0.00233371	2.30014	1.48764e-09	1.18436	GO:0008270,GO:0005515
Chr02	Phvul.002G149800	Octicosapeptide/Phox/Bem1p family protein	0.369323	0.44106	1.54894	0.00272811	1.17962	GO:0005515
Chr03	Phvul.003G145200	replicon protein A2	0.364625	0.495454	1.54296	0.00249651	1.17834	GO:0003676
Chr01	Phvul.001G113400	LEM3 (ligand-effect modulator 3) family protein / CDC50 family protein	4.22933	0.0901472	3.05319	0.0417997	1.17614	GO:0016020
Chr07	Phvul.007G014100	COP1-interacting protein 8	0.795311	0.00318886	1.96823	1.27174e-21	1.17292	GO:0008270,GO:0005515
Chr10	Phvul.010G125000	Phosphoinositide phosphatase family protein	0.516444	0.119514	1.68754	1.66274e-06	1.1711	GO:0042578,GO:0036092,GO:0007033
Chr03	Phvul.003G236200	LOB domain-containing protein 39	1.02444	0.00147211	2.19157	9.16429e-14	1.16714	0
Chr07	Phvul.007G203100	Plant neutral invertase family protein	0.467677	0.0932822	1.63454	2.08615e-06	1.16686	GO:0033926
Chr04	Phvul.004G158400	0	0.550822	0.162067	1.71515	0.000583661	1.16433	0
Chr04	Phvul.004G069400	Protein of unknown function (DUF677)	1.4682	0.00394335	2.62863	0.000164073	1.16043	0
Chr02	Phvul.002G032100	syntaxin of plants 112	1.39221	0.577833	2.55263	0.000575899	1.16042	GO:0005515,GO:0016020
Chr03	Phvul.003G037500	Phosphatidylinositol 3- and 4-kinase family protein	0.943574	0.00267736	2.09941	1.23225e-09	1.15583	GO:0016773
Chr09	Phvul.009G045000	pseudo-response regulator 5	0.481984	0.455192	1.63705	0.000475817	1.15507	GO:0005515,GO:0000160
Chr02	Phvul.002G031500	tubby like protein 2	1.14554	0.00125026	2.29834	2.27921e-18	1.15281	GO:0005515
Chr09	Phvul.009G001300	SAUR-like auxin-responsive protein family	1.30161	0.0324132	2.45394	4.7543e-05	1.15233	GO:0009733
Chr06	Phvul.006G190000	bromodomain 4	0.627343	0.207712	1.77779	1.00896e-05	1.15044	GO:0005515
Chr11	Phvul.011G158400	proton pump interactor 1	0.737165	0.00179818	1.88656	1.57442e-05	1.1494	GO:0010155,GO:0005886,GO:0005783
Chr01	Phvul.001G220600	Protein of unknown function (DUF300)	1.03497	5.36336e-06	2.18203	8.38727e-09	1.14706	0
Chr07	Phvul.007G190700	0	0.570793	0.00606105	1.71621	5.28284e-12	1.14542	0
Chr02	Phvul.002G220600	PLAC8 family protein	1.15885	0.0166658	2.30399	9.58748e-06	1.14514	0
Chr07	Phvul.007G043400	Uncharacterised protein family SERF	0.788438	0.00653739	1.93303	1.24397e-08	1.1446	0
Chr07	Phvul.007G168100	receptor-like kinase in in flowers 3	0.950657	6.48534e-05	2.09389	3.50458e-07	1.14324	GO:0006468,GO:0005524,GO:0004672
Chr10	Phvul.010G133600	Mitochondrial substrate carrier family protein	1.1893	0.0030425	2.33137	1.78659e-10	1.14207	0
Chr01	Phvul.001G135600	guanylate kinase	0.468232	0.0839272	1.60977	5.03286e-05	1.14154	0
Chr01	Phvul.001G183700	Eukaryotic release factor 1 (eRF1) family protein	0.798448	0.290772	1.93767	0.025829	1.13922	GO:0071025,GO:0070966,GO:0070481
Chr11	Phvul.011G082801	0	1.21005	3.84228e-05	2.34668	1.02749e-08	1.13663	0
Chr09	Phvul.009G156300	xylem NAC domain 1	1.35621	0.00567106	2.49163	5.12657e-13	1.13541	GO:0006355,GO:0003677
Chr08	Phvul.008G275100	Protein kinase superfamily protein	0.601102	0.120458	1.73646	0.00174905	1.13536	GO:0006468,GO:0005524,GO:0004672
Chr08	Phvul.008G114000	0	0.964015	0.0502802	2.09933	0.00109605	1.13532	0
Chr03	Phvul.003G278900	nodulin MtN21 /EamA-like transporter family protein	1.04111	0.00069663	2.17612	2.17266e-06	1.13501	GO:0016021,GO:0016020,GO:0022857
Chr05	Phvul.005G054500	Di-glucose binding protein with Kinesin motor domain	0.383501	0.737639	1.51836	0.0234496	1.13486	GO:0008017,GO:0007018,GO:0005524,GO:0003777,GO:0005871
Chr08	Phvul.008G026200	0	1.01759	0.229821	2.15196	0.000448272	1.13437	0
Chr02	Phvul.002G253500	S-adenosyl-L-methionine-dependent methyltransferases superfamily protein	1.58872	0.0686361	2.72024	0.0241971	1.13152	GO:0008168,GO:0008152
Chr11	Phvul.011G019000	0	0.608313	0.00642616	1.73728	6.42516e-10	1.12897	0
Chr11	Phvul.011G058300	PLC-like phosphodiesterases superfamily protein	1.33748	0.00554685	2.4645	1.38011e-05	1.12701	0
Chr11	Phvul.011G146700	Uncharacterised conserved protein (UCP012943)	0.446002	0.146401	1.57102	2.18864e-06	1.12502	0
Chr07	Phvul.007G189000	0	1.27575	0.0172983	2.39772	9.44624e-09	1.12197	0
Chr02	Phvul.002G164300	0	1.40096	2.90061e-05	2.52117	5.19609e-12	1.12021	0
Chr09	Phvul.009G148600	ARABIDOPSIS TRITHORAX-RELATED PROTEIN 5	0.420904	0.56151	1.54099	0.00905575	1.12009	GO:0005515
Chr04	Phvul.004G000900	0	0.38347	0.265529	1.50328	5.57453e-05	1.11981	0
Chr07	Phvul.007G141800	embryo defective 2739	0.835114	0.0564975	1.95357	2.55644e-05	1.11845	0
scaffold_15	Phvul.L003843	histone H2A 12	0.855705	0.00326201	1.96988	2.80962e-31	1.11418	GO:0003677
Chr08	Phvul.008G219300	alpha-soluble NSF attachment protein 2	0.985468	0.00293734	2.09578	1.36503e-07	1.11031	GO:0006886
Chr11	Phvul.011G065100	63 kDa inner membrane family protein	0.562251	0.0574456	1.67103	1.39236e-06	1.10878	GO:0051205,GO:0016021
Chr04	Phvul.004G148400	0	0.942122	0.0310309	2.04872	9.30078e-06	1.1066	0
Chr01	Phvul.001G218800	phytochrome interacting factor 3	3.00772	0.12894	1.90556	0.000101505	1.10216	GO:0046983
Chr10	Phvul.010G160100	golgi snare 11	1.04017	2.0312e-05	2.14204	3.18845e-07	1.10187	GO:0016021,GO:0006888,GO:0005801,GO:0000139
Chr01	Phvul.001G047400	0	1.26035	0.272147	2.36042	0.0036693	1.10007	0
Chr07	Phvul.007G073800	ferric reduction oxidase 2	0.499597	0.226895	1.5996	9.73144e-06	1.1	GO:0055114,GO:0016491
Chr09	Phvul.009G089600	0	1.18553	0.00332214	2.28479	6.09103e-09	1.09927	0
Chr03	Phvul.003G101000	0	0.805846	0.000127846	1.90361	1.19459e-05	1.09777	GO:0005515
Chr11	Phvul.011G045500	BTB/POZ domain-containing protein	1.38675	0.0057461	2.48346	2.53578e-17	1.09671	0
Chr07	Phvul.007G014300	alpha/beta-Hydrolases superfamily protein	1.4376	0.00389594	2.53274	1.69044e-05	1.09514	0
Chr03	Phvul.003G152300	UDP-D-glucuronate 4-epimerase 1	0.708985	0.0160248	1.80161	1.83102e-06	1.09263	GO:0055114,GO:0016616,GO:0006694,GO:0003854
Chr08	Phvul.008G289600	Endomembrane protein 70 protein family	1.12727	0.0336564	2.21709	8.4065e-06	1.08982	GO:0016021
scaffold_15	Phvul.L003343	histone H2A 12	0.658756	0.0135657	1.74557	1.09654e-17	1.08681	GO:0003677
Chr08	Phvul.008G151806	phosphoenolpyruvate carboxylase kinase 1	0.908262	0.0144215	1.99427	0.00018015	1.08601	GO:0006468,GO:0004672
Chr08	Phvul.008G267600	disease resistance protein (TIR-NBS-LRR class), putative	0.796238	0.252405	1.88172	0.00115751	1.08548	GO:0007165,GO:0005515
Chr05	Phvul.005G155400	peroxin 13	0.476398	0.133215	1.5549	1.34558e-17	1.07851	0
Chr03	Phvul.003G007900	Cyclophilin-like peptidyl-prolyl cis-trans isomerase family protein	1.00898	0.645194	2.0871	0.00168966	1.07812	GO:0006457,GO:0003755,GO:0000413
Chr09	Phvul.009G177500	SKP1/ASK-interacting protein 16	0.869643	0.0115771	1.94607	1.82906e-08	1.07643	GO:0005515
Chr05	Phvul.005G084500	NAC (No Apical Meristem) domain transcriptional regulator superfamily protein	1.39918	0.0117386	2.47547	1.63115e-09	1.07629	GO:0006355,GO:0003677
Chr03	Phvul.003G173300	PLATZ transcription factor family protein	1.61312	0.0668453	2.68931	0.0249347	1.07619	0
Chr07	Phvul.007G082000	Integrase-type DNA-binding superfamily protein	1.47586	3.23901e-05	2.5504	1.98551e-14	1.07454	GO:0006355,GO:0003700
Chr06	Phvul.006G046700	mannose-1-phosphate guanylyltransferase (GDP)s;GDP-galactose:mannose-1-phosphate guanylyltransferases;GDP-galactose:glucose-1-phosphate guanylyltransferases;GDP-galactose:myoinositol-1-phosphate guanylyltransferases;glucose-1-phosphate guanylyltransferase	0.868701	1.80469e-06	1.94268	1.1084e-09	1.07398	GO:0080048
Chr07	Phvul.007G181800	RING/U-box superfamily protein	0.609091	0.0471141	1.68227	0.000650105	1.07318	GO:0008270,GO:0005515
Chr04	Phvul.004G065000	0	0.949094	0.000387374	2.02111	1.56147e-08	1.07201	0
Chr05	Phvul.005G165900	protein kinase family protein / peptidoglycan-binding LysM domain-containing protein	1.59947	0.290095	2.6694	0.00791497	1.06993	GO:0006468,GO:0004672
Chr10	Phvul.010G005600	0	0.757188	0.200547	1.82623	1.73095e-09	1.06905	0
Chr01	Phvul.001G028300	F-box family protein	0.455166	0.193355	1.52229	2.69635e-05	1.06713	GO:0005515
Chr01	Phvul.001G174200	Homeodomain-like superfamily protein	1.41174	0.153384	2.47886	0.0452798	1.06712	0
Chr09	Phvul.009G066960	WUSCHEL related homeobox 4	0.721811	0.511873	1.78827	0.0309231	1.06646	GO:0003677
Chr07	Phvul.007G051100	cysteine-rich RLK (RECEPTOR-like protein kinase) 25	0.912614	0.138192	1.97833	3.7219e-07	1.06572	GO:0006468,GO:0004672
Chr11	Phvul.011G085300	Exostosin family protein	0.735692	0.0518571	1.80091	1.63633e-15	1.06522	0
Chr07	Phvul.007G111700	0	1.33968	0.614595	2.40472	0.000856838	1.06504	0
Chr01	Phvul.001G188700	uridine-ribohydrolase 1	0.970138	0.00279908	2.03248	3.01205e-08	1.06234	0
Chr07	Phvul.007G047700	Inositol 1,3,4-trisphosphate 5/6-kinase family protein	1.03536	0.0116626	2.09646	5.822e-08	1.0611	GO:0052726,GO:0052725,GO:0047325,GO:0032957,GO:0005622,GO:0005524,GO:0000287
Chr07	Phvul.007G105800	Myotubularin-like phosphatases II superfamily	0.645262	0.0426214	1.70509	1.13318e-20	1.05982	0
Chr11	Phvul.011G186800	ABA-responsive element binding protein 3	1.14148	2.12379e-09	2.19979	1.98526e-05	1.05831	GO:0043565,GO:0006355,GO:0003700
Chr03	Phvul.003G034800	0	1.01798	0.188621	2.07408	0.0317333	1.0561	GO:0046872,GO:0030001
Chr03	Phvul.003G130100	Protein of unknown function (DUF567)	1.48642	0.116829	2.54225	0.000128334	1.05583	0
Chr11	Phvul.011G099300	plant U-box 23	1.11002	0.149449	2.1653	0.007938	1.05528	GO:0016567,GO:0004842
Chr03	Phvul.003G246700	ASYMMETRIC LEAVES 2-like 1	1.77937	0.18925	2.8335	3.23868e-08	1.05413	0
Chr09	Phvul.009G185000	zinc finger (C3HC4-type RING finger) family protein	0.821693	0.000285267	1.87558	1.10206e-05	1.05389	GO:0046872,GO:0006508,GO:0004176
Chr11	Phvul.011G005400	glycosyl hydrolase 9B1	1.30146	NA	2.35485	0.049908	1.05339	GO:0005975,GO:0004553
Chr08	Phvul.008G219700	dehydration-induced protein (ERD15)	1.02658	0.0445754	2.07982	8.55197e-10	1.05324	0
Chr09	Phvul.009G227500	0	1.19253	0.128346	2.24571	0.00222507	1.05319	0
Chr02	Phvul.002G022100	methyl esterase 3	0.462877	0.188676	1.51581	0.000308293	1.05294	0
Chr05	Phvul.005G107800	Wound-responsive family protein	0.611453	0.0650158	1.66384	3.89413e-05	1.05239	0
Chr02	Phvul.002G279500	XS domain-containing protein / XS zinc finger domain-containing protein-related	0.852898	0.03516	1.90318	0.00879624	1.05028	GO:0031047
Chr08	Phvul.008G237200	nudix hydrolase homolog 18	1.06644	0.015466	2.11606	2.41048e-05	1.04962	GO:0016787
Chr05	Phvul.005G084800	0	0.727457	0.0273945	1.77375	1.44097e-06	1.04629	0
Chr09	Phvul.009G037200	Chaperone DnaJ-domain superfamily protein	0.535652	0.0209842	1.58147	5.37401e-07	1.04582	0
Chr03	Phvul.003G196200	RING/U-box superfamily protein	0.473514	0.0993447	1.51845	9.03742e-09	1.04493	0
Chr07	Phvul.007G092000	LOB domain-containing protein 1	1.03176	0.0888804	2.0721	0.000719028	1.04034	0
Chr01	Phvul.001G125100	Tetratricopeptide repeat (TPR)-like superfamily protein	1.18237	0.000324285	2.22202	1.40279e-06	1.03965	GO:0000266
Chr03	Phvul.003G050500	DNAJ-like 20	0.507474	0.18186	1.54619	0.000138001	1.03871	0
Chr06	Phvul.006G220600	0	0.729567	0.00516766	1.76282	1.89013e-11	1.03325	0
Chr07	Phvul.007G085900	serine protease inhibitor, Kazal-type family protein	1.29405	0.000951018	2.32724	1.89171e-11	1.03318	0
Chr01	Phvul.001G054300	HXXXD-type acyl-transferase family protein	1.32307	0.466818	2.35275	0.0212283	1.02968	GO:0016747
Chr05	Phvul.005G185701	Protein kinase protein with adenine nucleotide alpha hydrolases-like domain	0.667337	0.0221525	1.69568	7.62891e-06	1.02835	GO:0006468,GO:0005524,GO:0004672
Chr10	Phvul.010G023600	Protein kinase superfamily protein	0.597447	0.00125502	1.62401	1.81337e-05	1.02657	GO:0006468,GO:0005524,GO:0004672
Chr08	Phvul.008G098300	Homeodomain-like superfamily protein	1.27178	0.000134296	2.29809	1.99493e-05	1.02631	GO:0006351,GO:0005634,GO:0003700
Chr07	Phvul.007G159100	ATP binding microtubule motor family protein	1.47355	0.0450532	2.49939	4.17116e-05	1.02584	GO:0008017,GO:0007018,GO:0005524,GO:0003777,GO:0005871
Chr07	Phvul.007G164200	Chaperone DnaJ-domain superfamily protein	0.663761	0.00442293	1.68864	8.19782e-10	1.02488	0
Chr10	Phvul.010G164500	Mitochondrial substrate carrier family protein	1.10201	0.00137216	2.12662	6.39538e-07	1.02461	0
Chr07	Phvul.007G250700	0	0.55133	0.0486009	1.57343	0.0308367	1.0221	0
Chr11	Phvul.011G139000	Translation initiation factor SUI1 family protein	0.833119	0.000219708	1.85318	1.04285e-10	1.02006	GO:0006413,GO:0003743
Chr02	Phvul.002G241500	ER lumen protein retaining receptor family protein	1.36799	7.40092e-05	2.3872	3.74171e-10	1.01921	GO:0046923,GO:0016021,GO:0006621
Chr01	Phvul.001G161500	Sugar isomerase (SIS) family protein	1.06487	0.000763046	2.08251	1.07322e-09	1.01764	GO:0030246,GO:0005975
Chr07	Phvul.007G010300	Protein of unknown function (DUF674)	3.37097	NA	4.3879	1.44097e-06	1.01692	0
Chr06	Phvul.006G222201	alcohol dehydrogenase 1	1.16231	0.393531	2.17907	0.00307773	1.01677	GO:0055114,GO:0016491,GO:0008270
Chr02	Phvul.002G103200	0	1.04781	5.47679e-05	2.06205	1.9428e-05	1.01424	0
Chr08	Phvul.008G036900	Ribosomal protein L34e superfamily protein	0.96576	0.000881822	1.97913	5.14988e-10	1.01337	GO:0006412,GO:0005840,GO:0005622,GO:0003735
Chr02	Phvul.002G016700	cooperatively regulated by ethylene and jasmonate 1	0.496241	0.145827	1.50679	6.8931e-05	1.01055	GO:0006355,GO:0003700
Chr02	Phvul.002G176800	Ribonuclease inhibitor	1.12445	2.55126e-07	2.13185	1.20255e-08	1.0074	0
Chr02	Phvul.002G164700	UDP-D-glucose/UDP-D-galactose 4-epimerase 5	0.828278	0.0552326	1.83401	2.97919e-10	1.00573	GO:0055114,GO:0016616,GO:0006694,GO:0003854
Chr07	Phvul.007G044000	Transducin/WD40 repeat-like superfamily protein	0.979261	0.0360449	1.98363	5.63296e-06	1.00437	GO:0005515
Chr07	Phvul.007G062800	Stabilizer of iron transporter SufD / Polynucleotidyl transferase	1.37752	4.59938e-05	2.38128	0.00434359	1.00376	GO:0005515,GO:0003676
Chr10	Phvul.010G024301	Disease resistance protein (TIR-NBS-LRR class) family	0.521175	0.160248	1.52474	0.0048477	1.00357	GO:0007165,GO:0005515,GO:0043531
Chr09	Phvul.009G227700	Mob1/phocein family protein	0.981955	0.000976455	1.98211	1.02092e-16	1.00015	0
Chr06	Phvul.006G206900	dentin sialophosphoprotein-related	0.581785	0.274456	1.58119	8.88007e-09	0.999403	0
Chr04	Phvul.004G113200	SKP1-like 21	1.41441	0.00050496	2.41303	5.79738e-06	0.998622	GO:0006511
Chr05	Phvul.005G133900	cyclic nucleotide-gated channel 15	1.6949	0.146413	2.69334	0.0100525	0.998436	GO:0055085,GO:0016020,GO:0006811,GO:0005216
Chr09	Phvul.009G003500	2-oxoglutarate (2OG) and Fe(II)-dependent oxygenase superfamily protein	1.35076	0.0107044	2.3464	4.43465e-06	0.99564	GO:0055114,GO:0016491
Chr08	Phvul.008G261200	ELF4-like 1	0.59234	0.12101	1.58739	0.000240735	0.995052	0
Chr02	Phvul.002G245600	Adenine nucleotide alpha hydrolases-like superfamily protein	0.648259	0.151469	1.64264	3.54424e-07	0.994382	GO:0006950
Chr02	Phvul.002G221700	0	1.47198	1.69337e-05	2.46539	2.45267e-20	0.993415	0
Chr06	Phvul.006G177900	0	3.19158	0.275359	4.18449	0.00038048	0.992909	0
Chr09	Phvul.009G155300	Copine (Calcium-dependent phospholipid-binding protein) family	0.882638	0.0527488	1.87109	0.000446028	0.988447	0
Chr09	Phvul.009G143500	Pentatricopeptide repeat (PPR) superfamily protein	0.86344	0.0343993	1.85099	6.16295e-14	0.98755	0
Chr02	Phvul.002G048800	polyubiquitin 10	1.04332	0.000220555	2.0299	8.4742e-05	0.986586	0
Chr06	Phvul.006G043900	Translation initiation factor SUI1 family protein	1.15596	6.3333e-06	2.14175	1.79714e-21	0.985795	GO:0006413,GO:0003743
Chr03	Phvul.003G227200	SBP (S-ribonuclease binding protein) family protein	0.587266	0.0735588	1.57275	0.00274952	0.985488	0
Chr06	Phvul.006G161200	beta-amylase 3	1.44601	0.00743521	2.43101	2.76661e-10	0.985008	GO:0016161,GO:0000272
Chr08	Phvul.008G041200	GAST1 protein homolog 4	1.64849	0.132577	2.63296	0.000899796	0.984469	0
Chr08	Phvul.008G038000	myb domain protein 16	1.39118	0.000141775	2.37282	2.61116e-10	0.98164	0
Chr01	Phvul.001G024000	SPla/RYanodine receptor (SPRY) domain-containing protein	0.741354	0.177568	1.72273	0.000249937	0.981372	GO:0005515
Chr10	Phvul.010G023900	heavy metal atpase 5	1.34354	0.000127181	2.3237	6.38945e-09	0.980156	GO:0046872,GO:0030001,GO:0000166
Chr11	Phvul.011G212500	0	0.566967	0.0734628	1.5463	0.000753119	0.979338	0
Chr04	Phvul.004G070150	0	0.77971	0.209243	1.75677	8.87333e-07	0.977057	0
Chr03	Phvul.003G191700	IQ-domain 31	0.906079	0.0332631	1.88231	7.46882e-07	0.976231	GO:0005515
Chr04	Phvul.004G070125	basic helix-loop-helix (bHLH) DNA-binding superfamily protein	0.925156	0.0198365	1.90115	1.04247e-14	0.975997	GO:0046983
Chr03	Phvul.003G249500	0	2.66602	NA	3.64177	0.0157409	0.975752	0
Chr03	Phvul.003G257700	0	1.3942	3.06114e-07	2.36919	4.85085e-09	0.974992	0
Chr04	Phvul.004G174200	HAD superfamily, subfamily IIIB acid phosphatase	0.775308	0.00253263	1.74873	1.1917e-14	0.97342	GO:0003993
Chr02	Phvul.002G090100	Protein of unknown function, DUF538	0.733292	0.017358	1.70636	0.0115845	0.973069	0
scaffold_1140	Phvul.L001620	ARM repeat superfamily protein	1.20552	3.34824e-05	2.17639	2.22274e-11	0.970878	GO:0005515
Chr05	Phvul.005G115800	B-cell receptor-associated 31-like	0.824211	0.00127677	1.79302	8.2049e-07	0.968812	GO:0016021,GO:0006886,GO:0005783
Chr02	Phvul.002G026100	RING/U-box superfamily protein	0.841345	0.00094205	1.80769	1.8467e-15	0.966341	0
Chr05	Phvul.005G057600	SBP (S-ribonuclease binding protein) family protein	0.910086	0.00293734	1.8761	0.000529827	0.966015	0
Chr07	Phvul.007G128800	HR-like lesion-inducing protein-related	1.02405	0.00509554	1.98892	0.000179144	0.964865	0
Chr10	Phvul.010G015000	DHHC-type zinc finger family protein	1.11048	0.000193405	2.07388	2.85289e-06	0.963405	GO:0008270
Chr09	Phvul.009G123100	RING/U-box superfamily protein	1.43277	0.00438204	2.39591	0.00215145	0.963141	GO:0008270,GO:0005515
Chr06	Phvul.006G070500	Nuclear transport factor 2 (NTF2) family protein	0.924177	0.00104831	1.88731	5.95693e-06	0.963136	GO:0005515
Chr02	Phvul.002G112500	ACT-like protein tyrosine kinase family protein	1.3927	7.09364e-05	2.35443	1.73715e-10	0.961729	GO:0006468,GO:0004672
Chr03	Phvul.003G238900	Tetratricopeptide repeat (TPR)-like superfamily protein	0.585151	0.325719	1.54621	4.42995e-07	0.961062	0
Chr03	Phvul.003G150500	0	1.04991	1.89754e-06	2.01089	2.73608e-11	0.960981	0
Chr02	Phvul.002G163700	Integrase-type DNA-binding superfamily protein	0.824653	0.0805079	1.78025	0.00164052	0.955592	GO:0006355,GO:0003700
Chr06	Phvul.006G103900	Myosin family protein with Dil domain	1.18046	0.00295101	2.13522	7.19908e-05	0.954753	GO:0016459,GO:0005524,GO:0003774,GO:0005515
Chr01	Phvul.001G174700	minichromosome maintenance 8	0.614642	0.276346	1.5693	0.000664128	0.954657	GO:0006260,GO:0005524,GO:0003677
Chr06	Phvul.006G166800	Protein kinase superfamily protein	0.956007	0.104727	1.91012	5.31829e-06	0.95411	GO:0006468,GO:0004672,GO:0005524
Chr04	Phvul.004G026700	TBP-associated factor 5	0.602486	0.00416111	1.55451	3.44023e-11	0.952026	GO:0005515
Chr02	Phvul.002G060750	Plant invertase/pectin methylesterase inhibitor superfamily protein	0.989802	0.223761	1.94095	0.0175711	0.951144	GO:0004857
Chr01	Phvul.001G198800	Protein of unknown function, DUF593	1.12774	0.00141769	2.07792	1.64416e-10	0.950179	0
Chr09	Phvul.009G042900	transcript elongation factor IIS	1.11913	2.67557e-06	2.06742	1.93391e-21	0.948296	GO:0006351,GO:0005634,GO:0003677,GO:0008270,GO:0003676
Chr03	Phvul.003G158800	Glycosyl hydrolase family protein with chitinase insertion domain	4.4177	0.294253	3.46978	0.000918853	0.947922	GO:0005975,GO:0004553
Chr11	Phvul.011G070500	Protein kinase superfamily protein	0.674065	0.0560969	1.62094	7.85068e-07	0.946872	GO:0006468,GO:0004672
Chr07	Phvul.007G222300	growth-regulating factor 3	0.764555	0.164661	1.7112	0.00113011	0.946642	GO:0006355,GO:0005634,GO:0005524,GO:0032502,GO:0006351
Chr09	Phvul.009G044800	0	0.712167	0.0247685	1.65845	6.44792e-09	0.946287	0
Chr08	Phvul.008G009700	Translation initiation factor IF2/IF5	0.884898	8.73712e-06	1.82574	2.2777e-10	0.940842	GO:0005515,GO:0006413,GO:0003743
Chr01	Phvul.001G262000	chaperone protein dnaJ-related	1.13913	2.89416e-05	2.07915	3.02374e-17	0.94002	0
Chr07	Phvul.007G275500	ROP-interactive CRIB motif-containing protein 1	1.08011	0.00323972	2.01861	4.7041e-06	0.938501	0
Chr06	Phvul.006G189000	3-hydroxyacyl-CoA dehydratase 1	0.742613	0.0278843	1.68075	1.18925e-17	0.938136	GO:0008152,GO:0003824
Chr11	Phvul.011G174500	Ubiquitin carboxyl-terminal hydrolase family protein	0.817575	0.0206193	1.75518	7.06251e-08	0.937602	0
Chr03	Phvul.003G019200	UDP-3-O-acyl N-acetylglycosamine deacetylase family protein	0.838071	0.024787	1.77418	8.13498e-13	0.936114	GO:0009245,GO:0008759
Chr10	Phvul.010G103800	Heavy metal transport/detoxification superfamily protein	0.756431	0.00741867	1.69234	9.58877e-06	0.935905	GO:0046872,GO:0030001
Chr06	Phvul.006G002700	VQ motif-containing protein	0.780338	0.0119216	1.71527	1.29095e-07	0.934928	0
Chr01	Phvul.001G092800	Major facilitator superfamily protein	1.0318	0.00256725	1.96456	6.76052e-06	0.932757	0
Chr05	Phvul.005G168700	RHO guanyl-nucleotide exchange factor 12	0.667058	0.554072	1.59845	0.0417822	0.93139	GO:0005089
Chr08	Phvul.008G241700	polyamine oxidase 4	1.16022	0.00502545	2.08923	0.00335737	0.929004	0
Chr11	Phvul.011G055900	beta glucosidase 15	1.2416	0.0772732	2.17035	0.00100656	0.928742	GO:0005975,GO:0004553
Chr03	Phvul.003G277200	UDP-Glycosyltransferase superfamily protein	0.982678	0.0165094	1.90866	0.000243533	0.925984	0
Chr07	Phvul.007G215100	beta-xylosidase 2	1.39706	0.00676905	2.32208	0.00146748	0.925024	GO:0005975,GO:0004553
Chr07	Phvul.007G275400	Transducin/WD40 repeat-like superfamily protein	1.07809	0.00731925	2.00121	0.000240715	0.923124	0
Chr01	Phvul.001G115500	Uncharacterized conserved protein (DUF2215)	1.01783	4.70354e-08	1.93802	4.35878e-11	0.920187	0
Chr09	Phvul.009G118800	Arabidopsis phospholipase-like protein (PEARLI 4) family	1.16113	0.000666088	2.08072	0.000108978	0.919585	0
Chr10	Phvul.010G126400	sequence-specific DNA binding transcription factors	1.46966	5.3046e-06	2.38866	6.38324e-23	0.918997	0
Chr09	Phvul.009G113000	alpha/beta-Hydrolases superfamily protein	0.620639	0.138568	1.5378	0.00117572	0.917162	0
Chr03	Phvul.003G200500	similar to RCD one 5	0.74033	0.0258367	1.65734	9.4126e-05	0.91701	0
Chr02	Phvul.002G267400	essential meiotic endonuclease 1B	0.682284	0.083837	1.59859	0.000775441	0.916305	GO:0004518,GO:0003677
Chr02	Phvul.002G256400	Mitochondrial substrate carrier family protein	0.684039	0.368044	1.5969	0.03756	0.912859	0
Chr01	Phvul.001G254800	beta-1,4-N-acetylglucosaminyltransferase family protein	0.64016	0.234353	1.55272	3.1235e-08	0.91256	GO:0016020,GO:0006487,GO:0003830
Chr03	Phvul.003G240800	Granulin repeat cysteine protease family protein	0.661983	0.133865	1.57444	0.00617595	0.912458	GO:0008234,GO:0006508
Chr07	Phvul.007G158100	0	0.649403	0.0156959	1.55806	6.87358e-06	0.908661	0
Chr01	Phvul.001G111100	0	1.1668	0.00752296	2.07235	3.59433e-08	0.905548	0
Chr09	Phvul.009G218300	JUMONJI 14	1.03311	0.000100382	1.93858	1.59182e-10	0.905474	GO:0005634
Chr03	Phvul.003G127100	RING/FYVE/PHD-type zinc finger family protein	0.648512	0.0889479	1.55348	7.22809e-06	0.904963	GO:0046872
Chr03	Phvul.003G223200	homeobox protein 2	0.987408	5.201e-05	1.8884	2.04703e-12	0.90099	GO:0043565,GO:0006355,GO:0003700,GO:0003677,GO:0005634
Chr06	Phvul.006G149640	Ubiquitin-like superfamily protein	1.33032	4.9302e-05	2.22884	2.0614e-08	0.898521	GO:0005737,GO:0000045
Chr08	Phvul.008G113600	glutathione S-transferase TAU 8	0.781214	0.0153468	1.67472	7.57075e-10	0.893508	GO:0005515
Chr11	Phvul.011G070600	pseudo-response regulator 7	0.722793	0.0980535	1.61576	4.77761e-05	0.892965	GO:0005515
Chr09	Phvul.009G072000	ZCF37	1.17952	0.0179743	2.07127	3.93804e-09	0.891752	0
Chr02	Phvul.002G124500	Major facilitator superfamily protein	1.17133	0.0023473	2.06231	1.31984e-08	0.890985	0
Chr02	Phvul.002G108600	Chaperone DnaJ-domain superfamily protein	1.12232	0.00568585	2.01236	7.43995e-18	0.890037	0
Chr09	Phvul.009G097600	Protein phosphatase 2A regulatory B subunit family protein	0.93469	0.00548975	1.8244	1.77235e-07	0.889713	GO:0008601,GO:0007165,GO:0000159
Chr11	Phvul.011G162900	ethylene responsive element binding factor 4	0.796385	0.522741	1.68223	0.000165377	0.885846	GO:0006355,GO:0003700
Chr02	Phvul.002G117000	0	0.662169	0.0109447	1.54715	3.38431e-05	0.884979	0
Chr07	Phvul.007G217700	FUMARASE 2	1.80131	0.281121	2.68072	0.0138485	0.879412	GO:0016829,GO:0006099
Chr03	Phvul.003G153500	0	0.696614	0.659009	1.57385	0.0194364	0.877238	0
Chr06	Phvul.006G190200	secretory carrier 3	0.966635	0.00309131	1.8425	2.12333e-05	0.875862	GO:0016021,GO:0015031
Chr01	Phvul.001G238900	UDP-Glycosyltransferase superfamily protein	0.794832	0.0169264	1.67023	0.00278962	0.875394	GO:0016758,GO:0008152
Chr09	Phvul.009G052500	Protein with RING/U-box and TRAF-like domains	0.660157	0.0606778	1.53363	1.69487e-07	0.873471	GO:0007275,GO:0006511,GO:0005634
Chr09	Phvul.009G043000	0	0.627779	0.0489538	1.50097	0.00018831	0.873191	0
scaffold_17	Phvul.L002146	HCP-like superfamily protein with MYND-type zinc finger	1.36229	1.04136e-08	2.23522	0.000644349	0.872935	0
Chr08	Phvul.008G114700	prenylated RAB acceptor 1.A1	0.680468	0.0192715	1.55279	0.000112295	0.872323	0
Chr07	Phvul.007G105600	0	0.713597	0.0267687	1.583	1.64964e-07	0.869403	0
Chr02	Phvul.002G089000	UDP-galactose transporter 3	0.773474	0.0633892	1.64223	4.32606e-11	0.868759	GO:0055085
Chr05	Phvul.005G117200	P-loop containing nucleoside triphosphate hydrolases superfamily protein	1.43207	0.00263884	2.29833	1.7669e-13	0.86626	GO:0008017,GO:0007018,GO:0005524,GO:0003777,GO:0005871
Chr03	Phvul.003G268400	Arabidopsis protein of unknown function (DUF241)	0.870083	0.629276	1.73421	0.0483665	0.864128	0
Chr02	Phvul.002G062200	Ubiquitin-like superfamily protein	0.726095	0.0622233	1.58833	8.1135e-06	0.862233	GO:0005737,GO:0000045
Chr07	Phvul.007G212700	0	0.728011	0.00568039	1.58916	3.75416e-05	0.86115	0
Chr02	Phvul.002G098800	alpha/beta-Hydrolases superfamily protein	1.38616	9.57116e-05	2.24305	8.03012e-11	0.856888	GO:0008374,GO:0006629
Chr08	Phvul.008G079600	Pentatricopeptide repeat (PPR) superfamily protein	0.787689	0.139881	1.64451	0.00781351	0.85682	0
Chr03	Phvul.003G108000	glycine-rich protein	1.42129	0.000460425	2.27407	2.18619e-07	0.85278	0
Chr11	Phvul.011G013300	Excinuclease ABC, C subunit, N-terminal	0.732361	0.00332002	1.583	9.22628e-06	0.85064	0
Chr10	Phvul.010G123400	0	0.807431	0.0408024	1.65737	1.55239e-13	0.849943	0
Chr08	Phvul.008G260300	alternative NAD(P)H dehydrogenase 1	0.854064	0.00583731	1.70273	0.0027713	0.848671	GO:0055114,GO:0016491
Chr07	Phvul.007G262600	SC35-like splicing factor 33	0.910439	0.0177224	1.75747	1.10414e-07	0.847027	GO:0003676
Chr10	Phvul.010G114500	phosphoinositide 4-kinase gamma 4	1.08044	0.000462269	1.92706	1.1323e-05	0.846619	GO:0005515,GO:0016773
Chr07	Phvul.007G105100	Cysteine proteinases superfamily protein	1.02562	0.000279037	1.87028	2.64295e-07	0.844654	0
Chr11	Phvul.011G058700	Kinase-related protein of unknown function (DUF1296)	0.917362	0.128911	1.7616	0.000116737	0.844233	0
Chr07	Phvul.007G225500	0	1.1452	0.103803	1.98696	0.00968197	0.841758	0
Chr08	Phvul.008G049300	Alcohol dehydrogenase transcription factor Myb/SANT-like family protein	1.14296	0.000703383	1.98276	1.6307e-14	0.839795	0
Chr09	Phvul.009G078600	Mitochondrial substrate carrier family protein	1.19259	1.24471e-05	2.03114	9.91915e-05	0.838555	0
Chr01	Phvul.001G176700	RING/U-box superfamily protein	1.14669	3.99071e-08	1.98061	7.22363e-08	0.833922	0
Chr02	Phvul.002G164200	Pleckstrin homology (PH) domain-containing protein	0.854246	0.00176954	1.68691	1.11916e-12	0.832668	0
Chr03	Phvul.003G115100	enoyl-CoA hydratase/isomerase A	1.48394	2.8709e-06	2.31545	5.58546e-08	0.831503	0
Chr03	Phvul.003G197500	Calmodulin binding protein-like	0.701031	0.0250104	1.5322	1.23548e-05	0.831169	GO:0006950,GO:0005516
Chr02	Phvul.002G267200	TSL-kinase interacting protein 1	1.21944	2.3562e-06	2.04903	3.39196e-14	0.829582	0
Chr02	Phvul.002G017400	F-box/RNI-like superfamily protein	0.930124	0.0820645	1.7593	0.000630174	0.829177	GO:0005515
Chr03	Phvul.003G198000	DegP protease 9	0.7212	0.0010177	1.55004	1.91309e-08	0.828844	0
Chr08	Phvul.008G096700	0	0.775859	0.000686847	1.60363	1.89367e-06	0.827774	0
Chr08	Phvul.008G165600	0	1.14419	0.00384753	1.9702	1.10915e-07	0.826007	0
Chr11	Phvul.011G212400	high mobility group	1.0635	2.09796e-06	1.8882	1.76926e-05	0.8247	0
Chr08	Phvul.008G178700	Target SNARE coiled-coil domain protein	0.869312	4.34e-05	1.68992	5.25768e-07	0.820607	0
Chr01	Phvul.001G153200	Protein of unknown function (DUF581)	0.821181	0.0283089	1.64099	2.0155e-05	0.81981	0
Chr07	Phvul.007G058500	Bifunctional inhibitor/lipid-transfer protein/seed storage 2S albumin superfamily protein	1.42659	0.0718301	2.24474	0.00248401	0.81815	0
Chr01	Phvul.001G242400	Alpha/beta hydrolase related protein	0.850079	0.0210878	1.6682	0.00468404	0.818118	0
Chr01	Phvul.001G173100	Protein phosphatase 2C family protein	0.857055	0.00853791	1.67503	0.0025825	0.817974	GO:0003824,GO:0006470,GO:0004722
Chr11	Phvul.011G191300	myb domain protein 33	1.34863	4.63989e-10	2.16395	3.64337e-14	0.815318	0
Chr01	Phvul.001G131900	DTW domain-containing protein	0.962078	0.00415726	1.77631	9.29522e-11	0.814236	0
Chr01	Phvul.001G232300	Protein kinase superfamily protein	0.698228	0.008953	1.51101	0.0104014	0.812779	GO:0006468,GO:0004672
Chr09	Phvul.009G002500	arginine decarboxylase 2	0.994643	0.00436316	1.80491	9.48047e-08	0.810269	GO:0003824,GO:0008792,GO:0008295,GO:0006527
Chr05	Phvul.005G036800	SWAP (Suppressor-of-White-APricot)/surp domain-containing protein / D111/G-patch domain-containing protein	0.911458	7.74429e-05	1.71879	4.59235e-05	0.807337	GO:0006396,GO:0003723,GO:0003676
Chr01	Phvul.001G138000	Pectin lyase-like superfamily protein	1.27427	0.00181467	2.07907	1.85591e-15	0.804792	GO:0005975,GO:0004650
Chr05	Phvul.005G172600	BRCT domain-containing DNA repair protein	1.05781	3.99981e-05	1.862	2.98999e-06	0.80419	0
Chr03	Phvul.003G143200	villin 4	1.03913	0.00196379	1.84086	6.9266e-06	0.801725	GO:0007010,GO:0003779
Chr08	Phvul.008G192300	Pathogenesis-related thaumatin superfamily protein	1.28642	0.0263811	2.08793	0.000481977	0.801508	0
Chr01	Phvul.001G112200	atypical CYS HIS rich thioredoxin 4	0.910628	0.0332993	1.70668	1.06548e-09	0.796054	GO:0045454,GO:0015035,GO:0006662
Chr03	Phvul.003G219800	Family of unknown function (DUF577)	0.72559	0.00067568	1.52014	0.000189812	0.794548	0
Chr09	Phvul.009G065300	Polyketide cyclase / dehydrase and lipid transport protein	0.963848	0.000501606	1.75707	5.17796e-09	0.793226	0
Chr01	Phvul.001G059300	RING/U-box superfamily protein	1.11514	0.000284903	1.90565	0.000128248	0.790519	GO:0008270,GO:0005515
Chr05	Phvul.005G065700	D-mannose binding lectin protein with Apple-like carbohydrate-binding domain	1.31447	0.00390547	2.10294	3.71436e-06	0.788472	0
Chr07	Phvul.007G198400	phloem protein 2-B15	1.09064	0.000497167	1.87862	2.00893e-07	0.78798	GO:0005515
Chr08	Phvul.008G219400	PLAC8 family protein	1.05948	0.000393158	1.84593	1.12079e-05	0.786448	0
Chr02	Phvul.002G006600	0	0.781269	0.000210661	1.56702	6.49248e-10	0.785753	0
Chr05	Phvul.005G084600	NAC domain containing protein 2	0.914969	0.00566887	1.69503	3.14479e-08	0.780062	GO:0006355,GO:0003677
Chr05	Phvul.005G114500	RING-box 1	0.766833	0.00155492	1.54286	3.24861e-08	0.776029	GO:0005680,GO:0004842
Chr03	Phvul.003G244600	0	1.02131	7.92199e-05	1.79569	0.000189812	0.774374	0
Chr02	Phvul.002G019100	heat shock factor 4	1.16432	0.00019539	1.93802	0.000126944	0.773701	GO:0043565,GO:0006355,GO:0005634,GO:0003700
Chr11	Phvul.011G141300	basic helix-loop-helix (bHLH) DNA-binding superfamily protein	0.773554	0.00739234	1.54715	6.73376e-06	0.7736	GO:0046983
Chr04	Phvul.004G056900	Ribonuclease inhibitor	0.73184	0.0122101	1.50315	0.00406894	0.771309	GO:0005515
Chr06	Phvul.006G053500	CCCH-type zinc fingerfamily protein with RNA-binding domain	1.29064	0.339493	2.06129	1.01182e-07	0.770653	GO:0046872
Chr07	Phvul.007G278000	0	2.12334	0.131551	2.89349	0.0272357	0.770146	0
Chr06	Phvul.006G166400	Phosphatidylinositol N-acetylglucosaminyltransferase, GPI19/PIG-P subunit	0.782272	0.0585333	1.55212	4.15683e-07	0.769849	0
Chr06	Phvul.006G198300	0	1.07697	0.000161755	1.84651	7.05636e-11	0.769539	0
Chr01	Phvul.001G208500	SET domain protein 14	0.905218	0.130343	1.67308	0.0151645	0.767867	GO:0005515
Chr02	Phvul.002G008100	0	1.2231	0.00182722	1.99038	5.33767e-11	0.767281	0
Chr09	Phvul.009G174500	0	1.29205	0.000686847	2.05827	1.33528e-08	0.766225	0
Chr09	Phvul.009G078000	Mitochondrial substrate carrier family protein	1.22115	2.36935e-07	1.9859	2.13838e-09	0.76475	0
Chr05	Phvul.005G181900	CBL-interacting protein kinase 5	1.26379	0.001041	2.02671	4.60237e-07	0.762918	GO:0007165
Chr09	Phvul.009G171000	0	2.42864	0.240126	3.18974	0.00157651	0.761099	0
Chr02	Phvul.002G051000	0	1.0789	0.0715539	1.83757	0.00250765	0.758671	0
Chr01	Phvul.001G192500	Protein of unknown function (DUF1022)	0.928471	0.0102704	1.68586	0.00250674	0.757391	0
Chr08	Phvul.008G037000	cycling DOF factor 2	1.0713	6.5584e-05	1.82809	3.82708e-11	0.756789	GO:0006355,GO:0003677
Chr09	Phvul.009G163600	0	1.48409	0.000269548	2.23884	1.49047e-07	0.754753	0
Chr03	Phvul.003G106700	2-oxoacid dehydrogenases acyltransferase family protein	1.4181	0.00112346	2.16683	2.49184e-09	0.748727	GO:0016746,GO:0008152
Chr09	Phvul.009G083300	Protein kinase superfamily protein	2.85476	0.189936	3.60264	0.000215196	0.747882	GO:0006468,GO:0004672
Chr08	Phvul.008G000500	0	1.04994	0.00086196	1.79703	1.56012e-06	0.747093	0
Chr05	Phvul.005G160700	Protein kinase protein with adenine nucleotide alpha hydrolases-like domain	1.90432	0.0829125	2.64998	0.0412528	0.745664	GO:0006468,GO:0005524,GO:0004672
Chr06	Phvul.006G043000	peptide met sulfoxide reductase 4	1.49651	2.1188e-06	2.24165	7.49019e-06	0.745138	GO:0055114,GO:0008113,GO:0030091,GO:0016671,GO:0006979
Chr03	Phvul.003G194100	calcium-dependent protein kinase 30	1.16604	9.65762e-05	1.91107	1.81372e-07	0.745029	GO:0006468,GO:0004672
Chr02	Phvul.002G201200	polymerase delta 4	0.86986	0.00232292	1.61464	0.000164203	0.74478	GO:0006260,GO:0005634
Chr03	Phvul.003G174800	0	1.05582	0.00415726	1.79952	1.75674e-08	0.743708	0
Chr08	Phvul.008G172300	Endoplasmic reticulum vesicle transporter protein	1.41926	5.03261e-08	2.16214	3.82889e-07	0.742884	0
Chr02	Phvul.002G169800	GCK domain-containing protein	0.834656	0.0456715	1.57437	0.000150391	0.739716	0
Chr10	Phvul.010G161500	Acyl-CoA N-acyltransferases (NAT) superfamily protein	3.66006	NA	2.92071	0.0191485	0.739349	GO:0008080
Chr01	Phvul.001G092900	Peroxidase superfamily protein	0.895644	0.0402756	1.63364	0.000315065	0.737995	GO:0055114,GO:0020037,GO:0006979,GO:0004601
Chr07	Phvul.007G219250	acylphosphatase family	1.17178	7.74084e-05	1.90886	3.87831e-11	0.737082	0
Chr08	Phvul.008G233800	myb domain protein 4	0.978416	0.165402	1.71539	0.000244478	0.736978	0
Chr02	Phvul.002G276700	diacylglycerol kinase 2	0.860909	7.65939e-05	1.59211	2.50726e-05	0.731197	GO:0035556,GO:0016301,GO:0007205,GO:0004143
Chr05	Phvul.005G185900	Nucleic acid-binding, OB-fold-like protein	1.246	0.000285812	1.97546	1.35835e-09	0.729451	GO:0006413,GO:0003743,GO:0003723
Chr03	Phvul.003G219600	Ubiquitin-like superfamily protein	0.871579	0.000546337	1.59985	0.000154862	0.728276	GO:0005737,GO:0000045
Chr02	Phvul.002G131400	Protein kinase superfamily protein	0.954398	5.64709e-05	1.68258	7.85831e-06	0.728178	GO:0006468,GO:0005524,GO:0004672
Chr09	Phvul.009G034800	Target SNARE coiled-coil domain protein	1.35266	7.27027e-07	2.08077	2.05311e-06	0.728107	0
Chr07	Phvul.007G051000	cysteine-rich RLK (RECEPTOR-like protein kinase) 25	0.805279	0.00174718	1.53159	0.00614434	0.726309	GO:0006468,GO:0005524,GO:0004672
Chr07	Phvul.007G207100	Protein of unknown function (DUF300)	0.871962	9.63935e-05	1.59562	1.85975e-08	0.72366	0
Chr01	Phvul.001G130200	Glycosyltransferase family 61 protein	1.08592	0.0160522	1.80643	2.305e-05	0.720509	GO:0016757
Chr03	Phvul.003G261300	Chaperone DnaJ-domain superfamily protein	0.791275	0.769744	1.50621	0.0363325	0.714939	0
Chr03	Phvul.003G011000	0	1.48214	1.19942e-06	2.19706	1.21904e-05	0.714913	0
Chr02	Phvul.002G095600	O-fucosyltransferase family protein	0.798377	0.010358	1.51009	2.88794e-07	0.711709	0
Chr03	Phvul.003G186500	soluble N-ethylmaleimide-sensitive factor adaptor protein 33	1.13288	0.000136251	1.8443	0.000216862	0.711412	0
Chr08	Phvul.008G100000	0	1.33115	0.000897714	2.03999	0.00149232	0.70884	0
Chr01	Phvul.001G031700	Chaperone DnaJ-domain superfamily protein	0.807176	0.00428316	1.50911	0.000201449	0.701931	0
Chr01	Phvul.001G236400	BTB/POZ/MATH-domains containing protein	0.86937	0.00250728	1.57092	1.37641e-07	0.701549	GO:0005515
Chr03	Phvul.003G291900	cold regulated gene 27	0.871279	0.0100627	1.56902	0.000667947	0.697741	0
Chr03	Phvul.003G187200	Leucine-rich repeat protein kinase family protein	0.96647	0.00399029	1.66418	0.00164483	0.697709	GO:0005515,GO:0006468,GO:0005524,GO:0004672
Chr10	Phvul.010G020800	Sterile alpha motif (SAM) domain-containing protein	0.94595	0.000969185	1.64113	1.42012e-05	0.695183	GO:0005515
Chr04	Phvul.004G024000	Protein of unknown function (DUF1336)	1.06301	0.00112273	1.75756	9.20792e-05	0.694548	0
Chr07	Phvul.007G247600	basic region/leucine zipper motif 60	1.4092	1.06406e-07	2.10227	1.88415e-15	0.693062	GO:0043565,GO:0006355,GO:0003700
Chr01	Phvul.001G131000	heat shock transcription factor B3	0.821628	0.0730396	1.51299	0.024488	0.691366	GO:0043565,GO:0006355,GO:0005634,GO:0003700
Chr01	Phvul.001G121700	Arv1-like protein	0.963713	0.000156571	1.65121	3.2519e-06	0.687499	0
Chr11	Phvul.011G101000	0	0.909271	0.0233152	1.59569	0.00010913	0.686414	0
Chr08	Phvul.008G258600	Glutaredoxin family protein	1.0911	0.0937706	1.7726	0.00036117	0.681503	GO:0045454,GO:0015035,GO:0009055
Chr03	Phvul.003G286100	Zinc finger (C3HC4-type RING finger) family protein	1.29718	0.00021266	1.97211	0.000153683	0.674924	0
Chr08	Phvul.008G205100	urease accessory protein F	0.909047	0.000461512	1.58388	3.0899e-15	0.674832	GO:0016151,GO:0006807
Chr02	Phvul.002G112800	SEC14 cytosolic factor family protein / phosphoglyceride transfer family protein	0.931397	0.00973494	1.60473	2.88794e-07	0.673338	0
Chr08	Phvul.008G179400	0	1.35555	3.48495e-07	2.02853	3.65047e-08	0.672986	0
Chr06	Phvul.006G099200	exoribonuclease 4	0.920724	5.65143e-05	1.59243	2.19318e-08	0.671707	GO:0008270,GO:0003676,GO:0004527
Chr03	Phvul.003G153100	ARIA-interacting double AP2 domain protein	4.29113	0.323972	4.96066	0.0031174	0.66953	GO:0006355,GO:0003700,GO:0007275
Chr03	Phvul.003G117100	cell wall / vacuolar inhibitor of fructosidase 1	1.04941	0.0393279	1.71836	0.00249556	0.668944	GO:0004857
Chr07	Phvul.007G153600	Exostosin family protein	0.874597	0.00213211	1.54145	8.91655e-07	0.66685	0
Chr01	Phvul.001G065100	0	1.04276	0.00157707	1.70926	0.00342781	0.666492	0
Chr03	Phvul.003G044200	Adenosylmethionine decarboxylase family protein	0.877906	0.00564229	1.54323	2.04101e-08	0.665324	GO:0008295,GO:0006597,GO:0004014
Chr01	Phvul.001G153400	Galactose oxidase/kelch repeat superfamily protein	1.22287	1.35701e-05	1.88636	2.70091e-10	0.663491	GO:0005515
Chr09	Phvul.009G042700	Nucleic acid-binding, OB-fold-like protein	0.943338	0.000172476	1.60633	1.77245e-08	0.662989	GO:0006413,GO:0003743,GO:0003723
Chr09	Phvul.009G054800	spermidine synthase 3	0.843961	0.00482501	1.50653	4.69937e-05	0.662572	0
scaffold_16	Phvul.L001844	TLD-domain containing nucleolar protein	1.47568	3.57161e-07	2.13686	4.03514e-06	0.661184	0
Chr05	Phvul.005G023800	0	1.21312	0.00257124	1.8684	5.36062e-11	0.655289	0
Chr04	Phvul.004G153400	Uncharacterised conserved protein UCP031088, alpha/beta hydrolase	1.39751	0.0822393	2.05162	0.0102085	0.654103	0
Chr03	Phvul.003G233000	0	1.30293	6.38567e-06	1.95684	1.63649e-05	0.653906	0
Chr04	Phvul.004G029200	Ribosomal protein L34e superfamily protein	0.954017	1.94693e-05	1.60571	3.25796e-06	0.65169	GO:0006412,GO:0005840,GO:0005622,GO:0003735
Chr07	Phvul.007G208800	indole-3-acetic acid inducible 30	1.35066	0.0122307	2.00126	0.00057309	0.650605	GO:0006355,GO:0005634
Chr08	Phvul.008G200400	Homeodomain-like superfamily protein	1.23606	1.1714e-06	1.88364	1.99761e-07	0.647574	GO:0003677
Chr09	Phvul.009G044600	2-oxoglutarate (2OG) and Fe(II)-dependent oxygenase superfamily protein	1.01552	0.000377194	1.66306	0.00524332	0.647542	GO:0055114,GO:0016491
Chr09	Phvul.009G063000	Protein of unknown function (DUF1645)	0.978444	0.00588057	1.62422	0.00010219	0.645777	0
Chr02	Phvul.002G289000	Protein kinase protein with tetratricopeptide repeat domain	0.873353	0.000455158	1.51791	4.5464e-07	0.644554	GO:0006468,GO:0004672
Chr01	Phvul.001G232700	TRF-like 9	1.35487	5.79819e-06	1.99926	3.8711e-05	0.644393	0
Chr06	Phvul.006G194600	receptor kinase 3	1.29461	6.52617e-05	1.93723	3.80298e-05	0.642622	GO:0004674,GO:0048544,GO:0006468,GO:0004672
Chr04	Phvul.004G156022	zinc finger protein-related	0.912507	0.000636959	1.55313	1.14468e-09	0.640622	GO:0008270,GO:0005515
Chr02	Phvul.002G235800	transferases;nucleotidyltransferases	1.19328	9.29152e-06	1.82866	4.10155e-07	0.635371	GO:0016779,GO:0009058
Chr11	Phvul.011G190700	0	0.937399	0.0123199	1.57177	3.92761e-05	0.634368	0
Chr11	Phvul.011G097700	E2F transcription factor 1	1.07979	3.31801e-06	1.71392	9.79601e-09	0.634132	GO:0006355,GO:0005667,GO:0003700
Chr10	Phvul.010G007400	O-fucosyltransferase family protein	1.47742	0.000206728	2.1045	0.000622571	0.62708	0
Chr04	Phvul.004G034200	galacturonosyltransferase 13	1.19429	0.00434953	1.82021	0.000562837	0.625921	GO:0016757,GO:0047262
Chr02	Phvul.002G309300	RING/U-box superfamily protein	1.20104	0.000727703	1.82495	2.35077e-05	0.623913	GO:0008270,GO:0005515
Chr10	Phvul.010G154000	Galactose oxidase/kelch repeat superfamily protein	1.29685	0.000997738	1.91981	1.75674e-08	0.622964	GO:0005515
Chr02	Phvul.002G105100	RING/U-box superfamily protein	1.00839	0.000253994	1.62641	2.1015e-06	0.618026	GO:0008270,GO:0005515
Chr03	Phvul.003G027400	galacturonosyltransferase-like 3	1.07785	0.0110393	1.69544	0.0481951	0.61759	GO:0016757
Chr10	Phvul.010G002000	RING/U-box superfamily protein	1.14418	0.00724753	1.76128	2.49187e-08	0.617109	0
Chr09	Phvul.009G043300	0	0.961153	0.0093549	1.57714	1.84562e-06	0.615986	0
scaffold_30	Phvul.L000462	DNA repair (Rad51) family protein	1.23076	2.82235e-05	1.84647	2.21733e-12	0.615718	GO:0033063,GO:0006281,GO:0003677,GO:0000724
Chr10	Phvul.010G032400	DNA binding;ATP binding	0.988308	0.104418	1.60099	0.00487866	0.612685	0
Chr03	Phvul.003G222900	myb-like transcription factor family protein	0.919559	0.00738999	1.5316	2.06808e-06	0.612046	0
scaffold_17	Phvul.L002246	0	1.12865	0.000425721	1.73651	0.000786653	0.607856	0
Chr01	Phvul.001G221000	0	1.064	0.0254804	1.66544	0.000239769	0.60144	0
Chr07	Phvul.007G016400	F-box/RNI-like superfamily protein	1.17182	0.000802753	1.7713	1.36345e-16	0.599477	GO:0005515
Chr02	Phvul.002G083400	RING/U-box superfamily protein	0.915816	1.68218e-06	1.51385	2.98994e-08	0.598038	0
Chr08	Phvul.008G181400	beta carbonic anhydrase 5	0.989908	0.01896	1.58743	0.000374921	0.597527	GO:0008270,GO:0004089
Chr10	Phvul.010G070200	HSI2-like 1	1.38213	2.04084e-06	1.97894	1.77238e-05	0.596811	GO:0008270,GO:0003677
Chr07	Phvul.007G035100	0	0.920035	0.000347567	1.51557	1.1111e-15	0.595537	0
Chr07	Phvul.007G036100	0	1.33031	0.00283744	1.92443	0.00091315	0.59412	0
Chr08	Phvul.008G262400	JOSEPHIN-like protein	1.41486	7.51291e-07	2.00842	1.24473e-07	0.593554	GO:0008242
Chr01	Phvul.001G199600	Peptidase M28 family protein	1.2797	0.0229779	1.87225	0.000147254	0.592552	0
Chr09	Phvul.009G004400	cold-regulated 47	1.18085	0.0135659	1.77223	6.77317e-06	0.59138	GO:0009415,GO:0006950
Chr10	Phvul.010G154100	0	0.993344	2.37563e-05	1.58334	7.11574e-07	0.589994	0
Chr08	Phvul.008G224700	Yippee family putative zinc-binding protein	1.12837	0.000257609	1.7179	0.000130283	0.589533	0
Chr01	Phvul.001G188800	A20/AN1-like zinc finger family protein	1.20777	0.0001048	1.79717	2.81613e-05	0.589397	GO:0008270,GO:0003677
Chr01	Phvul.001G019600	RNA-binding protein 47C	1.03241	7.67539e-06	1.61749	6.23397e-08	0.58508	GO:0003676
Chr02	Phvul.002G319800	0	1.15791	5.3416e-06	1.74125	1.55352e-11	0.583337	GO:0016021,GO:0006886,GO:0005783
Chr02	Phvul.002G238900	Leucine-rich repeat protein kinase family protein	1.22251	5.76722e-07	1.80516	3.40547e-07	0.582654	GO:0006468,GO:0004672
Chr02	Phvul.002G227300	Protein kinase superfamily protein	1.06288	0.000223028	1.64549	0.000393518	0.582614	GO:0006468,GO:0004672
Chr08	Phvul.008G233100	DNA repair protein Rad4 family	1.37736	0.000111205	1.95861	1.14884e-06	0.58125	GO:0003677,GO:0006289,GO:0005634,GO:0003684
Chr01	Phvul.001G189600	Iron-sulphur cluster biosynthesis family protein	1.15327	1.57455e-07	1.7332	3.44187e-16	0.579929	0
Chr08	Phvul.008G071800	peroxin 11c	0.965505	0.000467406	1.54433	2.32605e-07	0.578825	GO:0016559,GO:0005779
Chr02	Phvul.002G145500	0	1.05142	0.0779445	1.62948	0.000335844	0.578064	0
Chr04	Phvul.004G035900	UDP-Glycosyltransferase superfamily protein	1.04999	0.00404618	1.62743	0.00756664	0.577443	GO:0016758,GO:0008152
Chr10	Phvul.010G048200	RAS 5	1.07829	4.35037e-06	1.65539	0.000580115	0.577101	GO:0005525
Chr03	Phvul.003G252000	G-box binding factor 1	1.19416	2.20499e-08	1.76552	4.73831e-08	0.57136	GO:0043565,GO:0006355,GO:0003700
Chr08	Phvul.008G237600	0	1.14409	0.478569	1.71405	0.0268262	0.569963	0
Chr03	Phvul.003G125900	RING/U-box superfamily protein	1.30145	0.0152927	1.86812	0.00219414	0.566674	GO:0008270,GO:0005515
Chr03	Phvul.003G129800	inter-alpha-trypsin inhibitor heavy chain-related	1.16787	2.47624e-06	1.73413	0.000151329	0.566254	0
Chr08	Phvul.008G123200	Protein of unknown function (DUF1644)	1.32579	2.16186e-10	1.8915	7.04495e-05	0.565705	0
Chr09	Phvul.009G082800	glycosyl hydrolase 9A4	1.69225	0.128955	2.25396	0.00717823	0.561706	GO:0005975,GO:0004553
Chr02	Phvul.002G126500	Ankyrin repeat family protein	1.19309	0.000259265	1.74784	4.68668e-11	0.55475	0
Chr01	Phvul.001G259700	Acid phosphatase/vanadium-dependent haloperoxidase-related protein	1.2714	4.28034e-07	1.82382	0.000224349	0.55242	0
Chr04	Phvul.004G087400	Oxidoreductase family protein	1.05279	0.00342361	1.6044	0.000212606	0.551608	GO:0016491
Chr02	Phvul.002G001900	Restriction endonuclease, type II-like superfamily protein	0.984719	0.000455423	1.53449	0.000147254	0.549766	GO:0004518,GO:0003677
Chr07	Phvul.007G177600	PRA1 (Prenylated rab acceptor) family protein	0.972926	0.0177145	1.51343	4.25194e-07	0.540502	0
Chr03	Phvul.003G277300	Major facilitator superfamily protein	1.12802	0.000599117	1.66666	0.00199989	0.53864	0
Chr02	Phvul.002G297400	alpha/beta-Hydrolases superfamily protein	2.05115	0.129438	1.51785	0.0127036	0.533294	0
Chr03	Phvul.003G031800	0	1.04686	1.11443e-05	1.57947	9.66709e-05	0.532615	0
Chr07	Phvul.007G070001	Copper transport protein family	1.47363	6.6731e-08	2.00374	3.74369e-05	0.530108	0
Chr03	Phvul.003G138434	Protein of unknown function (DUF2361)	1.09309	4.35236e-05	1.62256	1.04215e-08	0.529466	0
Chr07	Phvul.007G066700	phloem protein 2-A13	1.47556	4.61207e-05	2.00399	0.00473248	0.528431	0
scaffold_13	Phvul.L001837	embryo defective 1379	1.30976	1.16929e-05	1.83591	2.69639e-05	0.526144	GO:0030915,GO:0006281
Chr10	Phvul.010G126600	Dormancy/auxin associated family protein	1.4522	0.00527381	1.97717	0.000216973	0.52497	0
Chr02	Phvul.002G153500	nucleotide-rhamnose synthase/epimerase-reductase	1.33622	0.00970359	1.85518	4.1241e-06	0.518966	0
Chr01	Phvul.001G001000	catalase 2	1.47743	0.00030953	1.99528	2.0982e-07	0.517848	GO:0055114,GO:0020037,GO:0004096,GO:0006979
Chr02	Phvul.002G189000	myo-inositol oxygenase 4	2.80964	0.0642643	2.2924	0.00196358	0.517236	GO:0055114,GO:0050113,GO:0019310,GO:0005737,GO:0005506
Chr01	Phvul.001G242800	GINS complex protein	1.03632	0.00363869	1.55306	0.000911863	0.516746	0
Chr01	Phvul.001G019300	Protein of unknown function (DUF1645)	1.1815	0.00172859	1.69457	0.000951314	0.51307	0
Chr11	Phvul.011G094600	nuclear factor Y, subunit B11	1.01618	0.00489639	1.5269	0.000748991	0.510724	0
Chr11	Phvul.011G160900	3-hydroxyacyl-CoA dehydrogenase family protein	1.01573	0.0023017	1.52639	0.000262224	0.510664	GO:0055114,GO:0004616,GO:0016491,GO:0006631,GO:0003857
Chr06	Phvul.006G168154	serine carboxypeptidase-like 19	1.10975	0.000827435	1.61807	0.00033529	0.508316	GO:0006508,GO:0004185
Chr02	Phvul.002G179900	vacuolar proton ATPase A2	1.77379	0.253485	2.27839	0.0290524	0.504603	GO:0033179,GO:0015991,GO:0015078
Chr05	Phvul.005G017000	Protein kinase superfamily protein	1.10517	0.00185609	1.60942	6.79969e-06	0.504246	0
Chr07	Phvul.007G272200	Helicase protein with RING/U-box domain	1.46844	0.249137	1.97162	0.000121884	0.503184	GO:0016818,GO:0008270,GO:0003676,GO:0005524
Chr11	Phvul.011G063000	SCARECROW-like 14	1.0997	0.00250525	1.60228	3.03016e-08	0.502579	0
Chr07	Phvul.007G182800	Phosphoglycerate mutase family protein	1.32664	0.000241037	1.82838	0.000614482	0.501741	0
Chr06	Phvul.006G099100	O-acetylserine (thiol) lyase (OAS-TL) isoform A1	1.38609	0.000117604	1.885	1.47786e-06	0.498911	0
Chr06	Phvul.006G062600	Chaperonin-like RbcX protein	1.06752	1.14124e-05	1.5644	0.00962876	0.496888	0
Chr07	Phvul.007G003700	inositol transporter 1	1.34877	0.0167536	1.84517	0.000811478	0.496394	GO:0055085,GO:0022857,GO:0016021
Chr06	Phvul.006G108500	F-box family protein	1.49158	0.00254148	1.98629	2.02362e-12	0.494714	GO:0005515
Chr06	Phvul.006G083700	Ubiquitin carboxyl-terminal hydrolase family protein	1.45264	0.000537154	1.9472	3.05943e-06	0.494561	0
Chr04	Phvul.004G164700	Tesmin/TSO1-like CXC domain-containing protein	1.26749	1.62223e-05	1.75878	3.11542e-05	0.491286	0
Chr02	Phvul.002G309500	AGAMOUS-like 91	2.56357	0.424998	3.05022	0.000164006	0.48665	GO:0046983,GO:0003677
Chr06	Phvul.006G085900	polyamine oxidase 4	1.41919	8.93937e-09	1.90375	0.00123702	0.484568	0
Chr06	Phvul.006G055600	zinc ion binding	1.28775	0.000271087	1.77139	3.78925e-07	0.483644	0
Chr10	Phvul.010G129500	Cox19-like CHCH family protein	1.28653	0.000216346	1.76338	4.492e-13	0.476849	0
Chr06	Phvul.006G143100	Immunoglobulin E-set superfamily protein	1.19559	7.05022e-06	1.67075	1.1821e-06	0.475164	GO:0005737,GO:0005094
Chr02	Phvul.002G183600	Protein of unknown function (DUF3317)	1.10218	5.74452e-05	1.56786	1.0853e-07	0.465675	0
Chr02	Phvul.002G240900	WRKY DNA-binding protein 65	1.1404	0.00357932	1.59925	0.000234881	0.458852	GO:0043565,GO:0006355,GO:0003700
Chr03	Phvul.003G269400	Phosphoinositide phosphatase family protein	1.58876	0.181761	2.0418	0.00682658	0.453043	GO:0042578,GO:0052866
Chr01	Phvul.001G020800	0	1.36168	0.000359124	1.81447	4.29267e-07	0.452793	0
Chr10	Phvul.010G112000	Histone superfamily protein	1.42596	0.0598731	1.87729	0.00254032	0.451331	GO:0003677,GO:0000786
Chr06	Phvul.006G171400	RING/FYVE/PHD-type zinc finger family protein	1.26856	0.00105085	1.71711	1.53107e-05	0.448545	GO:0046872
Chr05	Phvul.005G018200	0	1.14485	0.00979272	1.58843	0.0143162	0.443583	0
Chr02	Phvul.002G092800	0	1.25237	0.00121342	1.68675	0.00030637	0.434378	0
Chr11	Phvul.011G172600	SAUR-like auxin-responsive protein family	1.13411	0.00243641	1.56695	2.89773e-06	0.432843	GO:0009733
Chr07	Phvul.007G079900	tubby like protein 10	1.2738	1.77164e-05	1.70427	8.83399e-07	0.430473	GO:0005515
Chr01	Phvul.001G160300	ethylene response factor 1	5.88481	0.0591694	6.31161	0.0329837	0.426807	GO:0006355,GO:0003700
Chr11	Phvul.011G105700	Translation initiation factor SUI1 family protein	1.1213	0.240637	1.54599	0.00381629	0.424685	GO:0006413,GO:0003743
Chr08	Phvul.008G220600	Polyketide cyclase/dehydrase and lipid transport superfamily protein	1.18666	2.91799e-07	1.61041	0.00416253	0.423753	0
Chr08	Phvul.008G069100	digalactosyl diacylglycerol deficient 2	1.39506	5.77158e-08	1.81711	5.11048e-06	0.422044	0
Chr07	Phvul.007G129500	Signal transduction histidine kinase, hybrid-type, ethylene sensor	1.29961	1.23413e-07	1.71865	1.29208e-12	0.419043	GO:0007165,GO:0000155,GO:0005515,GO:0000160
Chr06	Phvul.006G188500	0	1.29756	0.0317235	1.71312	0.000600835	0.415556	GO:0055114,GO:0004097,GO:0016491,GO:0008152
Chr04	Phvul.004G176200	Nucleotide-diphospho-sugar transferases superfamily protein	1.11538	0.261281	1.51816	0.0311179	0.402781	GO:0016757
Chr01	Phvul.001G084200	Family of unknown function (DUF716)	1.33637	5.88389e-07	1.73544	1.305e-06	0.399066	0
Chr07	Phvul.007G068200	phosphoprotein phosphatase inhibitors	1.36519	3.28814e-08	1.7609	3.90319e-09	0.395713	GO:0043666,GO:0009966,GO:0004864
Chr03	Phvul.003G273900	basic region/leucine zipper transcription factor 16	1.13018	7.05437e-06	1.52463	0.00511136	0.394455	GO:0043565,GO:0006355,GO:0003700
Chr02	Phvul.002G216500	Ankyrin repeat family protein with DHHC zinc finger domain	1.1246	4.83718e-07	1.519	4.77458e-14	0.394408	GO:0008270
Chr02	Phvul.002G253100	Regulator of chromosome condensation (RCC1) family protein	1.40529	9.38089e-06	1.79739	0.000153979	0.392101	0
Chr04	Phvul.004G067925	0	1.22758	0.0109762	1.61849	0.00159286	0.390905	0
Chr05	Phvul.005G055400	NAC domain containing protein 1	1.32461	0.0253202	1.71349	0.0010794	0.388888	GO:0006355,GO:0003677
Chr07	Phvul.007G168000	Protein kinase family protein	1.38715	2.64913e-05	1.77369	0.000358872	0.386535	GO:0006468,GO:0005524,GO:0004672
Chr09	Phvul.009G165300	CBS / octicosapeptide/Phox/Bemp1 (PB1) domains-containing protein	1.41319	2.86154e-08	1.79709	0.000744296	0.383904	GO:0005515
Chr05	Phvul.005G014300	nuclear factor Y, subunit C11	1.14265	0.000424464	1.51863	0.000362086	0.375973	0
Chr09	Phvul.009G230700	membrane bound O-acyl transferase (MBOAT) family protein	1.28658	0.000169145	1.65872	0.00153474	0.372137	GO:0008374,GO:0019432,GO:0004144
Chr06	Phvul.006G104200	Profilin family protein	1.34427	9.21372e-10	1.71619	2.6661e-14	0.371917	0
Chr09	Phvul.009G211400	0	1.48774	0.000726872	1.85903	0.0277981	0.37129	0
Chr07	Phvul.007G206500	5\'-3\' exonuclease family protein	1.19192	1.0062e-06	1.55559	0.0119074	0.363675	GO:0006281,GO:0004518
Chr04	Phvul.004G048000	NB-ARC domain-containing disease resistance protein	1.42165	3.93241e-05	1.7842	0.000489363	0.362547	GO:0043531
Chr03	Phvul.003G053900	P-loop containing nucleoside triphosphate hydrolases superfamily protein	1.2251	0.00637489	1.58209	0.000255165	0.356989	0
Chr05	Phvul.005G166300	Homeodomain-like superfamily protein	1.23102	0.00294992	1.58681	1.08145e-05	0.355791	0
Chr06	Phvul.006G086700	Homeodomain-like superfamily protein	1.34482	0.000135668	1.70051	1.56275e-06	0.355683	0
Chr01	Phvul.001G020000	alpha/beta-Hydrolases superfamily protein	1.31491	4.61633e-05	1.6691	8.58705e-05	0.354191	GO:0016788,GO:0006886,GO:0006505
Chr07	Phvul.007G064200	Protein kinase superfamily protein	1.22952	0.00129725	1.58197	0.0242754	0.352451	GO:0006468,GO:0004672,GO:0005524
Chr10	Phvul.010G009300	0	3.72929	0.256386	4.07572	0.00600477	0.346427	0
Chr07	Phvul.007G065300	0	1.28326	1.98402e-06	1.62615	2.33078e-08	0.342894	0
Chr10	Phvul.010G058401	alpha-galactosidase 1	1.43692	NA	1.76825	1.86199e-05	0.331337	0
scaffold_15	Phvul.L005043	actin-11	1.21081	0.254272	1.53535	0.0199315	0.32454	0
Chr09	Phvul.009G159400	FRIGIDA-like protein	1.33506	2.86927e-06	1.65834	1.05679e-05	0.323278	0
Chr03	Phvul.003G226200	Histone H3 K4-specific methyltransferase SET7/9 family protein	1.27299	0.00166921	1.59042	0.000428746	0.31743	0
Chr05	Phvul.005G007200	disease resistance family protein / LRR family protein	2.13496	0.175308	2.45006	7.11778e-05	0.315098	GO:0005515
Chr03	Phvul.003G282000	alpha/beta-Hydrolases superfamily protein	1.3042	1.98576e-06	1.61707	2.72261e-06	0.31287	GO:0016787,GO:0008152
Chr08	Phvul.008G187800	Autophagy-related protein 13	1.26862	6.89784e-05	1.57808	7.47935e-05	0.309466	0
Chr06	Phvul.006G176600	ARM repeat superfamily protein	1.26576	0.000761928	1.57331	0.0334642	0.307558	0
Chr08	Phvul.008G211900	0	4.58348	0.257763	4.88934	0.00243901	0.305863	0
Chr01	Phvul.001G216300	0	1.46877	0.00570788	1.77456	0.00273415	0.30579	0
Chr01	Phvul.001G202000	auxin response factor 2	1.60373	0.318919	1.90075	0.0191609	0.297018	GO:0003677,GO:0009725,GO:0006355,GO:0005634
scaffold_1110	Phvul.L001612	BREAST CANCER 2 like 2A	1.26907	6.40783e-06	1.54657	0.000631692	0.277507	GO:0006281,GO:0000724
Chr03	Phvul.003G043200	general regulatory factor 12	1.38745	6.17522e-09	1.64654	5.34578e-05	0.259098	GO:0019904
Chr02	Phvul.002G242000	heat shock transcription factor A4A	1.2651	2.34419e-05	1.51836	0.000307289	0.253259	GO:0043565,GO:0006355,GO:0005634,GO:0003700
Chr01	Phvul.001G213600	WRKY DNA-binding protein 69	1.46418	1.24962e-06	1.71328	0.000872253	0.249093	GO:0043565,GO:0006355,GO:0003700
Chr07	Phvul.007G175300	Beige/BEACH domain ;WD domain, G-beta repeat protein	1.29059	1.08268e-05	1.5368	0.0027218	0.246209	GO:0005515
Chr06	Phvul.006G091600	cyclin family	1.93842	0.144066	2.14737	0.00731306	0.208953	0
Chr11	Phvul.011G118500	Major facilitator superfamily protein	1.38177	7.16171e-06	1.58023	2.49568e-05	0.198458	GO:0055085,GO:0022857,GO:0016021
Chr04	Phvul.004G136000	Aquaporin-like superfamily protein	5.3362	0.120347	5.53441	1.85407e-05	0.198202	GO:0016020,GO:0006810,GO:0005215
Chr02	Phvul.002G151300	ACT domain repeat 8	1.42475	2.92285e-07	1.59152	6.15766e-05	0.166765	GO:0016597,GO:0008152
Chr02	Phvul.002G302700	Protein kinase protein with adenine nucleotide alpha hydrolases-like domain	5.5059	0.0892025	5.34071	0.0107226	0.165188	GO:0006950,GO:0006468,GO:0004672
Chr05	Phvul.005G018400	0	1.41423	0.00010035	1.55363	5.69459e-06	0.1394	0
Chr02	Phvul.002G116000	RWP-RK domain-containing protein	2.23687	0.0685309	2.09923	0.000213618	0.13764	0
Chr07	Phvul.007G188300	Malectin/receptor-like protein kinase family protein	1.97313	0.140458	2.09673	0.00983634	0.123601	GO:0006468,GO:0004672
Chr04	Phvul.004G068100	Protein of unknown function (DUF803)	1.42462	2.91794e-07	1.54242	0.00487996	0.117798	GO:0016021,GO:0015693,GO:0015095
Chr09	Phvul.009G213300	Pentatricopeptide repeat (PPR) superfamily protein	1.42408	8.96888e-06	1.54159	4.94106e-06	0.117505	0
Chr03	Phvul.003G026400	0	1.43163	0.00559248	1.53464	8.62421e-06	0.103001	0
Chr08	Phvul.008G119300	0	1.84882	0.0943049	1.94699	0.00837742	0.0981686	0
Chr08	Phvul.008G078800	0	1.79111	0.120729	1.88194	0.0278426	0.0908285	0
Chr09	Phvul.009G250500	0	1.45307	2.54068e-06	1.5416	0.000329715	0.0885288	0
Chr08	Phvul.008G177800	RING/U-box superfamily protein	4.31356	0.191117	4.23534	0.0398217	0.0782172	GO:0008270,GO:0005515
Chr06	Phvul.006G148000	mitogen-activated protein kinase kinase kinase 17	2.03575	0.227739	2.08034	0.0391506	0.044589	GO:0006468,GO:0004672
Chr06	Phvul.006G024000	HXXXD-type acyl-transferase family protein	1.81091	0.270569	1.83453	0.0185287	0.0236238	GO:0016747
Chr01	Phvul.001G237500	Major facilitator superfamily protein	NA	NA	2.15651	7.5588e-07	-	GO:0016020,GO:0006810,GO:0005215
Chr01	Phvul.001G241600	anthranilate synthase alpha subunit 1	NA	NA	3.43432	0.0156979	-	GO:0016833,GO:0009058
Chr02	Phvul.002G089700	WRKY DNA-binding protein 9	NA	NA	4.67382	0.0131062	-	GO:0043565,GO:0006355,GO:0003700
Chr02	Phvul.002G153900	Integrase-type DNA-binding superfamily protein	NA	NA	6.21618	0.0348794	-	GO:0006355,GO:0003700
Chr02	Phvul.002G229400	ralf-like 19	NA	NA	5.29973	0.0438325	-	0
Chr03	Phvul.003G003100	Peroxidase superfamily protein	NA	NA	6.56205	0.0263744	-	GO:0055114,GO:0020037,GO:0006979,GO:0004601
Chr03	Phvul.003G200100	myb domain protein 66	NA	NA	5.76458	0.0231571	-	0
Chr04	Phvul.004G002400	RAD-like 1	NA	NA	6.60142	0.0190854	-	0
Chr04	Phvul.004G119050	0	NA	NA	5.96532	0.00143345	-	0
Chr05	Phvul.005G037300	Bifunctional inhibitor/lipid-transfer protein/seed storage 2S albumin superfamily protein	NA	NA	3.65761	0.00369868	-	0
Chr06	Phvul.006G001900	0	NA	NA	6.10996	0.0375779	-	0
Chr06	Phvul.006G098700	HXXXD-type acyl-transferase family protein	NA	NA	6.47282	0.00252608	-	GO:0016747
Chr09	Phvul.009G203300	reversibly glycosylated polypeptide 3	NA	NA	4.85427	0.0088897	-	GO:0030244,GO:0016866
Chr11	Phvul.011G012300	0	NA	NA	4.2401	0.0044459	-	0
Chr11	Phvul.011G197000	carboxyesterase 17	NA	NA	5.8836	0.0140236	-	0
Chr01	Phvul.001G039800	17.6 kDa class II heat shock protein	-5.44953	0.0112752	9.5464	NA	14.9959	0
Chr02	Phvul.002G231500	HSP20-like chaperones superfamily protein	-3.20205	0.000233921	9.03764	NA	12.2397	0
Chr01	Phvul.001G016700	thaumatin-like protein 3	-6.57524	0.00403625	5.30243	0.123701	11.8777	0
Chr01	Phvul.001G050300	Bifunctional inhibitor/lipid-transfer protein/seed storage 2S albumin superfamily protein	-8.78169	0.000163788	2.04069	0.280497	10.8224	0
Chr08	Phvul.008G016500	BCL-2-associated athanogene 5	-2.20277	0.0149457	8.30776	NA	10.5105	GO:0005515,GO:0051087
Chr04	Phvul.004G030500	expansin A15	-6.71701	0.000470838	3.63076	0.416264	10.3478	0
Chr08	Phvul.008G228000	HSP20-like chaperones superfamily protein	-2.46769	0.0207543	6.51312	NA	8.98081	0
Chr02	Phvul.002G048400	methylesterase PCR A	-5.7113	0.00946375	3.26373	0.229731	8.97503	GO:0004857,GO:0042545,GO:0030599,GO:0005618
Chr05	Phvul.005G034000	cytokinin oxidase/dehydrogenase 6	-9.67009	0.00634602	-0.858515	0.749007	8.81157	GO:0055114,GO:0050660,GO:0016491,GO:0019139,GO:0009690
Chr11	Phvul.011G081100	senescence-associated gene 12	-5.02315	0.0049238	3.70416	0.147788	8.72731	GO:0008234,GO:0006508
Chr02	Phvul.002G175300	alternative NAD(P)H dehydrogenase 1	-7.25147	4.81383e-05	1.44439	0.595688	8.69586	GO:0055114,GO:0016491
Chr02	Phvul.002G000900	HXXXD-type acyl-transferase family protein	-7.48253	1.90188e-05	0.741721	0.768444	8.22425	GO:0016747
Chr11	Phvul.011G026700	proline-rich protein 2	-8.73006	4.45612e-07	-0.575454	0.712729	8.15461	0
Chr03	Phvul.003G014800	zinc finger protein 4	-8.92985	2.63168e-08	-1.00296	0.508179	7.92689	0
Chr04	Phvul.004G171200	myb-like transcription factor family protein	-7.6239	7.48523e-05	0.181475	0.953442	7.80538	0
Chr03	Phvul.003G173600	0	-4.25859	0.0127067	3.41727	0.12755	7.67586	0
Chr09	Phvul.009G080200	17.6 kDa class II heat shock protein	-3.1019	0.0229126	4.47318	NA	7.57508	0
Chr03	Phvul.003G004800	cytochrome P450, family 707, subfamily A, polypeptide 2	-5.93487	0.00733582	1.6302	0.474455	7.56507	GO:0055114,GO:0020037,GO:0016705,GO:0005506
Chr03	Phvul.003G148900	Deoxyxylulose-5-phosphate synthase	-6.8787	0.000569435	0.622137	0.742966	7.50084	GO:0008152,GO:0003824,GO:0016114,GO:0008661
Chr01	Phvul.001G258200	heat shock protein 21	-3.30913	4.50822e-05	4.11619	NA	7.42533	0
Chr08	Phvul.008G274700	Kinesin motor family protein	-6.67569	0.000201487	0.733753	0.621245	7.40945	GO:0008017,GO:0007018,GO:0005524,GO:0003777,GO:0005871
Chr11	Phvul.011G034000	like AUXIN RESISTANT 2	-6.13872	0.00124917	1.21374	0.657338	7.35246	0
Chr07	Phvul.007G013000	Eukaryotic aspartyl protease family protein	-5.86923	0.00893388	1.44852	0.291242	7.31775	GO:0006508,GO:0004190
Chr08	Phvul.008G218400	0	-6.12116	0.0426214	1.05605	0.842105	7.17721	0
Chr03	Phvul.003G154800	heat shock protein 70B	-2.11318	0.0270705	5.05307	NA	7.16625	0
Chr10	Phvul.010G039100	Zinc-binding dehydrogenase family protein	-7.79304	1.66945e-05	-0.826763	0.554374	6.96628	GO:0055114,GO:0016491,GO:0008270
Chr08	Phvul.008G275800	CCCH-type zinc fingerfamily protein with RNA-binding domain	-5.14744	2.65293e-05	1.7958	0.17771	6.94324	GO:0046872,GO:0003676
Chr01	Phvul.001G165200	photosystem II reaction center PSB28 protein	-7.32248	0.00134696	-0.385835	NA	6.93664	GO:0016020,GO:0015979,GO:0009654,GO:0009523
Chr09	Phvul.009G231200	Survival protein SurE-like phosphatase/nucleotidase	-6.26701	0.00392868	0.472264	NA	6.73928	GO:0016787
Chr02	Phvul.002G332400	homeobox protein 33	-6.22609	0.0329645	0.472264	NA	6.69835	0
Chr08	Phvul.008G001600	Pollen Ole e 1 allergen and extensin family protein	-4.56118	0.00683216	2.12864	0.382171	6.68982	0
Chr08	Phvul.008G171600	Phosphoglycerate mutase family protein	-5.95943	0.0331271	0.69755	0.86199	6.65698	GO:0016868,GO:0006096,GO:0004619
Chr07	Phvul.007G002800	Major facilitator superfamily protein	-6.19583	3.20173e-09	0.217927	0.952743	6.41376	GO:0016020,GO:0006810,GO:0005215
Chr11	Phvul.011G016100	mitochondrion-localized small heat shock protein 23.6	-1.74865	0.00408471	4.5994	NA	6.34805	0
Chr07	Phvul.007G158600	nodulin MtN21 /EamA-like transporter family protein	-2.41436	0.0495382	3.90075	0.443805	6.31512	GO:0016021,GO:0016020,GO:0022857
Chr04	Phvul.004G170100	Polyketide cyclase/dehydrase and lipid transport superfamily protein	-4.86252	0.00559177	1.33197	0.195197	6.19449	0
Chr10	Phvul.010G064300	inflorescence meristem receptor-like kinase 2	-6.69033	0.00209463	-0.51839	0.76438	6.17194	GO:0005515,GO:0006468,GO:0004672
Chr03	Phvul.003G048900	0	-8.3579	1.19207e-05	-2.21057	0.675216	6.14734	0
Chr09	Phvul.009G030900	0	-5.52912	0.000118798	0.560359	0.641681	6.08948	0
Chr08	Phvul.008G228400	ROP guanine nucleotide exchange factor 5	-6.6229	0.004535	-0.564806	0.85395	6.0581	GO:0005089
Chr02	Phvul.002G008400	xyloglucan endotransglucosylase/hydrolase 6	-8.68286	6.86773e-06	-2.62833	0.108028	6.05453	GO:0048046,GO:0016762,GO:0006073,GO:0005618,GO:0005975,GO:0004553
Chr08	Phvul.008G282000	Aldolase superfamily protein	-4.41084	0.00323857	1.61731	0.287728	6.02815	GO:0006096,GO:0004332
Chr06	Phvul.006G106900	Protein of Unknown Function (DUF239)	-5.60115	0.00264528	0.35628	0.818413	5.95743	0
Chr07	Phvul.007G111300	Protein of unknown function (DUF668)	-5.29598	0.0376548	0.655498	0.826798	5.95147	0
Chr04	Phvul.004G107700	heat shock protein 90.1	-2.36149	2.47321e-05	3.56195	NA	5.92344	GO:0051082,GO:0006950,GO:0006457,GO:0005524
Chr07	Phvul.007G077100	0	-4.41551	0.0011575	1.42108	0.722013	5.83658	0
scaffold_12	Phvul.L002132	ammonium transporter 1;2	-3.45899	0.000383797	2.34466	0.114296	5.80365	GO:0016020,GO:0015696,GO:0008519,GO:0072488
Chr10	Phvul.010G156200	fatty acid desaturase 5	-3.23084	0.0260711	2.5553	0.0815289	5.78614	GO:0006629
Chr09	Phvul.009G122700	GRAS family transcription factor	-4.72006	0.0127363	1.06505	0.578231	5.7851	0
Chr03	Phvul.003G013400	GRAM domain-containing protein / ABA-responsive protein-related	-6.19173	0.0247835	-0.432795	NA	5.75894	0
Chr07	Phvul.007G038400	CYCLIN D3;1	-7.75778	1.82514e-05	-2.01243	0.63896	5.74536	GO:0005634
Chr09	Phvul.009G121000	nitrate reductase 1	-2.51033	2.6618e-10	3.22547	NA	5.73579	GO:0055114,GO:0016491,GO:0030151,GO:0042128
Chr10	Phvul.010G152300	2-oxoglutarate (2OG) and Fe(II)-dependent oxygenase superfamily protein	-6.11846	0.0305664	-0.385835	NA	5.73262	GO:0055114,GO:0016491
Chr07	Phvul.007G180700	Glycoprotein membrane precursor GPI-anchored	-4.76319	0.0172731	0.874002	0.60922	5.63719	0
Chr08	Phvul.008G142500	Bifunctional inhibitor/lipid-transfer protein/seed storage 2S albumin superfamily protein	-2.74954	0.0167854	2.81799	0.119853	5.56753	0
Chr02	Phvul.002G243500	GDSL-like Lipase/Acylhydrolase superfamily protein	-8.3495	0.00017496	-2.78739	0.0618911	5.56211	GO:0016788
Chr01	Phvul.001G138500	Leucine-rich repeat protein kinase family protein	-6.77682	0.00170921	-1.25055	0.757682	5.52627	GO:0005515,GO:0006468,GO:0004672
Chr02	Phvul.002G154500	chlorophyll A/B binding protein 1	-6.88404	4.61617e-05	-1.42504	0.189221	5.459	GO:0016020,GO:0009765
Chr10	Phvul.010G158200	basic helix-loop-helix (bHLH) DNA-binding superfamily protein	-4.80232	0.00835222	0.602504	0.671732	5.40483	0
Chr09	Phvul.009G158000	Scorpion toxin-like knottin superfamily protein	-6.61619	0.00627597	-1.21858	0.645233	5.39761	0
Chr01	Phvul.001G016400	Protein of unknown function (DUF607)	-4.22183	0.00740856	1.12623	0.497974	5.34807	0
Chr02	Phvul.002G045900	0	-5.26162	0.033714	0.0254306	0.993592	5.28705	0
Chr02	Phvul.002G249800	RmlC-like cupins superfamily protein	-3.80892	0.000473511	1.43337	0.106804	5.24229	GO:0045735
Chr09	Phvul.009G097500	mitotic-like cyclin 3B from Arabidopsis	-5.85304	0.0110346	-0.645193	0.765479	5.20785	GO:0005634
Chr06	Phvul.006G056300	0	-5.96652	0.0019173	-0.81939	0.658582	5.14713	0
Chr05	Phvul.005G085800	light-harvesting chlorophyll B-binding protein 3	-5.41122	0.000172067	-0.303286	0.847517	5.10793	GO:0016020,GO:0009765
Chr06	Phvul.006G075000	HXXXD-type acyl-transferase family protein	-4.65951	0.00531032	0.429574	0.806339	5.08908	GO:0016747
Chr04	Phvul.004G166000	RHO-related protein from plants 9	-5.7125	0.0148462	-0.662179	0.78195	5.05032	GO:0007264,GO:0005525
Chr09	Phvul.009G120700	like AUXIN RESISTANT 2	-6.60984	0.00314355	-1.62221	0.591784	4.98764	0
Chr08	Phvul.008G203300	Cyclin B1;4	-7.12868	0.000356027	-2.16537	0.270783	4.96331	GO:0005634
Chr11	Phvul.011G008600	0	-5.78857	0.00652427	-0.843975	0.618329	4.94459	0
Chr11	Phvul.011G148900	protochlorophyllide oxidoreductase A	-6.19257	1.83916e-05	-1.28769	0.327944	4.90488	GO:0016491,GO:0008152
Chr09	Phvul.009G067400	Serine/threonine-protein kinase WNK (With No Lysine)-related	-6.47637	0.0251549	-1.57484	0.527668	4.90153	0
Chr11	Phvul.011G050000	0	-2.11995	3.63177e-06	2.77984	NA	4.89979	0
Chr10	Phvul.010G117100	cytochrome P450, family 78, subfamily A, polypeptide 6	-5.81155	2.62595e-07	-0.917282	0.412157	4.89427	GO:0055114,GO:0020037,GO:0016705,GO:0005506
Chr06	Phvul.006G057900	Concanavalin A-like lectin protein kinase family protein	-4.44128	0.0109924	0.438021	0.886011	4.8793	GO:0006468,GO:0005524,GO:0004672
Chr09	Phvul.009G175600	NAD(P)-binding Rossmann-fold superfamily protein	-3.61253	0.010763	1.23688	0.304332	4.84941	0
Chr07	Phvul.007G077500	disease resistance family protein / LRR family protein	-5.4888	0.00420511	-0.662773	0.81722	4.82603	GO:0005515
Chr02	Phvul.002G228700	lipoxygenase 3	-3.77116	1.34581e-07	1.03055	0.330345	4.80171	GO:0005515,GO:0055114,GO:0046872,GO:0016702
Chr09	Phvul.009G209200	Leucine-rich repeat protein kinase family protein	-7.10743	6.89873e-06	-2.3373	0.0818117	4.77013	GO:0005515,GO:0006468,GO:0005524,GO:0004672
Chr06	Phvul.006G133600	ferric reduction oxidase 7	-4.61546	0.000500365	0.128245	0.933726	4.7437	GO:0055114,GO:0016491
Chr01	Phvul.001G011500	TRAM, LAG1 and CLN8 (TLC) lipid-sensing domain containing protein	-5.16707	0.00056859	-0.448555	0.880576	4.71852	GO:0016021
Chr08	Phvul.008G051600	0	-7.59869	4.85609e-05	-2.88737	0.0924682	4.71133	0
Chr09	Phvul.009G094900	Ran BP2/NZF zinc finger-like superfamily protein	-3.17676	0.0280369	1.52492	0.139927	4.70168	GO:0008270
Chr02	Phvul.002G314200	Leucine-rich repeat (LRR) family protein	-6.70309	6.23707e-05	-2.01425	0.363839	4.68884	GO:0005515
Chr08	Phvul.008G048700	PRA1 (Prenylated rab acceptor) family protein	-5.04155	0.0374441	-0.363594	0.88386	4.67796	0
Chr11	Phvul.011G125100	Reticulon family protein	-3.56201	0.0232298	1.10399	0.603273	4.666	0
Chr05	Phvul.005G170200	NDH-dependent cyclic electron flow 1	-3.1745	3.84491e-05	1.46776	0.377165	4.64225	GO:0051536,GO:0009055
Chr02	Phvul.002G250600	plantacyanin	-6.07127	0.002154	-1.48673	0.534182	4.58454	GO:0009055
Chr09	Phvul.009G195900	Leucine-rich repeat protein kinase family protein	-6.26913	0.00349004	-1.71396	0.493369	4.55517	GO:0005515,GO:0006468,GO:0004672
Chr08	Phvul.008G253600	ARIA-interacting double AP2 domain protein	-6.03235	0.0148629	-1.49047	0.565894	4.54188	GO:0006355,GO:0003700,GO:0007275
Chr02	Phvul.002G083600	expansin A15	-3.33903	7.65939e-05	1.1938	0.58329	4.53283	0
Chr05	Phvul.005G126200	cytochrome-c oxidases;electron carriers	-5.1765	0.0147408	-0.729741	0.453644	4.44676	0
Chr01	Phvul.001G047100	Protein kinase superfamily protein	-7.301	2.59529e-05	-2.85931	0.126295	4.44168	GO:0006468,GO:0005524,GO:0004672
Chr09	Phvul.009G111100	Polyketide cyclase/dehydrase and lipid transport superfamily protein	-4.55728	0.0466642	-0.171759	0.953072	4.38552	0
Chr08	Phvul.008G290500	zinc transporter 5 precursor	-6.69764	0.00978424	-2.33207	0.206714	4.36557	GO:0055085,GO:0046873,GO:0030001,GO:0016020
Chr05	Phvul.005G183700	ARIA-interacting double AP2 domain protein	-4.38348	0.0180005	-0.0356566	0.979196	4.34782	GO:0006355,GO:0003700,GO:0007275
Chr06	Phvul.006G050100	Bifunctional inhibitor/lipid-transfer protein/seed storage 2S albumin superfamily protein	-4.45962	0.00885104	-0.123111	0.96672	4.33651	0
Chr04	Phvul.004G041300	COBRA-like extracellular glycosyl-phosphatidyl inositol-anchored protein family	-1.59855	0.0406519	2.73498	NA	4.33353	GO:0031225,GO:0016049,GO:0010215
Chr04	Phvul.004G013500	carbonic anhydrase 1	-5.35215	5.07681e-05	-1.02182	0.44658	4.33033	GO:0008270,GO:0004089
Chr08	Phvul.008G047700	Subtilisin-like serine endopeptidase family protein	-6.61557	1.48107e-05	-2.29078	0.151469	4.32479	GO:0006508,GO:0004252
scaffold_15	Phvul.L009143	aldehyde dehydrogenase 3F1	-6.62224	0.0110326	-2.35554	0.159488	4.2667	GO:0055114,GO:0016491,GO:0008152
Chr11	Phvul.011G002300	Acyl-CoA N-acyltransferases (NAT) superfamily protein	-2.64038	0.00113382	1.60675	0.131141	4.24713	GO:0008080
Chr09	Phvul.009G257100	3-ketoacyl-CoA synthase 1	-5.12385	3.2214e-11	-0.892161	0.319111	4.23169	GO:0016747,GO:0008610,GO:0016020,GO:0006633
Chr04	Phvul.004G154700	Protein kinase superfamily protein	-4.71183	0.0447032	-0.496181	0.695269	4.21565	GO:0030247
Chr03	Phvul.003G230100	lsd one like 1	-2.46602	0.0063784	1.74064	0.0831774	4.20667	0
Chr09	Phvul.009G075300	homeobox from Arabidopsis thaliana	-4.43418	0.0499336	-0.236837	0.78195	4.19734	GO:0043565,GO:0006355,GO:0003700,GO:0003677
Chr09	Phvul.009G240200	0	-3.06451	0.00148474	1.11512	0.490525	4.17963	0
Chr11	Phvul.011G047600	lysophosphatidyl acyltransferase 5	-3.94345	0.00571962	0.22464	0.939754	4.16809	GO:0016746,GO:0008152
Chr03	Phvul.003G029700	leucine-rich repeat transmembrane protein kinase family protein	-2.63483	0.0106891	1.52383	0.10225	4.15865	GO:0006468,GO:0005524,GO:0004672
Chr08	Phvul.008G167800	O-methyltransferase family protein	-4.80853	0.00176068	-0.651369	0.783399	4.15716	GO:0046983,GO:0008171
Chr11	Phvul.011G065300	Pathogenesis-related thaumatin superfamily protein	-3.05386	0.0415233	1.07424	0.630524	4.12809	0
Chr09	Phvul.009G057800	Leucine carboxyl methyltransferase	-2.26127	0.000178183	1.81007	0.193999	4.07134	GO:0032259,GO:0008168
Chr08	Phvul.008G216100	IQ-domain 33	-6.30399	0.000750294	-2.23433	0.162376	4.06966	GO:0005515
Chr09	Phvul.009G027600	Heavy metal transport/detoxification superfamily protein	-6.41813	8.23284e-06	-2.37711	NA	4.04102	GO:0046872,GO:0030001
Chr06	Phvul.006G159000	0	-4.99506	0.00111706	-0.960999	0.584863	4.03406	GO:0022857,GO:0016021
Chr06	Phvul.006G092800	NAD(P)-binding Rossmann-fold superfamily protein	-4.01239	0.00301479	-0.00125712	0.999433	4.01113	GO:0016491,GO:0008152
Chr05	Phvul.005G112400	beta-amylase 6	-3.23891	0.000109689	0.747949	0.577004	3.98686	GO:0016161,GO:0000272
Chr04	Phvul.004G128200	light harvesting complex of photosystem II 5	-3.38959	0.00551365	0.592933	NA	3.98253	GO:0016020,GO:0009765
Chr08	Phvul.008G056900	wall associated kinase-like 2	-3.06117	0.00291645	0.912744	0.10825	3.97391	GO:0006468,GO:0004672
Chr09	Phvul.009G224300	0	-2.45716	0.023017	1.46853	0.655116	3.92569	0
Chr07	Phvul.007G056100	S-adenosyl-L-methionine-dependent methyltransferases superfamily protein	-2.66564	0.0267757	1.22601	0.306056	3.89165	0
Chr02	Phvul.002G225600	0	-3.52124	0.000593421	0.364929	0.852921	3.88617	GO:0055114,GO:0004097,GO:0016491,GO:0008152
Chr10	Phvul.010G120000	basic helix-loop-helix (bHLH) DNA-binding superfamily protein	-3.10846	0.00806237	0.738518	0.86374	3.84698	GO:0046983
Chr04	Phvul.004G123400	pfkB-like carbohydrate kinase family protein	-5.94087	0.0125316	-2.09953	0.245499	3.84134	0
Chr07	Phvul.007G113000	light harvesting complex of photosystem II 5	-4.26283	0.00219995	-0.456279	0.641122	3.80655	GO:0016020,GO:0009765
Chr09	Phvul.009G225200	Protein of unknown function (DUF581)	-2.15527	0.000560793	1.59615	NA	3.75142	0
Chr05	Phvul.005G047900	Plant protein of unknown function (DUF946)	-3.0883	6.73631e-06	0.633709	0.284976	3.72201	0
Chr06	Phvul.006G107100	Li-tolerant lipase 1	-6.1324	0.00343652	-2.4316	0.518787	3.7008	GO:0016788
Chr10	Phvul.010G047900	Acyl transferase/acyl hydrolase/lysophospholipase superfamily protein	-3.20179	0.000431367	0.472264	NA	3.67405	GO:0006629
Chr01	Phvul.001G144900	C2H2 and C2HC zinc fingers superfamily protein	-5.801	0.0161348	-2.14058	0.50488	3.66041	0
Chr07	Phvul.007G135400	Fe superoxide dismutase 2	-3.20315	0.0260711	0.446991	0.647968	3.65014	GO:0055114,GO:0046872,GO:0006801,GO:0004784
Chr10	Phvul.010G118500	IQ-domain 17	-2.91721	0.00353404	0.731827	0.721243	3.64904	GO:0005515
Chr03	Phvul.003G124800	Major facilitator superfamily protein	-5.66751	0.0225482	-2.02499	0.38029	3.64252	GO:0016020,GO:0006810,GO:0005215
Chr08	Phvul.008G115800	Regulator of chromosome condensation (RCC1) family protein	-2.31417	0.0249901	1.31717	0.0550366	3.63134	0
Chr01	Phvul.001G115100	Leucine-rich repeat protein kinase family protein	-5.03804	2.59483e-07	-1.42773	0.248578	3.61031	GO:0005515,GO:0006468,GO:0004672
Chr05	Phvul.005G103300	Concanavalin A-like lectin protein kinase family protein	-2.46408	0.00413081	1.13617	0.00687202	3.60025	GO:0006468,GO:0004672,GO:0030246
Chr07	Phvul.007G040400	Leucine-rich repeat protein kinase family protein	-5.35827	0.0344952	-1.78007	0.500383	3.5782	GO:0005515,GO:0006468,GO:0004672
Chr10	Phvul.010G056400	0	-2.76765	0.000143422	0.798342	0.241338	3.56599	0
Chr05	Phvul.005G036200	0	-5.44723	1.092e-05	-1.89395	0.299563	3.55328	0
Chr10	Phvul.010G076200	fatty acid desaturase 8	-3.40262	1.28577e-05	0.138735	0.895187	3.54135	GO:0006629,GO:0055114,GO:0016717
Chr01	Phvul.001G135700	0	-4.43419	0.0213254	-0.912396	0.675542	3.5218	0
Chr09	Phvul.009G164300	basic helix-loop-helix (bHLH) DNA-binding superfamily protein	-4.29436	3.66028e-05	-0.773365	NA	3.521	GO:0046983
Chr10	Phvul.010G064900	Leucine-rich repeat protein kinase family protein	-4.07074	0.00559248	-0.577159	0.711308	3.49358	GO:0005515,GO:0006468,GO:0005524,GO:0004672
Chr04	Phvul.004G005400	cytochrome P450, family 96, subfamily A, polypeptide 10	-3.67329	3.28852e-11	-0.180975	0.812675	3.49231	GO:0055114,GO:0020037,GO:0016705,GO:0005506
Chr11	Phvul.011G012100	Subtilase family protein	-4.10606	0.0442166	-0.615567	0.753675	3.49049	GO:0006508,GO:0004252
Chr02	Phvul.002G245200	Carbohydrate-binding X8 domain superfamily protein	-5.67128	0.00754632	-2.21529	0.586664	3.45599	0
Chr05	Phvul.005G156800	lipoxygenase 1	-5.56312	0.00775413	-2.11527	0.0728566	3.44785	GO:0005515,GO:0055114,GO:0046872,GO:0016702
Chr10	Phvul.010G061500	Nuclear transport factor 2 (NTF2) family protein	-5.21619	8.40111e-07	-1.80082	0.167768	3.41538	0
Chr11	Phvul.011G073650	0	-5.11642	0.0415984	-1.70447	NA	3.41195	0
Chr09	Phvul.009G121700	C2H2-like zinc finger protein	-5.16309	0.000210661	-1.75807	0.344059	3.40502	0
Chr06	Phvul.006G156700	baruol synthase 1	-3.82944	5.52922e-11	-0.442282	0.690142	3.38715	GO:0003824
Chr06	Phvul.006G104900	0	-5.34878	0.0370983	-1.96204	0.0695847	3.38674	0
Chr04	Phvul.004G154200	Bifunctional inhibitor/lipid-transfer protein/seed storage 2S albumin superfamily protein	-2.37426	0.00717506	1.00681	0.0377222	3.38106	0
Chr11	Phvul.011G149800	B-box type zinc finger family protein	-2.13324	0.00447925	1.24674	0.242006	3.37998	GO:0008270,GO:0005622
Chr01	Phvul.001G108700	dicarboxylate diiron protein, putative (Crd1)	-4.05231	5.3235e-07	-0.673785	0.596127	3.37853	GO:0055114,GO:0046872,GO:0016491
Chr11	Phvul.011G136400	UDP-Glycosyltransferase superfamily protein	-7.00188	0.000755315	-3.62861	0.470881	3.37328	GO:0016758,GO:0008152
Chr04	Phvul.004G029800	myb domain protein 16	-6.04993	6.81782e-06	-2.67962	0.166415	3.3703	0
Chr10	Phvul.010G016000	rubisco activase	-2.32274	5.68727e-08	1.03211	NA	3.35485	GO:0005524
Chr06	Phvul.006G189600	0	-3.64821	0.0427729	-0.30429	0.899842	3.34392	0
Chr11	Phvul.011G044800	cryptochrome-interacting basic-helix-loop-helix 1	-2.21063	0.0142777	1.11548	0.0772194	3.3261	GO:0046983
Chr04	Phvul.004G049000	TRICHOME BIREFRINGENCE-LIKE 19	-4.2549	4.93993e-07	-0.962788	0.4485	3.29211	0
Chr04	Phvul.004G155500	PR5-like receptor kinase	-4.91572	0.0486667	-1.63606	0.68499	3.27966	GO:0006468,GO:0004672
Chr05	Phvul.005G117500	FASCICLIN-like arabinogalactan protein 17 precursor	-2.31156	0.0154894	0.958935	0.625465	3.2705	0
Chr10	Phvul.010G018300	Leucine-rich repeat protein kinase family protein	-5.99508	0.0423432	-2.73169	0.447532	3.26339	GO:0005515,GO:0006468,GO:0004672
Chr03	Phvul.003G218500	nitrate transporter 1.1	-5.67361	0.000736957	-2.41544	0.112515	3.25816	GO:0016020,GO:0006810,GO:0005215
Chr03	Phvul.003G292100	nitrite reductase 1	-1.60809	1.06575e-09	1.64791	NA	3.25601	GO:0055114,GO:0016491,GO:0051536,GO:0020037
Chr09	Phvul.009G144500	ribulose-bisphosphate carboxylases	-1.87296	0.0133989	1.36585	0.000329907	3.23881	GO:0000287
Chr02	Phvul.002G239200	Protein of unknown function (DUF688)	-5.14061	0.000398663	-1.92679	0.234746	3.21382	0
Chr02	Phvul.002G329400	Pathogenesis-related thaumatin superfamily protein	-5.96301	0.0109525	-2.74967	0.432299	3.21334	0
Chr11	Phvul.011G206300	Phosphatidylinositol-4-phosphate 5-kinase family protein	-3.50753	0.019898	-0.334381	0.848782	3.17315	GO:0046488,GO:0016307
Chr01	Phvul.001G039400	0	-5.31223	0.0298845	-2.14371	0.543678	3.16852	0
Chr09	Phvul.009G179100	Protein kinase superfamily protein	-3.3291	0.00109826	-0.166833	0.922207	3.16227	0
Chr09	Phvul.009G108400	Major facilitator superfamily protein	-2.40627	0.00892231	0.753714	0.499326	3.15998	GO:0055085,GO:0016021,GO:0016020,GO:0006810,GO:0005215
Chr07	Phvul.007G280500	0	-4.0547	0.00208235	-0.904967	0.221036	3.14973	0
Chr07	Phvul.007G071500	cytochrome P450, family 715, subfamily A, polypeptide 1	-4.364	0.0125922	-1.22473	0.600585	3.13927	GO:0055114,GO:0020037,GO:0016705,GO:0005506
Chr10	Phvul.010G119100	0	-6.36082	0.00112084	-3.22781	0.0606198	3.13301	0
Chr08	Phvul.008G136300	Auxin-responsive family protein	-2.93547	0.000170117	0.194347	0.783746	3.12982	GO:0016021
Chr10	Phvul.010G158400	basic helix-loop-helix (bHLH) DNA-binding superfamily protein	-2.98727	0.0289689	0.127206	0.945239	3.11448	GO:0046983
Chr07	Phvul.007G227500	0	-2.95882	0.00125814	0.150165	0.939537	3.10898	0
Chr10	Phvul.010G086500	alpha/beta-Hydrolases superfamily protein	-6.85872	0.000159226	-3.75484	0.0966401	3.10388	0
Chr10	Phvul.010G098500	basic helix-loop-helix (bHLH) DNA-binding superfamily protein	-5.40505	0.0316018	-2.30917	0.202471	3.09588	0
Chr07	Phvul.007G202800	Protein of unknown function, DUF538	-4.13705	0.000189725	-7.22148	NA	3.08443	0
Chr05	Phvul.005G036600	Leucine-rich repeat (LRR) family protein	-5.3434	1.10703e-05	-2.26092	0.384382	3.08248	GO:0005515
Chr07	Phvul.007G176600	indole-3-acetic acid 7	-4.00008	1.89994e-05	-0.923895	0.212119	3.07619	GO:0006355,GO:0005634
Chr09	Phvul.009G195800	0	-4.07098	1.0521e-07	-1.01504	0.504444	3.05594	0
Chr10	Phvul.010G124400	Subtilase family protein	-2.84484	0.00187282	0.198162	0.927093	3.043	GO:0006508,GO:0004252
Chr09	Phvul.009G186500	light-harvesting chlorophyll-protein complex I subunit A4	-4.80808	0.000390449	-1.76513	NA	3.04294	GO:0016020,GO:0009765
Chr08	Phvul.008G210600	thylakoid lumenal P17.1 protein	-2.01731	0.0189504	1.01777	0.580864	3.03508	0
Chr11	Phvul.011G017300	Nucleotide-diphospho-sugar transferases superfamily protein	-2.35395	0.0217808	0.673975	0.57047	3.02792	0
Chr07	Phvul.007G163900	0	-2.48182	0.000402182	0.522108	0.663725	3.00393	0
Chr09	Phvul.009G242500	RING/U-box superfamily protein	-4.37873	0.0336602	-1.37931	0.557286	2.99943	GO:0008270,GO:0005515
scaffold_28	Phvul.L002459	0	-3.59659	0.0174081	-0.601649	0.707914	2.99494	0
Chr10	Phvul.010G062300	iron regulated 1	-3.83744	4.07433e-05	-0.849204	0.560709	2.98823	GO:0034755,GO:0016021,GO:0005381
Chr03	Phvul.003G227300	Protein of unknown function (DUF581)	-2.12451	0.00052389	0.863027	0.466543	2.98753	0
Chr01	Phvul.001G024900	CYCLIN D3;1	-5.42041	0.0290763	-2.43509	0.246731	2.98532	GO:0005634
Chr02	Phvul.002G207400	Bifunctional inhibitor/lipid-transfer protein/seed storage 2S albumin superfamily protein	-2.15187	0.00369048	0.832646	0.317265	2.98452	0
Chr07	Phvul.007G021100	Tetratricopeptide repeat (TPR)-like superfamily protein	-5.88833	2.48099e-07	-2.91312	0.071789	2.97522	0
Chr07	Phvul.007G041300	0	-4.70623	8.65395e-05	-1.73451	0.186085	2.97172	0
Chr11	Phvul.011G155700	light-harvesting chlorophyll B-binding protein 3	-3.89254	0.0024066	-0.924649	NA	2.9679	GO:0016020,GO:0009765
Chr07	Phvul.007G274900	peptide transporter 3	-4.98974	0.00184874	-2.04975	0.0757855	2.94	GO:0016020,GO:0006810,GO:0005215
Chr11	Phvul.011G059800	myb domain protein 83	-5.43431	0.019836	-2.50458	0.283166	2.92973	0
Chr10	Phvul.010G121400	photosystem I light harvesting complex gene 2	-3.02597	0.011755	-0.0983261	0.940558	2.92764	GO:0016020,GO:0009765
Chr10	Phvul.010G095500	NAD(P)-binding Rossmann-fold superfamily protein	-4.42717	1.96923e-06	-1.50024	0.132625	2.92694	0
Chr02	Phvul.002G279700	NADPH/respiratory burst oxidase protein D	-3.05917	7.85603e-05	-0.136024	0.895106	2.92314	GO:0055114,GO:0050664,GO:0004601,GO:0016491
Chr03	Phvul.003G248050	methyl esterase 1	-3.43401	0.0294198	-0.51531	0.838083	2.9187	0
Chr07	Phvul.007G212600	glycerol-3-phosphate acyltransferase 3	-3.74898	1.23653e-12	-0.835793	NA	2.91319	GO:0016746,GO:0008152
Chr03	Phvul.003G091600	TRICHOME BIREFRINGENCE-LIKE 11	-2.66702	0.00572871	0.238309	0.843688	2.90533	0
Chr08	Phvul.008G185100	Glutamyl-tRNA reductase family protein	-3.77795	5.79919e-06	-0.883703	0.401056	2.89425	GO:0055114,GO:0050661,GO:0033014,GO:0008883
Chr09	Phvul.009G253000	MLP-like protein 423	-2.24192	0.0462104	0.628881	0.507386	2.8708	GO:0009607,GO:0006952
Chr10	Phvul.010G040500	Fatty acid hydroxylase superfamily	-3.01944	0.0408325	-5.88336	NA	2.86393	GO:0055114,GO:0016491,GO:0006633,GO:0005506
Chr01	Phvul.001G147900	0	-3.01025	1.57752e-13	-0.159724	0.911457	2.85052	0
Chr03	Phvul.003G189600	Pyridine nucleotide-disulphide oxidoreductase family protein	-3.65038	1.41795e-05	-0.80406	0.437384	2.84632	GO:0055114,GO:0016491
Chr11	Phvul.011G054500	enzyme binding;tetrapyrrole binding	-2.8735	0.000356676	-0.0555086	0.981407	2.81799	0
Chr06	Phvul.006G109400	0	-3.39482	0.0321922	-0.595197	0.685749	2.79962	0
Chr08	Phvul.008G168900	0	-4.28219	0.0036599	-1.49858	0.127237	2.78361	0
Chr04	Phvul.004G063500	Zinc-finger domain of monoamine-oxidase A repressor R1 protein	-5.05858	0.00604012	-2.28885	0.192023	2.76973	0
Chr09	Phvul.009G134300	Nodulin MtN3 family protein	-3.8865	7.08274e-06	-1.11873	0.372156	2.76777	0
Chr02	Phvul.002G300400	3-ketoacyl-acyl carrier protein synthase I	-2.02332	0.0290997	0.743487	0.290351	2.7668	0
Chr07	Phvul.007G161400	RING/U-box superfamily protein	-4.27562	4.67717e-06	-1.51285	0.357835	2.76277	GO:0008270,GO:0005515
Chr03	Phvul.003G070700	thioredoxin 2	-3.3989	7.28182e-16	-0.657602	0.516213	2.7413	GO:0045454,GO:0015035,GO:0006662
Chr02	Phvul.002G000800	FAD/NAD(P)-binding oxidoreductase family protein	-1.9255	0.0324884	0.813827	0.606688	2.73933	GO:0071949
Chr03	Phvul.003G131000	Putative membrane lipoprotein	-6.33559	0.0024199	-3.6046	0.184803	2.73099	0
Chr04	Phvul.004G102700	0	-2.49734	0.00286045	0.223774	0.888482	2.72112	0
Chr06	Phvul.006G080400	Phototropic-responsive NPH3 family protein	-4.20631	4.91726e-08	-1.4994	0.0378506	2.70691	GO:0005515,GO:0009638,GO:0004871
Chr09	Phvul.009G146050	Zinc finger (C3HC4-type RING finger) family protein	-3.52307	0.0106022	-0.833963	0.390449	2.68911	0
Chr08	Phvul.008G163500	Adenine nucleotide alpha hydrolases-like superfamily protein	-6.53564	0.000845493	-3.85635	0.174939	2.67929	GO:0006950
Chr08	Phvul.008G191200	0	-5.05357	0.0487604	-2.38162	0.649302	2.67195	0
Chr08	Phvul.008G061500	0	-4.47853	0.00180637	-1.81001	0.0696603	2.66852	0
Chr08	Phvul.008G289700	photosystem I light harvesting complex gene 3	-2.52822	0.000835956	0.139021	0.824944	2.66724	GO:0016020,GO:0009765
Chr05	Phvul.005G107201	0	-4.8957	0.0459646	-2.23263	0.571645	2.66307	0
Chr02	Phvul.002G023900	Phototropic-responsive NPH3 family protein	-2.82711	0.000977623	-0.17335	0.91326	2.65376	0
Chr01	Phvul.001G158000	ribosomal protein S8	-2.19456	0.00868527	0.456531	0.502618	2.65109	GO:0006412,GO:0005840,GO:0003735
Chr11	Phvul.011G097000	NAD(P)-binding Rossmann-fold superfamily protein	-2.29299	0.00463149	0.355561	0.861896	2.64856	0
Chr11	Phvul.011G102700	small and basic intrinsic protein 1A	-2.51661	0.00372765	0.127941	0.955162	2.64455	GO:0016020,GO:0006810,GO:0005215
Chr05	Phvul.005G093400	disease resistance protein (TIR-NBS-LRR class)	-3.62518	0.0217076	-0.992586	NA	2.6326	0
Chr03	Phvul.003G248025	methyl esterase 1	-1.55208	0.0144215	1.05674	0.00112708	2.60882	0
Chr03	Phvul.003G275200	Domain of unknown function (DUF23)	-2.66719	0.0127839	-0.0765951	0.957768	2.5906	0
Chr03	Phvul.003G127801	SAUR-like auxin-responsive protein family	-5.13023	0.00221423	-2.54653	0.299793	2.5837	GO:0009733
Chr01	Phvul.001G170701	C2H2 and C2HC zinc fingers superfamily protein	-1.68011	0.020703	0.902008	0.125187	2.58211	0
scaffold_28	Phvul.L002259	0	-3.13788	0.0181372	-0.570546	0.518787	2.56734	0
Chr02	Phvul.002G285600	Heavy metal transport/detoxification superfamily protein	-2.28797	0.00311456	0.265277	0.725066	2.55324	GO:0046872,GO:0030001
Chr03	Phvul.003G287500	cinnamyl alcohol dehydrogenase 6	-2.12821	0.0130473	0.42281	0.781744	2.55102	GO:0055114,GO:0016491,GO:0008270
Chr11	Phvul.011G053000	calreticulin 3	-1.78091	0.00178065	0.766518	0.0917316	2.54743	GO:0051082,GO:0006457,GO:0005783,GO:0005509
Chr09	Phvul.009G109600	Integrase-type DNA-binding superfamily protein	-3.53132	0.0195528	-1.00193	NA	2.52938	GO:0006355,GO:0003700
Chr11	Phvul.011G025500	rho guanyl-nucleotide exchange factor 1	-2.57016	0.00343834	-0.0433191	0.97568	2.52684	GO:0005089
Chr07	Phvul.007G183300	Prefoldin chaperone subunit family protein	-2.47568	0.0103955	0.0402812	0.983549	2.51596	0
Chr10	Phvul.010G148000	Major facilitator superfamily protein	-2.02046	0.0389197	0.472264	NA	2.49273	GO:0016020,GO:0006810,GO:0005215
Chr02	Phvul.002G067214	nitrate transporter 1:2	-1.65033	0.00172068	0.832441	0.229459	2.48277	GO:0016020,GO:0006810,GO:0005215
Chr03	Phvul.003G166500	blue-copper-binding protein	-2.22659	0.0463852	0.255459	0.919283	2.48205	GO:0009055
Chr03	Phvul.003G025900	Cytochrome b561/ferric reductase transmembrane protein family	-3.27695	0.0301481	-0.798692	0.814387	2.47826	GO:0016021
Chr02	Phvul.002G121200	ATP-binding cassette 14	-3.32309	0.000163418	-0.85254	0.257246	2.47055	GO:0016887,GO:0005524,GO:0016020
Chr01	Phvul.001G000500	cyclin-dependent kinase B2;2	-2.92141	0.0112111	-0.452716	0.772001	2.4687	GO:0006468,GO:0005524,GO:0004672
Chr02	Phvul.002G287800	Protein of unknown function (DUF567)	-2.43578	0.000242812	0.027226	0.977973	2.46301	0
Chr02	Phvul.002G257600	0	-6.43773	0.00328006	-3.9875	0.0739367	2.45023	0
Chr06	Phvul.006G031700	sucrose phosphate synthase 3F	-3.2948	6.48801e-06	-0.859166	0.230089	2.43563	GO:0016157,GO:0005985
Chr10	Phvul.010G038800	alkenal reductase	-2.67048	1.38705e-09	-0.235809	0.802526	2.43467	GO:0055114,GO:0016491,GO:0008270
Chr04	Phvul.004G067900	0	-2.47129	0.0271414	-0.0450949	0.956418	2.42619	0
Chr05	Phvul.005G061700	0	-2.36468	0.0151907	0.0584671	0.988016	2.42314	0
Chr02	Phvul.002G229100	basic helix-loop-helix (bHLH) DNA-binding superfamily protein	-2.5877	0.0113725	-0.164583	0.87058	2.42311	GO:0046983,GO:0003677
Chr01	Phvul.001G229200	Eukaryotic aspartyl protease family protein	-2.17639	6.47839e-08	0.24531	0.756562	2.4217	GO:0006508,GO:0004190
Chr09	Phvul.009G052200	IQ-domain 21	-5.16333	0.000416894	-2.74357	0.0741041	2.41975	GO:0005515
Chr02	Phvul.002G164400	0	-2.62024	1.65253e-10	-0.224511	0.856344	2.39572	0
Chr11	Phvul.011G151900	S-locus lectin protein kinase family protein	-2.77435	0.0453643	-0.385835	NA	2.38851	GO:0006468,GO:0004672
Chr08	Phvul.008G166000	flavonol synthase 1	-3.38801	0.00854276	-1.01163	0.605045	2.37638	GO:0055114,GO:0016491
Chr01	Phvul.001G083000	Chalcone and stilbene synthase family protein	-4.73471	0.0190392	-2.36225	0.258549	2.37246	GO:0016747,GO:0008610
Chr01	Phvul.001G218400	Pectin lyase-like superfamily protein	-4.18903	0.000122418	-1.82664	0.0632407	2.36239	0
Chr10	Phvul.010G074960	Pentatricopeptide repeat (PPR) superfamily protein	-2.77882	0.0140722	-0.419458	NA	2.35937	0
Chr11	Phvul.011G079300	plasma membrane intrinsic protein 2;4	-2.38112	1.17094e-07	-0.0244368	0.983549	2.35669	GO:0016020,GO:0006810,GO:0005215
Chr03	Phvul.003G138330	indole-3-acetic acid inducible 14	-2.68212	3.71092e-06	-0.330796	0.559253	2.35132	GO:0006355,GO:0005634
Chr07	Phvul.007G145200	Histone superfamily protein	-1.51025	0.00134062	0.80949	0.0698386	2.31974	GO:0003677,GO:0000786
Chr08	Phvul.008G025600	O-fucosyltransferase family protein	-4.19392	4.542e-07	-1.8819	0.134204	2.31202	0
Chr01	Phvul.001G022900	heat shock transcription factor B4	-6.1539	0.035008	-3.84277	0.349933	2.31113	GO:0043565,GO:0006355,GO:0005634,GO:0003700
Chr09	Phvul.009G095900	1-deoxy-D-xylulose 5-phosphate synthase 3	-2.16095	0.00204653	0.150088	0.853146	2.31104	GO:0008152,GO:0003824,GO:0016114,GO:0008661
Chr02	Phvul.002G132600	0	-4.00261	0.000586807	-1.69274	0.263184	2.30987	0
Chr04	Phvul.004G119300	cytochrome P450, family 71, subfamily A, polypeptide 26	-4.04251	0.036606	-1.74133	0.169612	2.30118	GO:0055114,GO:0020037,GO:0016705,GO:0005506
Chr05	Phvul.005G101900	squamosa promoter binding protein-like 4	-5.16183	0.00633518	-2.86352	0.146638	2.29831	GO:0005634,GO:0003677
Chr02	Phvul.002G297000	0	-2.00645	0.000526727	0.284562	0.809072	2.29101	0
Chr11	Phvul.011G005200	Plant invertase/pectin methylesterase inhibitor superfamily protein	-3.73488	0.00808465	-1.44545	0.137016	2.28943	GO:0004857
Chr01	Phvul.001G182200	UDP-glucosyl transferase 73C2	-1.72908	1.68395e-05	0.554477	0.567965	2.28355	GO:0016758,GO:0008152
Chr05	Phvul.005G064400	Carbohydrate-binding X8 domain superfamily protein	-5.58681	0.0390305	-3.31445	0.265729	2.27236	0
Chr05	Phvul.005G060700	interactor of constitutive active rops 1	-4.02573	4.25579e-07	-1.75961	0.133767	2.26611	0
Chr10	Phvul.010G147800	Isochorismatase family protein	-2.41562	0.0250794	-0.149905	0.863524	2.26572	GO:0008152,GO:0003824
Chr02	Phvul.002G315500	aluminum-activated malate transporter 9	-2.25908	0.00218197	0.0058629	NA	2.26494	GO:0015743
Chr02	Phvul.002G057400	Formyl transferase	-2.49588	0.0018482	-0.242242	0.914792	2.25364	GO:0016742,GO:0009058,GO:0008864,GO:0006189
Chr03	Phvul.003G279800	mechanosensitive channel of small conductance-like 10	-6.10876	0.000891602	-3.85727	0.190683	2.25149	GO:0055085,GO:0016020
Chr10	Phvul.010G153700	Ran BP2/NZF zinc finger-like superfamily protein	-3.42088	0.00401394	-1.16975	0.681085	2.25114	GO:0008270
Chr02	Phvul.002G232600	HAESA-like 1	-2.86894	0.00385638	-0.626339	0.72891	2.2426	GO:0005515,GO:0006468,GO:0005524,GO:0004672
Chr11	Phvul.011G030100	Peroxidase superfamily protein	-1.85073	0.0279423	0.381672	0.615337	2.2324	GO:0055114,GO:0020037,GO:0006979,GO:0004601
Chr02	Phvul.002G170300	expansin A15	-1.63047	0.035819	0.596843	0.641135	2.22731	0
Chr10	Phvul.010G139000	Glucose-methanol-choline (GMC) oxidoreductase family protein	-3.96927	5.57885e-08	-1.74976	0.107987	2.21951	GO:0055114,GO:0016614,GO:0050660,GO:0010430
Chr06	Phvul.006G207500	Bifunctional inhibitor/lipid-transfer protein/seed storage 2S albumin superfamily protein	-2.06383	0.0019961	0.154105	0.886554	2.21794	0
Chr03	Phvul.003G076800	beta glucosidase 46	-2.79173	0.0113648	-0.58158	0.474271	2.21015	GO:0005975,GO:0004553
Chr02	Phvul.002G263600	Tetratricopeptide repeat (TPR)-like superfamily protein	-1.96529	0.00121502	0.231598	0.573368	2.19689	0
Chr09	Phvul.009G171300	0	-1.74007	0.0263262	0.45501	0.463838	2.19508	0
Chr01	Phvul.001G187000	Duplicated homeodomain-like superfamily protein	-1.96805	0.0143084	0.222754	0.87364	2.19081	0
Chr09	Phvul.009G012700	beta-galactosidase 3	-2.35633	0.0165025	-0.16659	0.90964	2.18974	GO:0005975,GO:0004553
Chr11	Phvul.011G014700	Transducin/WD40 repeat-like superfamily protein	-1.72028	0.000596591	0.455783	0.703778	2.17607	GO:0005515
Chr10	Phvul.010G147100	delta tonoplast integral protein	-2.73692	6.60683e-22	-0.563562	0.488585	2.17336	GO:0016020,GO:0006810,GO:0005215
Chr07	Phvul.007G161000	0	-1.94895	0.019584	0.21212	0.793765	2.16107	0
Chr02	Phvul.002G273300	ABC-2 type transporter family protein	-2.1775	0.0257326	-0.0187187	0.987306	2.15879	GO:0016887,GO:0005524,GO:0016020
Chr11	Phvul.011G136600	fatty alcohol oxidase 3	-7.83393	6.10704e-07	-5.67887	NA	2.15506	GO:0055114,GO:0016614
Chr09	Phvul.009G260200	photosystem I light harvesting complex gene 2	-2.53125	0.000676902	-0.386886	0.347827	2.14436	GO:0016020,GO:0009765
scaffold_13	Phvul.L004337	hydroxy methylglutaryl CoA reductase 1	-1.93292	0.0169285	-4.07562	0.0811129	2.14271	GO:0055114,GO:0050662,GO:0015936,GO:0004420
Chr03	Phvul.003G120500	pleiotropic drug resistance 9	-2.50557	0.0155444	-0.368783	0.752252	2.13678	GO:0016887,GO:0005524,GO:0016020
Chr07	Phvul.007G064600	carboxyesterase 20	-1.93197	0.00432167	0.189009	0.909722	2.12098	0
Chr08	Phvul.008G022800	CONSTANS-like 2	-2.18291	0.00429671	-0.0665179	0.943287	2.11639	GO:0008270,GO:0005622,GO:0005515
Chr07	Phvul.007G260900	homeobox from Arabidopsis thaliana	-3.09507	0.0148491	-0.97937	0.180844	2.1157	GO:0043565,GO:0006355,GO:0003700,GO:0003677
Chr02	Phvul.002G050700	ethylene-dependent gravitropism-deficient and yellow-green-like 3	-2.09895	0.000179322	-4.2071	NA	2.10815	0
Chr07	Phvul.007G161600	0	-5.5804	0.0155525	-3.4813	0.281007	2.09909	0
Chr11	Phvul.011G023800	ubiquitin-conjugating enzyme19	-3.91861	0.0404271	-1.83322	0.297762	2.08539	GO:0005515
Chr02	Phvul.002G154900	IQ-domain 22	-2.68947	0.0214906	-0.614911	0.618427	2.07456	GO:0005515
Chr06	Phvul.006G164800	Protein of unknown function (DUF616)	-6.46473	0.00143121	-4.39041	0.115107	2.07432	0
Chr09	Phvul.009G203100	COBRA-like extracellular glycosyl-phosphatidyl inositol-anchored protein family	-2.63157	0.00817369	-0.563332	0.45514	2.06824	GO:0031225,GO:0016049,GO:0010215
Chr06	Phvul.006G207300	light harvesting complex photosystem II subunit 6	-3.85123	2.80083e-06	-1.78795	NA	2.06328	GO:0016020,GO:0009765
Chr11	Phvul.011G158800	Dynamin related protein 5A	-3.1067	0.0471541	-1.04556	0.397202	2.06113	0
Chr05	Phvul.005G134500	auxin response factor 16	-3.33839	1.40425e-05	-1.28822	0.0431636	2.05017	GO:0003677,GO:0009725,GO:0006355,GO:0005634
Chr08	Phvul.008G006900	0	-2.31893	0.0303714	-4.36794	0.0510394	2.04901	0
Chr06	Phvul.006G012300	GDSL-like Lipase/Acylhydrolase superfamily protein	-5.51214	0.0190037	-3.46822	0.493168	2.04392	GO:0016788
Chr10	Phvul.010G039300	alkenal reductase	-4.50741	6.09207e-08	-2.46515	0.103676	2.04227	GO:0055114,GO:0016491,GO:0008270
Chr03	Phvul.003G282500	low-molecular-weight cysteine-rich 68	-1.96693	4.97143e-11	0.0667518	0.931014	2.03368	0
Chr03	Phvul.003G154300	Family of unknown function (DUF566)	-2.15827	1.17274e-07	-0.129042	0.864417	2.02923	0
Chr05	Phvul.005G083700	protochlorophyllide oxidoreductase A	-3.67946	8.87663e-07	-1.65563	0.161578	2.02383	GO:0016491,GO:0008152
Chr03	Phvul.003G080400	Glycine cleavage T-protein family	-2.74104	0.000145977	-0.722232	0.475678	2.01881	GO:0006546,GO:0004047
Chr02	Phvul.002G158900	Phosphoglycerate mutase family protein	-3.20455	0.000161755	-1.19138	0.343421	2.01317	0
Chr03	Phvul.003G056700	GDSL-like Lipase/Acylhydrolase superfamily protein	-7.13114	0.000750585	-5.12386	0.0896565	2.00728	GO:0016788
Chr03	Phvul.003G139400	0	-3.10128	3.97906e-06	-1.0981	0.574779	2.00319	0
Chr09	Phvul.009G009600	0	-1.78852	8.35123e-06	0.212737	0.80765	2.00126	0
Chr07	Phvul.007G205901	Low temperature and salt responsive protein family	-1.64017	0.000117735	0.354894	0.513824	1.99506	GO:0016021
Chr08	Phvul.008G068900	0	-1.57811	0.00685351	0.414647	0.677428	1.99276	0
Chr10	Phvul.010G079100	cytochrome P450, family 83, subfamily B, polypeptide 1	-1.9176	0.00155548	0.0650562	0.963395	1.98266	GO:0055114,GO:0020037,GO:0016705,GO:0005506
Chr11	Phvul.011G073600	auxin response factor 4	-3.47816	0.00258057	-1.49802	0.164007	1.98015	GO:0006355,GO:0005634,GO:0003677,GO:0009725
Chr04	Phvul.004G118100	RING/U-box superfamily protein	-3.13876	4.38528e-08	-1.15945	0.460961	1.97931	GO:0008270,GO:0005515
Chr03	Phvul.003G128266	Thioredoxin superfamily protein	-2.31098	0.0009988	-0.33533	0.793057	1.97564	GO:0016491
Chr03	Phvul.003G126800	RAS associated with diabetes protein 51	-2.36208	0.0127499	-0.39267	0.291372	1.96941	0
Chr02	Phvul.002G283100	basic helix-loop-helix (bHLH) DNA-binding superfamily protein	-2.47106	0.0483923	-0.508856	0.837887	1.9622	GO:0046983
Chr06	Phvul.006G181200	Transcriptional factor B3 family protein / auxin-responsive factor AUX/IAA-related	-2.46585	0.00538557	-0.50968	0.551765	1.95617	GO:0003677,GO:0009725,GO:0006355,GO:0005634
[truncated: 3,586 more rows]
