# Supplementary material for: Common bean resistance to Xanthomonas is associated with upregulation of the salicylic acid pathway and downregulation of photosynthesis
Source: BMC Genomics. 2020 Aug 18;21:566. doi: 10.1186/s12864-020-06972-6 (PMC7437933; doi:10.1186/s12864-020-06972-6)
Supplement: Supplementary file 8 — Additional file 8: Table S4. Raw enrichment tests on the core, BAT93-specific or JaloEEP558-specific transcriptomes. [file 12864_2020_6972_MOESM8_ESM.xlsx]

## Sheet: Feuil1
Table S4 - Raw enrichment tests on the core, BAT93-specific or JaloEEP558-specific transcriptomes.
Enrichment tests were performed using the Parametric Analysis of Gene set Enrichment (PAGE) analysis on AgriGO v2.0 (http://systemsbiology.cau.edu.cn/agriGOv2, Tian et al. 2017).
GO terms were considered enriched when comprising a minimum of 10 genes and presenting a False Discovery Rate (FDR) below 0.05.
C : cellular component
F : molecular function
P : biological process
Full reference :
Tian T, Liu Y, Yan H, You Q, Yi X, Du Z, et al. AgriGO v2.0: A GO analysis toolkit for the agricultural community, 2017 update. Nucleic Acids Res. 2017;45:W122–9
Group	GO term	Ontology	Description	Number of DEGs	FDR
BAT93 specific	GO:0006091	P	generation of precursor metabolites and energy	22	0.0041
BAT93 specific	GO:0015979	P	photosynthesis	26	0.0055
BAT93 specific	GO:0009765	P	photosynthesis, light harvesting	14	0.0058
BAT93 specific	GO:0019684	P	photosynthesis, light reaction	15	0.0063
BAT93 specific	GO:0044249	P	cellular biosynthetic process	94	0.01
BAT93 specific	GO:0009058	P	biosynthetic process	108	0.011
BAT93 specific	GO:0015833	P	peptide transport	12	0.015
BAT93 specific	GO:0006857	P	oligopeptide transport	12	0.015
BAT93 specific	GO:0050789	P	regulation of biological process	75	0.026
BAT93 specific	GO:0050794	P	regulation of cellular process	75	0.026
BAT93 specific	GO:0006807	P	nitrogen compound metabolic process	89	0.032
BAT93 specific	GO:0023046	P	signaling process	13	0.034
BAT93 specific	GO:0023060	P	signal transmission	13	0.034
BAT93 specific	GO:0006139	P	nucleobase, nucleoside, nucleotide and nucleic acid metabolic process	76	0.036
BAT93 specific	GO:0034645	P	cellular macromolecule biosynthetic process	71	0.036
BAT93 specific	GO:0009059	P	macromolecule biosynthetic process	71	0.036
BAT93 specific	GO:0023052	P	signaling	14	0.049
BAT93 specific	GO:0043565	F	sequence-specific DNA binding	17	0.0054
BAT93 specific	GO:0003676	F	nucleic acid binding	70	0.0093
BAT93 specific	GO:0003677	F	DNA binding	61	0.031
BAT93 specific	GO:0016818	F	hydrolase activity, acting on acid anhydrides, in phosphorus-containing anhydrides	27	0.045
BAT93 specific	GO:0016817	F	hydrolase activity, acting on acid anhydrides	27	0.045
BAT93 specific	GO:0016462	F	pyrophosphatase activity	27	0.045
BAT93 specific	GO:0017111	F	nucleoside-triphosphatase activity	27	0.045
BAT93 specific	GO:0044464	C	cell part	164	0.0031
BAT93 specific	GO:0005623	C	cell	164	0.0031
BAT93 specific	GO:0016020	C	membrane	108	0.0045
BAT93 specific	GO:0044424	C	intracellular part	56	0.027
BAT93 specific	GO:0043229	C	intracellular organelle	44	0.031
BAT93 specific	GO:0043226	C	organelle	44	0.031
BAT93 specific	GO:0043231	C	intracellular membrane-bounded organelle	34	0.047
BAT93 specific	GO:0043227	C	membrane-bounded organelle	34	0.047
JaloEEP558 specific	GO:0016265	P	death	34	8.7e-07
JaloEEP558 specific	GO:0008219	P	cell death	34	8.7e-07
JaloEEP558 specific	GO:0043412	P	macromolecule modification	224	2.2e-06
JaloEEP558 specific	GO:0019538	P	protein metabolic process	314	2.8e-06
JaloEEP558 specific	GO:0006464	P	protein modification process	222	3.1e-06
JaloEEP558 specific	GO:0031323	P	regulation of cellular metabolic process	173	4.8e-06
JaloEEP558 specific	GO:0006915	P	apoptosis	32	6e-06
JaloEEP558 specific	GO:0012501	P	programmed cell death	32	6e-06
JaloEEP558 specific	GO:0019222	P	regulation of metabolic process	174	6.4e-06
JaloEEP558 specific	GO:0080090	P	regulation of primary metabolic process	171	6.6e-06
JaloEEP558 specific	GO:0009889	P	regulation of biosynthetic process	171	6.6e-06
JaloEEP558 specific	GO:0031326	P	regulation of cellular biosynthetic process	171	6.6e-06
JaloEEP558 specific	GO:0010556	P	regulation of macromolecule biosynthetic process	171	6.6e-06
JaloEEP558 specific	GO:0019219	P	regulation of nucleobase, nucleoside, nucleotide and nucleic acid metabolic process	171	6.6e-06
JaloEEP558 specific	GO:0051171	P	regulation of nitrogen compound metabolic process	171	6.6e-06
JaloEEP558 specific	GO:0006468	P	protein amino acid phosphorylation	195	6.8e-06
JaloEEP558 specific	GO:0043687	P	post-translational protein modification	210	7.6e-06
JaloEEP558 specific	GO:0060255	P	regulation of macromolecule metabolic process	172	8.8e-06
JaloEEP558 specific	GO:0006350	P	transcription	172	8.9e-06
JaloEEP558 specific	GO:0006351	P	transcription, DNA-dependent	172	8.9e-06
JaloEEP558 specific	GO:0032774	P	RNA biosynthetic process	172	8.9e-06
JaloEEP558 specific	GO:0016310	P	phosphorylation	200	9e-06
JaloEEP558 specific	GO:0006355	P	regulation of transcription, DNA-dependent	170	1.3e-05
JaloEEP558 specific	GO:0051252	P	regulation of RNA metabolic process	170	1.3e-05
JaloEEP558 specific	GO:0045449	P	regulation of transcription	170	1.3e-05
JaloEEP558 specific	GO:0010468	P	regulation of gene expression	171	1.8e-05
JaloEEP558 specific	GO:0006796	P	phosphate metabolic process	205	2.2e-05
JaloEEP558 specific	GO:0006793	P	phosphorus metabolic process	205	2.2e-05
JaloEEP558 specific	GO:0044267	P	cellular protein metabolic process	265	2.3e-05
JaloEEP558 specific	GO:0050794	P	regulation of cellular process	218	3.2e-05
JaloEEP558 specific	GO:0065007	P	biological regulation	228	6e-05
JaloEEP558 specific	GO:0050789	P	regulation of biological process	221	7.9e-05
JaloEEP558 specific	GO:0016070	P	RNA metabolic process	187	0.00011
JaloEEP558 specific	GO:0010467	P	gene expression	209	0.00023
JaloEEP558 specific	GO:0000003	P	reproduction	23	0.00031
JaloEEP558 specific	GO:0009875	P	pollen-pistil interaction	23	0.00031
JaloEEP558 specific	GO:0022414	P	reproductive process	23	0.00031
JaloEEP558 specific	GO:0008037	P	cell recognition	23	0.00031
JaloEEP558 specific	GO:0048544	P	recognition of pollen	23	0.00031
JaloEEP558 specific	GO:0051704	P	multi-organism process	23	0.00031
JaloEEP558 specific	GO:0009856	P	pollination	23	0.00031
JaloEEP558 specific	GO:0055085	P	transmembrane transport	83	0.00048
JaloEEP558 specific	GO:0009059	P	macromolecule biosynthetic process	233	0.00096
JaloEEP558 specific	GO:0034645	P	cellular macromolecule biosynthetic process	233	0.00096
JaloEEP558 specific	GO:0007154	P	cell communication	29	0.0016
JaloEEP558 specific	GO:0009987	P	cellular process	824	0.0023
JaloEEP558 specific	GO:0008152	P	metabolic process	1005	0.0028
JaloEEP558 specific	GO:0009308	P	amine metabolic process	45	0.0032
JaloEEP558 specific	GO:0044271	P	cellular nitrogen compound biosynthetic process	24	0.004
JaloEEP558 specific	GO:0044238	P	primary metabolic process	731	0.005
JaloEEP558 specific	GO:0032501	P	multicellular organismal process	25	0.005
JaloEEP558 specific	GO:0044281	P	small molecule metabolic process	108	0.0058
JaloEEP558 specific	GO:0006810	P	transport	148	0.0064
JaloEEP558 specific	GO:0051234	P	establishment of localization	148	0.0064
JaloEEP558 specific	GO:0006139	P	nucleobase, nucleoside, nucleotide and nucleic acid metabolic process	239	0.0066
JaloEEP558 specific	GO:0008652	P	cellular amino acid biosynthetic process	16	0.0086
JaloEEP558 specific	GO:0051179	P	localization	151	0.0089
JaloEEP558 specific	GO:0023052	P	signaling	73	0.01
JaloEEP558 specific	GO:0016053	P	organic acid biosynthetic process	26	0.01
JaloEEP558 specific	GO:0046394	P	carboxylic acid biosynthetic process	26	0.01
JaloEEP558 specific	GO:0006519	P	cellular amino acid and derivative metabolic process	44	0.011
JaloEEP558 specific	GO:0043436	P	oxoacid metabolic process	57	0.014
JaloEEP558 specific	GO:0006082	P	organic acid metabolic process	57	0.014
JaloEEP558 specific	GO:0019752	P	carboxylic acid metabolic process	57	0.014
JaloEEP558 specific	GO:0042180	P	cellular ketone metabolic process	57	0.014
JaloEEP558 specific	GO:0034641	P	cellular nitrogen compound metabolic process	50	0.014
JaloEEP558 specific	GO:0009309	P	amine biosynthetic process	20	0.014
JaloEEP558 specific	GO:0006629	P	lipid metabolic process	64	0.019
JaloEEP558 specific	GO:0044106	P	cellular amine metabolic process	40	0.021
JaloEEP558 specific	GO:0044283	P	small molecule biosynthetic process	38	0.021
JaloEEP558 specific	GO:0006520	P	cellular amino acid metabolic process	37	0.026
JaloEEP558 specific	GO:0046483	P	heterocycle metabolic process	22	0.036
JaloEEP558 specific	GO:0055086	P	nucleobase, nucleoside and nucleotide metabolic process	21	0.039
JaloEEP558 specific	GO:0055114	P	oxidation reduction	173	0.046
JaloEEP558 specific	GO:0006952	P	defense response	16	0.049
JaloEEP558 specific	GO:0000166	F	nucleotide binding	366	5.2e-09
JaloEEP558 specific	GO:0032555	F	purine ribonucleotide binding	329	1.6e-08
JaloEEP558 specific	GO:0032553	F	ribonucleotide binding	329	1.6e-08
JaloEEP558 specific	GO:0005524	F	ATP binding	312	1.6e-08
JaloEEP558 specific	GO:0032559	F	adenyl ribonucleotide binding	312	1.6e-08
JaloEEP558 specific	GO:0017076	F	purine nucleotide binding	341	3.3e-08
JaloEEP558 specific	GO:0030554	F	adenyl nucleotide binding	322	5.1e-08
JaloEEP558 specific	GO:0001883	F	purine nucleoside binding	322	5.1e-08
JaloEEP558 specific	GO:0001882	F	nucleoside binding	322	5.1e-08
JaloEEP558 specific	GO:0003824	F	catalytic activity	945	3.2e-07
JaloEEP558 specific	GO:0016740	F	transferase activity	365	4.6e-07
JaloEEP558 specific	GO:0016301	F	kinase activity	211	4.6e-06
JaloEEP558 specific	GO:0004672	F	protein kinase activity	199	5.5e-06
JaloEEP558 specific	GO:0043531	F	ADP binding	32	6e-06
JaloEEP558 specific	GO:0003700	F	transcription factor activity	111	7e-06
JaloEEP558 specific	GO:0016772	F	transferase activity, transferring phosphorus-containing groups	222	8.3e-06
JaloEEP558 specific	GO:0016773	F	phosphotransferase activity, alcohol group as acceptor	211	1.4e-05
JaloEEP558 specific	GO:0030528	F	transcription regulator activity	136	3.7e-05
JaloEEP558 specific	GO:0030246	F	carbohydrate binding	33	6.9e-05
JaloEEP558 specific	GO:0003677	F	DNA binding	222	9.8e-05
JaloEEP558 specific	GO:0004857	F	enzyme inhibitor activity	19	0.00017
JaloEEP558 specific	GO:0005529	F	sugar binding	31	0.00028
JaloEEP558 specific	GO:0030234	F	enzyme regulator activity	29	0.00034
JaloEEP558 specific	GO:0003676	F	nucleic acid binding	269	0.0005
JaloEEP558 specific	GO:0031072	F	heat shock protein binding	14	0.00061
JaloEEP558 specific	GO:0022857	F	transmembrane transporter activity	66	0.0032
JaloEEP558 specific	GO:0005507	F	copper ion binding	14	0.0038
JaloEEP558 specific	GO:0016765	F	transferase activity, transferring alkyl or aryl (other than methyl) groups	12	0.0068
JaloEEP558 specific	GO:0016741	F	transferase activity, transferring one-carbon groups	29	0.0092
JaloEEP558 specific	GO:0008168	F	methyltransferase activity	28	0.013
JaloEEP558 specific	GO:0004888	F	transmembrane receptor activity	17	0.015
JaloEEP558 specific	GO:0004872	F	receptor activity	17	0.015
JaloEEP558 specific	GO:0060089	F	molecular transducer activity	34	0.021
JaloEEP558 specific	GO:0004871	F	signal transducer activity	34	0.021
JaloEEP558 specific	GO:0022891	F	substrate-specific transmembrane transporter activity	37	0.023
JaloEEP558 specific	GO:0015405	F	P-P-bond-hydrolysis-driven transmembrane transporter activity	11	0.029
JaloEEP558 specific	GO:0015399	F	primary active transmembrane transporter activity	11	0.029
JaloEEP558 specific	GO:0016820	F	hydrolase activity, acting on acid anhydrides, catalyzing transmembrane movement of substances	11	0.029
JaloEEP558 specific	GO:0043492	F	ATPase activity, coupled to movement of substances	11	0.029
JaloEEP558 specific	GO:0042626	F	ATPase activity, coupled to transmembrane movement of substances	11	0.029
JaloEEP558 specific	GO:0005215	F	transporter activity	84	0.039
JaloEEP558 specific	GO:0015075	F	ion transmembrane transporter activity	32	0.041
JaloEEP558 specific	GO:0005488	F	binding	999	0.046
JaloEEP558 specific	GO:0043169	F	cation binding	181	0.05
JaloEEP558 specific	GO:0043167	F	ion binding	181	0.05
JaloEEP558 specific	GO:0016020	C	membrane	246	0.00046
JaloEEP558 specific	GO:0005576	C	extracellular region	11	0.0048
JaloEEP558 specific	GO:0031224	C	intrinsic to membrane	113	0.011
JaloEEP558 specific	GO:0016021	C	integral to membrane	97	0.015
JaloEEP558 specific	GO:0005618	C	cell wall	16	0.019
JaloEEP558 specific	GO:0044425	C	membrane part	125	0.022
Core	GO:0050789	P	regulation of biological process	115	0.00013
Core	GO:0050794	P	regulation of cellular process	115	0.00013
Core	GO:0080090	P	regulation of primary metabolic process	91	0.001
Core	GO:0019222	P	regulation of metabolic process	91	0.001
Core	GO:0060255	P	regulation of macromolecule metabolic process	91	0.001
Core	GO:0009889	P	regulation of biosynthetic process	91	0.001
Core	GO:0006355	P	regulation of transcription, DNA-dependent	91	0.001
Core	GO:0010556	P	regulation of macromolecule biosynthetic process	91	0.001
Core	GO:0051252	P	regulation of RNA metabolic process	91	0.001
Core	GO:0031326	P	regulation of cellular biosynthetic process	91	0.001
Core	GO:0031323	P	regulation of cellular metabolic process	91	0.001
Core	GO:0045449	P	regulation of transcription	91	0.001
Core	GO:0010468	P	regulation of gene expression	91	0.001
Core	GO:0019219	P	regulation of nucleobase, nucleoside, nucleotide and nucleic acid metabolic process	91	0.001
Core	GO:0051171	P	regulation of nitrogen compound metabolic process	91	0.001
Core	GO:0006350	P	transcription	93	0.0012
Core	GO:0006351	P	transcription, DNA-dependent	93	0.0012
Core	GO:0032774	P	RNA biosynthetic process	94	0.0016
Core	GO:0065007	P	biological regulation	127	0.0017
Core	GO:0019538	P	protein metabolic process	144	0.0022
Core	GO:0006139	P	nucleobase, nucleoside, nucleotide and nucleic acid metabolic process	117	0.0023
Core	GO:0016070	P	RNA metabolic process	98	0.0027
Core	GO:0010467	P	gene expression	106	0.0039
Core	GO:0008152	P	metabolic process	513	0.0048
Core	GO:0006807	P	nitrogen compound metabolic process	132	0.0071
Core	GO:0006810	P	transport	69	0.0074
Core	GO:0051234	P	establishment of localization	69	0.0074
Core	GO:0051179	P	localization	69	0.0074
Core	GO:0015979	P	photosynthesis	10	0.0094
Core	GO:0034645	P	cellular macromolecule biosynthetic process	120	0.01
Core	GO:0009059	P	macromolecule biosynthetic process	120	0.01
Core	GO:0044249	P	cellular biosynthetic process	146	0.013
Core	GO:0055085	P	transmembrane transport	40	0.016
Core	GO:0006508	P	proteolysis	29	0.017
Core	GO:0016310	P	phosphorylation	86	0.02
Core	GO:0006468	P	protein amino acid phosphorylation	86	0.02
Core	GO:0009058	P	biosynthetic process	158	0.022
Core	GO:0044267	P	cellular protein metabolic process	115	0.026
Core	GO:0055114	P	oxidation reduction	100	0.026
Core	GO:0050896	P	response to stimulus	29	0.026
Core	GO:0043687	P	post-translational protein modification	95	0.027
Core	GO:0042221	P	response to chemical stimulus	13	0.033
Core	GO:0006950	P	response to stress	19	0.034
Core	GO:0043412	P	macromolecule modification	99	0.035
Core	GO:0006464	P	protein modification process	99	0.035
Core	GO:0023046	P	signaling process	21	0.035
Core	GO:0023060	P	signal transmission	21	0.035
Core	GO:0003824	F	catalytic activity	471	0.00052
Core	GO:0005215	F	transporter activity	52	0.0023
Core	GO:0020037	F	heme binding	26	0.0024
Core	GO:0046906	F	tetrapyrrole binding	26	0.0024
Core	GO:0030528	F	transcription regulator activity	63	0.0047
Core	GO:0005506	F	iron ion binding	32	0.0061
Core	GO:0016705	F	oxidoreductase activity, acting on paired donors, with incorporation or reduction of molecular oxygen	28	0.0071
Core	GO:0008236	F	serine-type peptidase activity	16	0.0093
Core	GO:0017171	F	serine hydrolase activity	16	0.0093
Core	GO:0022804	F	active transmembrane transporter activity	21	0.01
Core	GO:0016746	F	transferase activity, transferring acyl groups	13	0.01
Core	GO:0016747	F	transferase activity, transferring acyl groups other than amino-acyl groups	13	0.01
Core	GO:0016887	F	ATPase activity	20	0.013
Core	GO:0016740	F	transferase activity	164	0.016
Core	GO:0030554	F	adenyl nucleotide binding	143	0.018
Core	GO:0001883	F	purine nucleoside binding	143	0.018
Core	GO:0001882	F	nucleoside binding	143	0.018
Core	GO:0004252	F	serine-type endopeptidase activity	10	0.019
Core	GO:0004672	F	protein kinase activity	86	0.02
Core	GO:0009055	F	electron carrier activity	31	0.024
Core	GO:0070011	F	peptidase activity, acting on L-amino acid peptides	30	0.024
Core	GO:0003677	F	DNA binding	100	0.034
Core	GO:0022857	F	transmembrane transporter activity	40	0.038
Core	GO:0016301	F	kinase activity	89	0.04
Core	GO:0008233	F	peptidase activity	31	0.04
Core	GO:0017076	F	purine nucleotide binding	158	0.041
Core	GO:0016491	F	oxidoreductase activity	113	0.043
Core	GO:0003676	F	nucleic acid binding	119	0.045
Core	GO:0003700	F	transcription factor activity	50	0.045
Core	GO:0005524	F	ATP binding	131	0.047
Core	GO:0032559	F	adenyl ribonucleotide binding	131	0.047
Core	GO:0016772	F	transferase activity, transferring phosphorus-containing groups	98	0.047
Core	GO:0042623	F	ATPase activity, coupled	13	0.049
Core	GO:0016020	C	membrane	131	0.00012
Core	GO:0005737	C	cytoplasm	24	0.024
Core	GO:0044425	C	membrane part	65	0.04
