# Supplementary material for: Common bean resistance to Xanthomonas is associated with upregulation of the salicylic acid pathway and downregulation of photosynthesis
Source: BMC Genomics. 2020 Aug 18;21:566. doi: 10.1186/s12864-020-06972-6 (PMC7437933; doi:10.1186/s12864-020-06972-6)
Supplement: Supplementary file 9 — Additional file 9: Table S5. Enrichment tests on the core, BAT93-specific or JaloEEP558-specific transcriptomes, using induced or repressed DEGs separately. [file 12864_2020_6972_MOESM9_ESM.xlsx]

## Sheet: Complete
Table S5 - Enrichment tests on the core, BAT93-specific or JaloEEP558-specific transcriptomes, using induced or repressed DEGs separately.
Enrichment tests were performed using the Parametric Analysis of Gene set Enrichment (PAGE) analysis on AgriGO v2 (http://systemsbiology.cau.edu.cn/agriGOv2, Tian et al. 2017).
GO terms were considered enriched when comprising a minimum of 10 genes and presenting a False Discovery Rate (FDR) below 0.05.
Enriched GO terms were then summarized using REVIGO (http://revigo.irb.hr, Supek et al. 2011).
The number of genes in each enriched GO term are listed in blue (downregulated) or red (upregulated) boxes.
Full references :
Supek F, Bošnjak M, Škunca N, Šmuc T. Revigo summarizes and visualizes long lists of gene ontology terms. PLoS One. 2011;6:e21800.
Tian T, Liu Y, Yan H, You Q, Yi X, Du Z, et al. AgriGO v2.0: A GO analysis toolkit for the agricultural community, 2017 update. Nucleic Acids Res. 2017;45:W122–9
			Core		Bat93-specific		JaloEEP558-specific
	GO terms	Description	Up	Down	Up	Down	Up	Down
	GO:0044237	cellular metabolic process	-	146	-	#N/A	#N/A	#N/A
	GO:0009987	cellular process	-	182	-	#N/A	#N/A	#N/A
	GO:0010467	gene expression	-	#N/A	-	#N/A	115	#N/A
	GO:0016070	RNA metabolic process	-	#N/A	-	#N/A	105	#N/A
	GO:0005975	carbohydrate metabolic process	-	24	-	#N/A	#N/A	#N/A
	GO:0016051	carbohydrate biosynthetic process	-	#N/A	-	#N/A	#N/A	10
	GO:0065007	biological regulation	-	#N/A	-	#N/A	127	#N/A
	GO:0055114	oxidation-reduction process	-	60	-	#N/A	#N/A	#N/A
	GO:0006412	translation	-	#N/A	-	#N/A	#N/A	15
	GO:0006811	ion transport	-	11	-	#N/A	#N/A	#N/A
	GO:0051179	localization	-	49	-	#N/A	#N/A	#N/A
	GO:0046483	heterocycle metabolic process	-	10	-	#N/A	#N/A	#N/A
	GO:0044281	small molecule metabolic process	-	#N/A	-	31	#N/A	79
	GO:0006807	nitrogen compound metabolic process	-	#N/A	-	#N/A	131	#N/A
	GO:0034641	cellular nitrogen compound metabolic process	-	#N/A	-	13	#N/A	#N/A
	GO:0019538	protein metabolic process	-	94	-	#N/A	#N/A	#N/A
	GO:0044267	cellular protein metabolic process	-	72	-	#N/A	#N/A	#N/A
	GO:0006520	cellular amino acid metabolic process	-	#N/A	-	10	#N/A	#N/A
	GO:0043687	post-translational protein modification	-	#N/A	-	#N/A	#N/A	145
	GO:0006468	protein phosphorylation	-	#N/A	-	#N/A	#N/A	135
	GO:0006793	phosphorus metabolic process	-	#N/A	-	#N/A	#N/A	139
	GO:0010556	regulation of macromolecule biosynthetic process	-	#N/A	-	#N/A	101	#N/A
