# Supplementary material for: Common bean resistance to Xanthomonas is associated with upregulation of the salicylic acid pathway and downregulation of photosynthesis
Source: BMC Genomics. 2020 Aug 18;21:566. doi: 10.1186/s12864-020-06972-6 (PMC7437933; doi:10.1186/s12864-020-06972-6)
Supplement: Supplementary file 10 — Additional file 10: Table S6. List of enriched MapMan bins in the BAT93-specific and JaloEEP558-specific transcriptomes. [file 12864_2020_6972_MOESM10_ESM.xlsx]

## Sheet: Feuil2
Table S6 - List of enriched MapMan bins in the BAT93-specific and JaloEEP558-specific transcriptomes.
Enriched bins were defined using the automated Wilcoxon rank sum test (p-value < 0,01) performed in Mapman (Thimm et al. 2004).
Full reference :
Thimm O, Bläsing O, Gibon Y, Nagel A, Meyer S, Krüger P, et al. MAPMAN: A user-driven tool to display genomics data sets onto diagrams of metabolic pathways and other biological processes. Plant J. 2004;37:914–39, doi:10.1111/j.1365-313X.2004.02016.x.
Group	Bin	Name	Number of DEGs	p-value
BAT93-specific	1.1.1.1	PS.lightreaction.photosystem II.LHC-II	8	0.000813966
	1.1.1	PS.lightreaction.photosystem II	17	0.00151992
	1.1	PS.lightreaction	32	0.0021171
	26.28	misc.GDSL-motif lipase	8	0.0061365
	35.1	not assigned.no ontology	49	0.00726664
JaloEEP558-specific	30.2	signalling.receptor kinases	138	1.30237e-11
	20.1	stress.biotic	93	1.40338e-08
	35.2	not assigned.unknown	666	4.99716e-07
	20.1.7	stress.biotic.PR-proteins	47	2.54259e-06
	30	signalling	235	3.09298e-06
	30.2.24	signalling.receptor kinases.S-locus glycoprotein like	20	1.71706e-05
	35	not assigned	874	3.18883e-05
	35.1.5	not assigned.no ontology.pentatricopeptide (PPR) repeat-containing protein	63	0.000218855
	27.3.3	RNA.regulation of transcription.AP2/EREBP, APETALA2/Ethylene-responsive element binding protein family	27	0.000261929
	17.5	hormone metabolism.ethylene	22	0.000266062
	17.5.2	hormone metabolism.ethylene.signal transduction	15	0.000651627
	16	secondary metabolism	90	0.000686915
	20	stress	156	0.00165864
	34.21	transport.calcium	8	0.00203482
	26.28	misc.GDSL-motif lipase	8	0.00205715
	30.2.20	signalling.receptor kinases.wheat LRK10 like	8	0.00301127
	16.8.2	secondary metabolism.flavonoids.chalcones	7	0.00348426
	27.3	RNA.regulation of transcription	303	0.00459231
	27.3.37	RNA.regulation of transcription.AS2,Lateral Organ Boundaries Gene Family	8	0.00505637
	26	misc	188	0.00560609
	31	cell	96	0.00561487
	10.7	cell wall.modification	9	0.00577549
	27.3.24	RNA.regulation of transcription.MADS box transcription factor family	3	0.00642691
	29.5.5	protein.degradation.serine protease	13	0.00708063
	16.2.1	secondary metabolism.phenylpropanoids.lignin biosynthesis	16	0.00743543
	27	RNA	329	0.00817213
	31.4	cell.vesicle transport	17	0.00859912
	33.1	development.storage proteins	4	0.00897913
	30.2.16	signalling.receptor kinases.Catharanthus roseus-like RLK1	13	0.00952399
	11.1	lipid metabolism.FA synthesis and FA elongation	21	0.00982652
