# Supplementary material for: Common bean resistance to Xanthomonas is associated with upregulation of the salicylic acid pathway and downregulation of photosynthesis
Source: BMC Genomics. 2020 Aug 18;21:566. doi: 10.1186/s12864-020-06972-6 (PMC7437933; doi:10.1186/s12864-020-06972-6)
Supplement: Supplementary file 11 — Additional file 11. [file 12864_2020_6972_MOESM11_ESM.xlsx]

## Sheet: NLRs
List of differentially-expressed NLRs
Common bean NLRs were retrieved according to Richard et al. 2017.
BH: Benjamini-Hochberg adjusted p-values
Expression values are expressed in log2FC (BH < 0,05). Induced and repressed genes are highlighted in red and blue, respectively.
The |Δlog2FC| was calculated as follows : |log2FC BAT93 - log2FC JaloEEP558|.
Full reference :
Richard MMS, Gratias A, Thareau V, Kim K Do, Balzergue S, Joets J, et al. Genomic and epigenomic immunity in common bean: The unusual features of NB-LRR gene family. DNA Res. 2017; 0:1–12, doi:10.1105/tpc.16.00958.
Chromosome	Gene ID	Annotation	log2FC BAT93	BH BAT93	log2FC JaloEEP558	BH JaloEEP558	|Dlog2FC|	GO terms	NLR family
Chr06	Phvul.006G056500	NB-ARC domain-containing disease resistance protein	1.92431	0.0329149	-1.76732	0.00688365	3.69162	GO:0043531	NL
Chr11	Phvul.011G149400	NB-ARC domain-containing disease resistance protein	-0.194045	0.685569	2.07893	2.4948e-14	2.27298	GO:0043531	CNL
Chr04	Phvul.004G048000	NB-ARC domain-containing disease resistance protein	1.42165	3.93241e-05	1.7842	0.000489363	0.362547	GO:0043531	CNL
Chr03	Phvul.003G269200	disease resistance protein (TIR-NBS-LRR class), putative	-1.91674	3.05318e-06	-1.45676	0.000976689	0.459981	GO:0007165,GO:0005515,GO:0043531	TN
Chr05	Phvul.005G014200	NB-ARC domain-containing disease resistance protein	-1.01962	0.430251	-8.31181	2.82038e-09	7.29219	GO:0043531	NL
Chr04	Phvul.004G075900	NB-ARC domain-containing disease resistance protein	0.53764	0.841766	-5.9631	0.000186616	6.50074	GO:0043531	NL
Chr05	Phvul.005G030500	disease resistance protein (TIR-NBS-LRR class), putative	0.110889	0.924908	-4.24297	8.21972e-07	4.35386	GO:0007165,GO:0005515,GO:0043531	TNL
Chr11	Phvul.011G195400	NB-ARC domain-containing disease resistance protein	0.329596	0.782155	-3.37463	0.000236815	3.70422	GO:0043531	NL
Chr04	Phvul.004G137300	Disease resistance protein (TIR-NBS-LRR class) family	-1.10958	0.0646137	-4.3444	1.06538e-17	3.23483	GO:0007165,GO:0005515,GO:0043531	TNL
Chr10	Phvul.010G063100	LRR and NB-ARC domains-containing disease resistance protein	-0.429481	0.364603	-3.57727	1.16952e-06	3.14779	GO:0043531	NL
Chr10	Phvul.010G136700	disease resistance protein (TIR-NBS-LRR class), putative	0.126469	0.970196	-2.69413	1.36337e-16	2.8206	GO:0007165,GO:0005515,GO:0043531	TNL
Chr10	Phvul.010G026700	Disease resistance protein (TIR-NBS-LRR class) family	-0.542773	0.520794	-3.01284	3.97704e-06	2.47006	GO:0007165,GO:0005515,GO:0043531	TNL
Chr11	Phvul.011G172100	NB-ARC domain-containing disease resistance protein	-0.215817	0.709011	-2.66622	6.10161e-06	2.4504	GO:0043531	CNL
Chr05	Phvul.005G016500	disease resistance protein (TIR-NBS-LRR class), putative	0.615234	0.0404859	-1.73347	0.000199505	2.3487	GO:0007165,GO:0005515,GO:0043531	TNL
Chr02	Phvul.002G171400	disease resistance protein (TIR-NBS-LRR class), putative	0.001404	0.9972	-2.318	9.19721e-08	2.3194	GO:0007165,GO:0005515,GO:0043531	TNL
Chr11	Phvul.011G198800	LRR and NB-ARC domains-containing disease resistance protein	-0.201867	0.924774	-2.12564	2.65689e-06	1.92377	GO:0043531	CNL
Chr01	Phvul.001G093900	disease resistance protein (TIR-NBS-LRR class), putative	-0.0790642	0.872589	-1.99893	1.976e-10	1.91986	GO:0043531	TNL
Chr07	Phvul.007G112200	NB-ARC domain-containing disease resistance protein	0.0587891	0.938168	-1.76072	0.0145998	1.81951	GO:0043531	NL
Chr11	Phvul.011G192200	LRR and NB-ARC domains-containing disease resistance protein	-0.143956	0.824335	-1.92551	7.76397e-05	1.78155	GO:0043531	NL
Chr11	Phvul.011G193500	NB-ARC domain-containing disease resistance protein	-0.44006	0.201086	-2.19371	0.000278671	1.75365	GO:0005515,GO:0043531	CNL
Chr11	Phvul.011G192100	NB-ARC domain-containing disease resistance protein	-1.04038	0.101724	-2.76062	2.56822e-07	1.72024	GO:0043531	CNL
Chr11	Phvul.011G192900	LRR and NB-ARC domains-containing disease resistance protein	-0.851913	0.00484999	-2.55653	8.77501e-24	1.70462	GO:0043531	CNL
Chr10	Phvul.010G063000	NB-ARC domain-containing disease resistance protein	-0.251853	0.605805	-1.95439	1.92258e-06	1.70254	GO:0043531	NL
Chr02	Phvul.002G079200	transmembrane receptors;ATP binding	-1.17406	0.0192694	-2.84347	2.05074e-07	1.66941	GO:0007165,GO:0005515	TNL
Chr08	Phvul.008G031200	NB-ARC domain-containing disease resistance protein	-0.602208	0.0177319	-2.12614	8.22919e-06	1.52393	GO:0043531	NL
Chr01	Phvul.001G018900	ADR1-like 1	-0.539855	0.054586	-2.0566	2.24866e-06	1.51675	GO:0043531	NL
Chr11	Phvul.011G181700	NB-ARC domain-containing disease resistance protein	-0.459242	0.678032	-1.93878	0.00287461	1.47954	GO:0043531	CNL
Chr02	Phvul.002G075000	NB-ARC domain-containing disease resistance protein	-0.714527	0.401881	-2.06581	0.00845955	1.35128	GO:0043531	CNL
Chr11	Phvul.011G193100	NB-ARC domain-containing disease resistance protein	-1.36529	0.000801192	-2.7136	0.00953243	1.3483	GO:0043531	CNL
Chr10	Phvul.010G028200	Disease resistance protein (TIR-NBS-LRR class) family	-1.34688	0.00627271	-2.61143	0.00848323	1.26455	GO:0007165,GO:0005515,GO:0043531	TNL
Chr03	Phvul.003G072500	transmembrane receptors;ATP binding	-1.15365	0.00065547	-2.3969	0.00288794	1.24325	GO:0007165,GO:0005515,GO:0043531	TNL
Chr11	Phvul.011G192400	NB-ARC domain-containing disease resistance protein	-1.32141	0.0038328	-2.24936	9.9352e-05	0.92795	GO:0043531	CNL
Chr01	Phvul.001G134000	NB-ARC domain-containing disease resistance protein	-1.28341	0.000124066	-2.17733	0.0246795	0.893919	GO:0005515,GO:0043531	NL
Chr03	Phvul.003G247400	Disease resistance protein (CC-NBS-LRR class) family	2.69827	0.000417976	6.32524	3.45169e-43	3.62696	GO:0043531	NL
Chr03	Phvul.003G247500	Disease resistance protein (CC-NBS-LRR class) family	2.91213	1.53454e-06	5.16306	1.39742e-21	2.25094	GO:0043531	NL
Chr03	Phvul.003G247300	Disease resistance protein (CC-NBS-LRR class) family	2.43263	0.011078	2.95268	9.60527e-06	0.520056	GO:0043531	NL
Chr09	Phvul.009G237600	disease resistance protein (TIR-NBS-LRR class), putative	-1.6093	0.0024199	-3.84804	2.9435e-05	2.23874	GO:0007165,GO:0005515,GO:0043531	TNL
Chr01	Phvul.001G128200	disease resistance protein (TIR-NBS-LRR class), putative	-3.72186	4.85639e-06	-3.00445	4.49945e-10	0.717413	0	TNL

## Sheet: RLKs
List of differentially-expressed RLKs
Common bean RLKs were retrieved from the iTAK database (http://itak.feilab.net, Zheng et al. 2016).
BH: Benjamini-Hochberg adjusted p-values
Expression values are expressed in log2FC (BH < 0,05). Induced and repressed genes are highlighted in red and blue, respectively.
The |Δlog2FC| was calculated as follows : |log2FC BAT93 - log2FC JaloEEP558|.
Full reference :
Zheng Y, Jiao C, Sun H, Rosli HG, Pombo MA, Zhang P, et al. iTAK: A Program for Genome-wide Prediction and Classification of Plant Transcription Factors, Transcriptional Regulators, and Protein Kinases. Mol Plant. 2016;9:1667–70, doi:10.1016/j.molp.2016.09.014.
Chromosome	Gene ID	Annotation	log2FC BAT93	BH BAT93	log2FC JaloEEP558	BH JaloEEP558	|Dlog2FC|	GO terms	RLK family
Chr02	Phvul.002G029200	roline-rich extensin-like receptor kinase 4	7.34585	2.22544e-10	1.42087	0.502032	5.92497	GO:0006468,GO:0004672	PERK-1
Chr08	Phvul.008G258700	Leucine-rich repeat protein kinase family protein	5.11635	1.81045e-35	0.298095	0.62018	4.81826	GO:0006468,GO:0004672	LRR-VI-2
Chr11	Phvul.011G194600	cysteine-rich RLK (RECEPTOR-like protein kinase) 25	1.73446	3.02936e-11	-1.16993	0.022734	2.90439	GO:0004674,GO:0006468,GO:0004672	DLSV
Chr03	Phvul.003G158700	cysteine-rich RLK (RECEPTOR-like protein kinase) 10	1.5114	6.86139e-05	-1.34626	0.00191419	2.85766	GO:0006468,GO:0004672,GO:0005975,GO:0004553	DLSV
Chr04	Phvul.004G177900	Leucine-rich repeat protein kinase family protein	2.53911	1.43022e-09	0.86505	0.12006	1.67406	GO:0005515,GO:0006468,GO:0004672	LRR-III
Chr08	Phvul.008G245900	Leucine-rich repeat protein kinase family protein	1.94947	0.000271406	0.351628	0.400872	1.59785	GO:0005515,GO:0006468,GO:0005524,GO:0004672	LRR-III
Chr05	Phvul.005G120300	Leucine-rich repeat protein kinase family protein	1.98162	0.000167703	0.963882	0.40202	1.01774	GO:0006468,GO:0004672	LRR-IX
Chr06	Phvul.006G197000	BAK1-interacting receptor-like kinase 1	1.61796	4.54978e-07	1.14601	0.0407402	0.471953	GO:0005515,GO:0006468,GO:0004672	LRR-Xa
Chr06	Phvul.006G187700	Protein kinase superfamily protein	1.63571	2.29102e-06	1.31229	0.00145258	0.323415	GO:0006468,GO:0005524,GO:0004672	DLSV
Chr11	Phvul.011G148700	protein kinase family protein	1.5049	0.00650774	1.34998	0.318585	0.154917	GO:0006468,GO:0004672	CrRLK1L-1
Chr06	Phvul.006G033300	receptor-like protein kinase 1	1.54224	3.07594e-07	1.66681	0.302027	0.124575	GO:0006468,GO:0005524,GO:0004672	SD-2b
Chr09	Phvul.009G106200	proline extensin-like receptor kinase 1	-2.56108	0.397547	2.81975	0.00679064	5.38083	GO:0006468,GO:0005524,GO:0004672	PERK-1
Chr09	Phvul.009G014500	Leucine-rich receptor-like protein kinase family protein	1.13112	0.679255	6.18921	0.034107	5.05808	GO:0005515,GO:0006468,GO:0004672	LRR-VII-3
Chr03	Phvul.003G154000	Leucine-rich receptor-like protein kinase family protein	2.18336	NA	6.73444	0.00928542	4.55108	GO:0005515,GO:0006468,GO:0005524,GO:0004672	LRR-XII-1
Chr06	Phvul.006G071600	Leucine-rich repeat protein kinase family protein	-0.886043	0.125285	3.55578	3.47707e-05	4.44182	GO:0006468,GO:0004672	LRR-VI-2
Chr06	Phvul.006G108300	Leucine-rich repeat protein kinase family protein	-0.00960621	0.995291	4.05613	0.0384188	4.06574	GO:0006468,GO:0005524,GO:0004672	URK-2
Chr09	Phvul.009G136200	Leucine-rich repeat transmembrane protein kinase family protein	-1.45005	0.066568	2.03993	6.04114e-07	3.48997	GO:0005515,GO:0006468,GO:0005524,GO:0004672	LRR-XI-1
Chr03	Phvul.003G144200	Protein kinase superfamily protein	-0.138315	0.763702	3.06904	2.11057e-05	3.20735	GO:0006468,GO:0004672	RLCK-VI
Chr09	Phvul.009G198800	Protein kinase superfamily protein	-0.644701	0.848291	1.91538	0.00737764	2.56009	GO:0006468,GO:0005524,GO:0004672	SD-2b
Chr08	Phvul.008G156400	cysteine-rich RLK (RECEPTOR-like protein kinase) 42	-0.127225	0.935139	2.23997	0.00489584	2.3672	GO:0006468,GO:0004672	DLSV
Chr08	Phvul.008G093000	Leucine-rich repeat protein kinase family protein	-0.598155	0.397388	1.57081	1.72454e-05	2.16897	GO:0005515,GO:0006468,GO:0005524,GO:0004672	LRR-III
Chr03	Phvul.003G067900	protein kinase 2B	-0.159242	0.614074	1.97871	2.95985e-08	2.13795	GO:0006468,GO:0004672	RLCK-VIIa-2
Chr03	Phvul.003G226700	Protein kinase superfamily protein	1.10302	0.00181541	3.22258	6.18961e-14	2.11956	GO:0006468,GO:0004672	RLCK-VIIa-2
Chr08	Phvul.008G117800	receptor lectin kinase	0.223961	0.757741	2.31371	0.000790852	2.08975	GO:0006468,GO:0005524,GO:0004672,GO:0030246	L-LEC
Chr06	Phvul.006G175100	Leucine-rich repeat protein kinase family protein	0.838563	0.0114638	2.90455	4.19587e-08	2.06599	GO:0006468,GO:0004672	LRR-VI-2
Chr02	Phvul.002G063600	cysteine-rich RLK (RECEPTOR-like protein kinase) 3	0.415031	0.740042	2.47939	0.000522631	2.06436	GO:0006468,GO:0005524,GO:0004672	DLSV
Chr01	Phvul.001G236600	Protein kinase family protein	0.844648	0.0343749	2.79405	2.7932e-05	1.94941	GO:0030247,GO:0006468,GO:0004672	WAK
Chr05	Phvul.005G183300	Leucine-rich receptor-like protein kinase family protein	0.831505	0.529866	2.67761	0.00105149	1.84611	GO:0006468,GO:0005524,GO:0004672	LRR-XII-1
Chr02	Phvul.002G115900	Protein kinase superfamily protein	0.406612	0.36971	2.18447	4.22527e-05	1.77786	GO:0006468,GO:0004672	RLCK-VIIa-2
Chr11	Phvul.011G147000	S-locus lectin protein kinase family protein	0.786616	0.307387	2.42992	0.0105807	1.64331	GO:0048544,GO:0006468,GO:0004672	DLSV
Chr08	Phvul.008G081000	Malectin/receptor-like protein kinase family protein	0.837321	0.0204553	2.39822	1.53726e-17	1.5609	GO:0006468,GO:0004672	CrRLK1L-1
Chr01	Phvul.001G045100	protein kinase family protein	1.05225	1.04687e-07	2.37645	5.45137e-12	1.3242	GO:0006950,GO:0006468,GO:0004672	RLCK-IXb
Chr06	Phvul.006G181600	Protein kinase superfamily protein	0.7846	0.0695922	2.07885	0.000113425	1.29425	GO:0006468,GO:0004672	LRR-Xb-1
Chr07	Phvul.007G048600	cysteine-rich RLK (RECEPTOR-like protein kinase) 29	0.403385	0.52311	1.65695	8.73938e-06	1.25356	GO:0006468,GO:0004672	DLSV
Chr07	Phvul.007G168100	receptor-like kinase in in flowers 3	0.950657	6.48534e-05	2.09389	3.50458e-07	1.14324	GO:0006468,GO:0005524,GO:0004672	RKF3
Chr05	Phvul.005G165900	protein kinase family protein / peptidoglycan-binding LysM domain-containing protein	1.59947	0.290095	2.6694	0.00791497	1.06993	GO:0006468,GO:0004672	LysM
Chr07	Phvul.007G051100	cysteine-rich RLK (RECEPTOR-like protein kinase) 25	0.912614	0.138192	1.97833	3.7219e-07	1.06572	GO:0006468,GO:0004672	DLSV
Chr11	Phvul.011G070500	Protein kinase superfamily protein	0.674065	0.0560969	1.62094	7.85068e-07	0.946872	GO:0006468,GO:0004672	RLCK-VIIa-1
Chr01	Phvul.001G232300	Protein kinase superfamily protein	0.698228	0.008953	1.51101	0.0104014	0.812779	GO:0006468,GO:0004672	RLCK-VIIa-2
Chr09	Phvul.009G083300	Protein kinase superfamily protein	2.85476	0.189936	3.60264	0.000215196	0.747882	GO:0006468,GO:0004672	RLCK-VIIa-2
Chr05	Phvul.005G160700	Protein kinase protein with adenine nucleotide alpha hydrolases-like domain	1.90432	0.0829125	2.64998	0.0412528	0.745664	GO:0006468,GO:0005524,GO:0004672	PERK-2
Chr07	Phvul.007G051000	cysteine-rich RLK (RECEPTOR-like protein kinase) 25	0.805279	0.00174718	1.53159	0.00614434	0.726309	GO:0006468,GO:0005524,GO:0004672	DLSV
Chr03	Phvul.003G187200	Leucine-rich repeat protein kinase family protein	0.96647	0.00399029	1.66418	0.00164483	0.697709	GO:0005515,GO:0006468,GO:0005524,GO:0004672	LRR-Xb-2
Chr02	Phvul.002G289000	Protein kinase protein with tetratricopeptide repeat domain	0.873353	0.000455158	1.51791	4.5464e-07	0.644554	GO:0006468,GO:0004672	RLCK-XII-1
Chr06	Phvul.006G194600	receptor kinase 3	1.29461	6.52617e-05	1.93723	3.80298e-05	0.642622	GO:0004674,GO:0048544,GO:0006468,GO:0004672	DLSV
Chr02	Phvul.002G238900	Leucine-rich repeat protein kinase family protein	1.22251	5.76722e-07	1.80516	3.40547e-07	0.582654	GO:0006468,GO:0004672	LRR-VI-2
Chr02	Phvul.002G227300	Protein kinase superfamily protein	1.06288	0.000223028	1.64549	0.000393518	0.582614	GO:0006468,GO:0004672	DLSV
Chr07	Phvul.007G168000	Protein kinase family protein	1.38715	2.64913e-05	1.77369	0.000358872	0.386535	GO:0006468,GO:0005524,GO:0004672	RLCK-VI
Chr07	Phvul.007G064200	Protein kinase superfamily protein	1.22952	0.00129725	1.58197	0.0242754	0.352451	GO:0006468,GO:0004672,GO:0005524	RLCK-XI
Chr02	Phvul.002G302700	Protein kinase protein with adenine nucleotide alpha hydrolases-like domain	5.5059	0.0892025	5.34071	0.0107226	0.165188	GO:0006950,GO:0006468,GO:0004672	RLCK-IXb
Chr07	Phvul.007G188300	Malectin/receptor-like protein kinase family protein	1.97313	0.140458	2.09673	0.00983634	0.123601	GO:0006468,GO:0004672	CrRLK1L-1
Chr10	Phvul.010G064300	inflorescence meristem receptor-like kinase 2	-6.69033	0.00209463	-0.51839	0.76438	6.17194	GO:0005515,GO:0006468,GO:0004672	LRR-III
Chr01	Phvul.001G138500	Leucine-rich repeat protein kinase family protein	-6.77682	0.00170921	-1.25055	0.757682	5.52627	GO:0005515,GO:0006468,GO:0004672	LRR-III
Chr06	Phvul.006G057900	Concanavalin A-like lectin protein kinase family protein	-4.44128	0.0109924	0.438021	0.886011	4.8793	GO:0006468,GO:0005524,GO:0004672	L-LEC
Chr09	Phvul.009G209200	Leucine-rich repeat protein kinase family protein	-7.10743	6.89873e-06	-2.3373	0.0818117	4.77013	GO:0005515,GO:0006468,GO:0005524,GO:0004672	LRR-XII-1
Chr09	Phvul.009G195900	Leucine-rich repeat protein kinase family protein	-6.26913	0.00349004	-1.71396	0.493369	4.55517	GO:0005515,GO:0006468,GO:0004672	LRR-VII-2
Chr01	Phvul.001G047100	Protein kinase superfamily protein	-7.301	2.59529e-05	-2.85931	0.126295	4.44168	GO:0006468,GO:0005524,GO:0004672	RLCK-X
Chr03	Phvul.003G029700	leucine-rich repeat transmembrane protein kinase family protein	-2.63483	0.0106891	1.52383	0.10225	4.15865	GO:0006468,GO:0005524,GO:0004672	LRR-III
Chr08	Phvul.008G056900	wall associated kinase-like 2	-3.06117	0.00291645	0.912744	0.10825	3.97391	GO:0006468,GO:0004672	WAK
Chr01	Phvul.001G115100	Leucine-rich repeat protein kinase family protein	-5.03804	2.59483e-07	-1.42773	0.248578	3.61031	GO:0005515,GO:0006468,GO:0004672	LRR-VI-1
Chr05	Phvul.005G103300	Concanavalin A-like lectin protein kinase family protein	-2.46408	0.00413081	1.13617	0.00687202	3.60025	GO:0006468,GO:0004672,GO:0030246	L-LEC
Chr07	Phvul.007G040400	Leucine-rich repeat protein kinase family protein	-5.35827	0.0344952	-1.78007	0.500383	3.5782	GO:0005515,GO:0006468,GO:0004672	LRR-III
Chr10	Phvul.010G064900	Leucine-rich repeat protein kinase family protein	-4.07074	0.00559248	-0.577159	0.711308	3.49358	GO:0005515,GO:0006468,GO:0005524,GO:0004672	LRR-III
Chr04	Phvul.004G155500	PR5-like receptor kinase	-4.91572	0.0486667	-1.63606	0.68499	3.27966	GO:0006468,GO:0004672	LRK10L-2
Chr10	Phvul.010G018300	Leucine-rich repeat protein kinase family protein	-5.99508	0.0423432	-2.73169	0.447532	3.26339	GO:0005515,GO:0006468,GO:0004672	LRR-I-1
Chr11	Phvul.011G151900	S-locus lectin protein kinase family protein	-2.77435	0.0453643	-0.385835	NA	2.38851	GO:0006468,GO:0004672	DLSV
Chr02	Phvul.002G232600	HAESA-like 1	-2.86894	0.00385638	-0.626339	0.72891	2.2426	GO:0005515,GO:0006468,GO:0005524,GO:0004672	LRR-XI-1
Chr08	Phvul.008G047800	Leucine-rich repeat receptor-like protein kinase family protein	-2.87089	0.000351613	-1.07316	0.520923	1.79773	GO:0005515,GO:0006468,GO:0005524,GO:0004672	LRR-XI-1
Chr07	Phvul.007G224300	Leucine-rich repeat protein kinase family protein	-4.61754	0.00180493	-2.86487	0.541086	1.75267	GO:0006468,GO:0005524,GO:0004672	LRR-III
Chr11	Phvul.011G007200	Leucine-rich repeat protein kinase family protein	-2.86798	0.0460923	-1.34752	0.505983	1.52046	GO:0005515,GO:0006468,GO:0005524,GO:0004672	LRR-XI-1
Chr06	Phvul.006G146100	STRUBBELIG-receptor family 8	-2.39819	0.0247344	-1.03017	0.166391	1.36802	GO:0005515,GO:0006468,GO:0005524,GO:0004672	LRR-V
Chr06	Phvul.006G174700	Leucine-rich repeat protein kinase family protein	-2.5198	0.00133917	-1.19717	0.315441	1.32263	GO:0005515,GO:0006468,GO:0004672	LRR-VII-2
Chr03	Phvul.003G203100	Leucine-rich receptor-like protein kinase family protein	-1.81432	0.00375652	-0.533236	0.491032	1.28108	GO:0005515,GO:0006468,GO:0005524,GO:0004672	LRR-XI-1
Chr02	Phvul.002G224200	STRUBBELIG-receptor family 3	-2.83512	0.0445758	-1.92886	0.0973653	0.906261	GO:0006468,GO:0004672	LRR-V
Chr02	Phvul.002G007600	Leucine-rich receptor-like protein kinase family protein	-2.03454	0.000160364	-1.16423	0.19503	0.870306	GO:0005515,GO:0006468,GO:0004672	LRR-XI-1
Chr07	Phvul.007G268200	Leucine-rich repeat protein kinase family protein	-2.17667	0.000698557	-1.42537	0.00281175	0.751296	GO:0006468,GO:0004672	LRR-IX
Chr08	Phvul.008G122400	transmembrane kinase-like 1	-3.42243	0.00045746	-4.10517	0.10175	0.682746	GO:0005515,GO:0006468,GO:0004672	LRR-III
Chr08	Phvul.008G175100	Protein kinase superfamily protein	-1.63001	0.000251311	-1.04486	0.103501	0.585147	GO:0030247,GO:0006468,GO:0005524,GO:0004672	LRK10L-2
Chr08	Phvul.008G207200	Leucine-rich repeat protein kinase family protein	-1.88906	1.58527e-05	-1.31694	0.0261933	0.572123	GO:0006468,GO:0005524,GO:0004672	LRR-III
Chr06	Phvul.006G029000	Leucine-rich receptor-like protein kinase family protein	-1.95334	0.0263588	-1.39928	0.0733638	0.554067	GO:0005515,GO:0006468,GO:0004672	LRR-XI-1
Chr04	Phvul.004G128100	Leucine-rich repeat protein kinase family protein	-2.56234	0.0378678	-2.01474	0.15501	0.547598	GO:0006468,GO:0005524,GO:0004672	LRR-IV
Chr08	Phvul.008G017400	Leucine-rich receptor-like protein kinase family protein	-2.32553	6.54287e-09	-2.72576	0.0598236	0.400225	GO:0005515,GO:0006468,GO:0005524,GO:0004672	LRR-VII-1
Chr03	Phvul.003G260300	Leucine-rich receptor-like protein kinase family protein	-2.96185	0.0118461	-3.34293	0.0576629	0.381075	GO:0005515,GO:0006468,GO:0005524,GO:0004672	LRR-VII-3
Chr08	Phvul.008G082500	Leucine-rich receptor-like protein kinase family protein	-1.99685	0.00180455	-1.63434	0.18138	0.362519	GO:0005515,GO:0006468,GO:0005524,GO:0004672	LRR-VII-1
Chr05	Phvul.005G094300	Protein kinase superfamily protein	-1.52995	1.91634e-09	-1.43504	0.000261503	0.0949134	GO:0006468,GO:0005524,GO:0004672	Extensin
Chr03	Phvul.003G239400	Protein kinase superfamily protein	-0.784714	0.00114209	-8.26998	5.33241e-10	7.48527	GO:0006468,GO:0004672	CrRLK1L-1
Chr01	Phvul.001G040600	Concanavalin A-like lectin protein kinase family protein	-0.288717	NA	-6.50742	0.0020807	6.2187	GO:0006468,GO:0005524,GO:0004672,GO:0030246	L-LEC
Chr07	Phvul.007G051300	cysteine-rich RLK (RECEPTOR-like protein kinase) 25	0.490238	0.80343	-5.54293	0.0111288	6.03316	GO:0006468,GO:0005524,GO:0004672	DLSV
Chr10	Phvul.010G082800	Leucine-rich repeat receptor-like protein kinase family protein	-1.14282	0.423754	-6.71058	2.36706e-06	5.56776	GO:0005515,GO:0006468,GO:0005524,GO:0004672	LRR-XI-1
Chr04	Phvul.004G125200	cysteine-rich RLK (RECEPTOR-like protein kinase) 25	-1.8041	0.0732258	-7.116	1.49094e-20	5.3119	GO:0006468,GO:0005524,GO:0004672	DLSV
Chr07	Phvul.007G030300	receptor serine/threonine kinase, putative	-1.31985	0.0121664	-6.34401	8.21972e-07	5.02417	GO:0006468,GO:0005524,GO:0004672	LRK10L-2
Chr11	Phvul.011G151800	receptor kinase 3	0.441145	0.725711	-4.52263	2.18218e-09	4.96378	GO:0048544,GO:0006468,GO:0004672	DLSV
Chr05	Phvul.005G078400	Leucine-rich repeat transmembrane protein kinase	-0.63022	0.593802	-5.25206	7.00516e-20	4.62184	GO:0006468,GO:0004672	DLSV
Chr08	Phvul.008G224900	Leucine-rich repeat protein kinase family protein	-1.03605	0.0113144	-5.56731	0.00140982	4.53126	GO:0006468,GO:0005524,GO:0004672,GO:0005515	LRR-XII-1
Chr05	Phvul.005G163100	Leucine-rich repeat protein kinase family protein	-0.265902	0.611321	-4.44564	9.35873e-16	4.17974	GO:0005515,GO:0006468,GO:0004672	LRR-I-1
Chr07	Phvul.007G030900	Protein kinase superfamily protein	-0.322391	0.534484	-4.44044	3.22884e-14	4.11805	GO:0006468,GO:0005524,GO:0004672	WAK
Chr10	Phvul.010G018900	S-locus lectin protein kinase family protein	0.209547	0.784495	-3.87437	3.36099e-09	4.08392	GO:0048544,GO:0006468,GO:0004672	DLSV
Chr08	Phvul.008G281500	Leucine-rich receptor-like protein kinase family protein	0.481014	0.748346	-3.4934	0.0157409	3.97442	GO:0005515,GO:0006468,GO:0005524,GO:0004672	LRR-XI-1
Chr10	Phvul.010G143100	Leucine-rich repeat transmembrane protein kinase protein	-0.336467	0.555152	-4.13209	1.67686e-10	3.79563	GO:0006468,GO:0004672	LRR-I-1
Chr05	Phvul.005G164000	Leucine-rich repeat protein kinase family protein	-0.0344074	0.968676	-3.59847	1.98098e-08	3.56406	GO:0005515,GO:0006468,GO:0004672	LRR-I-1
Chr05	Phvul.005G015100	cysteine-rich RLK (RECEPTOR-like protein kinase) 10	-0.266132	0.81275	-3.66017	0.000607215	3.39404	GO:0004674,GO:0006468,GO:0004672	DLSV
Chr05	Phvul.005G030900	S-locus lectin protein kinase family protein	-0.709708	0.157439	-4.03313	3.54647e-18	3.32343	GO:0048544,GO:0006468,GO:0004672	DLSV
Chr11	Phvul.011G152200	S-locus lectin protein kinase family protein	-0.390009	0.119602	-3.66893	2.24648e-15	3.27892	GO:0004674,GO:0048544,GO:0006468,GO:0004672	DLSV
Chr06	Phvul.006G198200	Leucine-rich receptor-like protein kinase family protein	-1.49167	0.00086442	-4.69151	9.49891e-15	3.19984	GO:0005515,GO:0006468,GO:0005524,GO:0004672	LRR-XI-1
Chr07	Phvul.007G220700	CRINKLY4 related 1	0.281738	0.803082	-2.82094	0.00818728	3.10268	GO:0006468,GO:0005524,GO:0004672	CR4L
Chr02	Phvul.002G187300	Leucine-rich repeat transmembrane protein kinase	-1.00284	0.0359039	-4.0838	3.09798e-07	3.08096	GO:0005515,GO:0006468,GO:0005524,GO:0004672	LRR-XI-1
Chr03	Phvul.003G158600	S-locus lectin protein kinase family protein	-0.398763	0.554094	-3.45959	9.8719e-12	3.06083	GO:0006468,GO:0004672,GO:0005975,GO:0004553	DLSV
Chr08	Phvul.008G124300	S-locus lectin protein kinase family protein	-0.980097	0.03852	-4.02281	0.000365718	3.04271	GO:0048544,GO:0006468,GO:0005524,GO:0004672	SD-2b
Chr06	Phvul.006G194300	S-locus lectin protein kinase family protein	-0.439807	0.309907	-3.42046	0.00011641	2.98065	GO:0048544,GO:0006468,GO:0004672	DLSV
Chr11	Phvul.011G181900	Protein kinase superfamily protein	-0.0868484	0.831364	-2.98058	0.00096854	2.89374	GO:0006468,GO:0004672	LRR-III
Chr02	Phvul.002G239400	Leucine-rich repeat protein kinase family protein	0.00664694	0.989772	-2.8706	1.26155e-05	2.87724	GO:0005515,GO:0006468,GO:0004672	LRR-VII-2
Chr08	Phvul.008G030700	Malectin/receptor-like protein kinase family protein	-1.30728	0.0258424	-4.15714	8.30227e-06	2.84987	GO:0006468,GO:0004672	CrRLK1L-1
Chr09	Phvul.009G140500	Leucine-rich receptor-like protein kinase family protein	-0.796994	5.35887e-05	-3.62088	1.79714e-21	2.82389	GO:0005515,GO:0006468,GO:0005524,GO:0004672	LRR-III
Chr11	Phvul.011G152300	S-locus lectin protein kinase family protein	-0.201341	0.660356	-2.98565	1.64339e-29	2.78431	GO:0048544,GO:0006468,GO:0004672	DLSV
Chr07	Phvul.007G049900	cysteine-rich RLK (RECEPTOR-like protein kinase) 29	-1.15921	0.0628606	-3.83913	2.17376e-09	2.67992	GO:0006468,GO:0004672	DLSV
Chr02	Phvul.002G025700	protein kinase family protein / peptidoglycan-binding LysM domain-containing protein	-0.499345	0.784594	-3.14521	0.0174982	2.64587	GO:0006468,GO:0005524,GO:0004672	LysM
Chr03	Phvul.003G214800	Leucine-rich repeat protein kinase family protein	0.530297	0.371182	-2.11325	2.11562e-05	2.64355	GO:0005515,GO:0006468,GO:0005524,GO:0004672	LRR-IV
Chr01	Phvul.001G048500	PR5-like receptor kinase	-1.00693	0.311752	-3.62355	0.0050467	2.61662	GO:0006468,GO:0004672	LRK10L-2
Chr07	Phvul.007G138200	wall associated kinase 3	-1.41791	3.59896e-05	-4.02266	1.87747e-15	2.60475	GO:0030247,GO:0006468,GO:0005524,GO:0004672	WAK
Chr11	Phvul.011G152100	S-locus lectin protein kinase family protein	-0.144233	0.737564	-2.73116	1.21397e-06	2.58693	GO:0048544,GO:0006468,GO:0004672	DLSV
Chr11	Phvul.011G008100	Leucine-rich repeat receptor-like protein kinase family protein	-0.666339	0.28907	-3.15778	0.00171764	2.49144	GO:0005515,GO:0006468,GO:0005524,GO:0004672	LRR-XI-1
Chr11	Phvul.011G007900	Leucine-rich repeat receptor-like protein kinase family protein	-0.773592	0.208734	-3.24169	6.99654e-08	2.4681	GO:0005515,GO:0006468,GO:0005524,GO:0004672	LRR-XI-1
Chr02	Phvul.002G007800	HAESA-like 2	-1.39555	0.00679999	-3.83781	4.97815e-09	2.44226	GO:0005515,GO:0006468,GO:0005524,GO:0004672	LRR-XI-1
Chr04	Phvul.004G026000	Protein kinase superfamily protein	-0.19216	0.72147	-2.6226	3.29366e-24	2.43044	GO:0006468,GO:0004672	RLCK-VIIa-2
Chr01	Phvul.001G070000	Protein kinase superfamily protein	0.301405	0.383917	-2.11425	1.51149e-05	2.41565	GO:0006468,GO:0004672	LRK10L-2
Chr10	Phvul.010G057100	S-locus lectin protein kinase family protein	0.176223	0.647449	-2.2284	3.16203e-07	2.40462	GO:0048544,GO:0006468,GO:0005524,GO:0004672	SD-2b
Chr08	Phvul.008G124800	S-locus lectin protein kinase family protein	-1.10049	0.0259315	-3.46955	5.47735e-06	2.36906	GO:0048544,GO:0006468,GO:0005524,GO:0004672	SD-2b
Chr09	Phvul.009G131900	wall-associated kinase 2	-0.451158	0.775307	-2.79304	5.99009e-05	2.34189	GO:0005509,GO:0030247,GO:0006468,GO:0004672	WAK
Chr04	Phvul.004G011000	cysteine-rich RLK (RECEPTOR-like protein kinase) 42	-0.128842	0.728051	-2.42384	6.05843e-10	2.295	GO:0006468,GO:0004672	DLSV
Chr06	Phvul.006G084600	cysteine-rich RLK (RECEPTOR-like protein kinase) 2	0.126953	0.815688	-2.1655	4.47439e-06	2.29245	GO:0006468,GO:0005524,GO:0004672	DLSV
Chr01	Phvul.001G014400	Leucine-rich repeat protein kinase family protein	-0.610462	0.0374441	-2.86858	7.29609e-10	2.25812	GO:0005515,GO:0006468,GO:0004672	LRR-XIV
Chr10	Phvul.010G086600	Protein kinase superfamily protein	-1.46157	0.000585161	-3.71667	5.0055e-06	2.2551	GO:0006468,GO:0005524,GO:0004672	RLCK-XI
Chr11	Phvul.011G081800	protein kinase family protein / peptidoglycan-binding LysM domain-containing protein	-1.32064	0.00173114	-3.53851	2.29916e-06	2.21787	GO:0006468,GO:0004672	LysM
Chr05	Phvul.005G011200	receptor kinase 2	-0.191341	0.745471	-2.39113	7.75835e-07	2.19979	GO:0048544,GO:0006468,GO:0004672	DLSV
Chr01	Phvul.001G163800	Leucine-rich repeat receptor-like protein kinase family protein	-1.18461	0.461576	-3.38349	0.0258952	2.19888	GO:0005515,GO:0006468,GO:0005524,GO:0004672	LRR-XI-1
Chr02	Phvul.002G080400	Protein kinase superfamily protein	-0.623804	0.207102	-2.81343	0.000177002	2.18962	GO:0006468,GO:0004672	WAK
Chr08	Phvul.008G080000	Leucine-rich repeat protein kinase family protein	0.54589	0.358466	-1.63701	2.00893e-07	2.1829	GO:0006468,GO:0005524,GO:0004672	LRR-VIII-1
Chr01	Phvul.001G130800	wall associated kinase 5	-0.666015	0.15399	-2.8273	1.21397e-06	2.16128	GO:0005509,GO:0030247,GO:0006468,GO:0005524,GO:0004672	WAK
Chr08	Phvul.008G105600	Leucine-rich repeat protein kinase family protein	-1.32485	0.00252292	-3.4661	3.01146e-16	2.14125	GO:0005515,GO:0006468,GO:0005524,GO:0004672	LRR-XII-1
Chr01	Phvul.001G231200	Protein kinase superfamily protein	-0.870972	0.268929	-3.00308	0.00650492	2.13211	GO:0006468,GO:0005524,GO:0004672	RLCK-VI
Chr04	Phvul.004G124900	cysteine-rich RLK (RECEPTOR-like protein kinase) 23	-0.597217	0.424901	-2.64964	1.25508e-09	2.05242	GO:0006468,GO:0004672	DLSV
Chr03	Phvul.003G130400	Protein kinase superfamily protein	-0.68735	0.214704	-2.60936	5.51187e-07	1.92201	GO:0006468,GO:0004672	RLCK-VIIa-2
Chr10	Phvul.010G031900	receptor-like protein kinase 1	-0.99056	8.77404e-05	-2.90253	4.33924e-08	1.91197	GO:0006468,GO:0004672	SD-2b
Chr11	Phvul.011G042000	Leucine-rich receptor-like protein kinase family protein	0.185668	0.77914	-1.67708	7.32088e-10	1.86275	GO:0005515,GO:0006468,GO:0005524,GO:0004672	LRR-XI-1
Chr11	Phvul.011G045600	Protein kinase superfamily protein	0.339388	0.573186	-1.5084	0.0374639	1.84779	GO:0006468,GO:0005524,GO:0004672	RLCK-V
Chr01	Phvul.001G137300	Leucine-rich repeat receptor-like protein kinase family protein	-0.881742	0.0514419	-2.72196	1.18333e-05	1.84022	GO:0005515,GO:0006468,GO:0005524,GO:0004672	LRR-XI-1
Chr02	Phvul.002G177200	Leucine-rich repeat protein kinase family protein	-0.656553	0.204533	-2.45581	5.17848e-06	1.79925	GO:0006468,GO:0004672	LRR-I-1
Chr03	Phvul.003G030000	Protein kinase superfamily protein	0.199698	0.8658	-1.59696	0.000370394	1.79666	GO:0006468,GO:0005524,GO:0004672	WAK
Chr08	Phvul.008G077200	Protein kinase superfamily protein	-1.01881	5.34728e-06	-2.81394	4.09232e-13	1.79512	GO:0006468,GO:0004672	RLCK-VIIa-2
Chr05	Phvul.005G088800	receptor kinase 3	-1.0694	0.0431218	-2.84925	2.04902e-06	1.77985	GO:0004674,GO:0048544,GO:0006468,GO:0004672	DLSV
Chr11	Phvul.011G150100	S-locus lectin protein kinase family protein	-0.365714	0.697157	-2.12354	0.0225711	1.75782	GO:0048544,GO:0006468,GO:0004672	DLSV
Chr11	Phvul.011G175200	S-locus lectin protein kinase family protein	-2.15687	0.481039	-3.90737	0.00293095	1.7505	GO:0006468,GO:0004672	DLSV
Chr09	Phvul.009G171200	Leucine-rich repeat protein kinase family protein	-1.48425	1.82693e-09	-3.21379	9.19112e-13	1.72954	GO:0005515,GO:0006468,GO:0005524,GO:0004672	LRR-XI-2
Chr05	Phvul.005G177900	S-domain-2 5	-1.14133	0.0178217	-2.86399	2.28554e-12	1.72266	GO:0006468,GO:0005524,GO:0004672	SD-2b
Chr11	Phvul.011G152400	S-locus lectin protein kinase family protein	-0.110706	0.871436	-1.8249	0.000781504	1.71419	GO:0004674,GO:0048544,GO:0006468,GO:0004672	DLSV
Chr08	Phvul.008G239600	Concanavalin A-like lectin protein kinase family protein	-1.27712	0.0658035	-2.96841	2.61025e-06	1.69129	GO:0006468,GO:0005524,GO:0004672,GO:0030246	L-LEC
Chr07	Phvul.007G050600	cysteine-rich RLK (RECEPTOR-like protein kinase) 10	-0.284316	0.466385	-1.94286	9.60394e-08	1.65854	GO:0006468,GO:0004672	DLSV
Chr05	Phvul.005G164500	Leucine-rich repeat protein kinase family protein	-1.22402	5.81361e-05	-2.87755	0.000646425	1.65353	GO:0005515,GO:0006468,GO:0004672	LRR-I-1
Chr01	Phvul.001G214000	Protein kinase superfamily protein	-0.342202	0.373797	-1.96315	1.94314e-06	1.62095	GO:0006468,GO:0005524,GO:0004672	Extensin
Chr05	Phvul.005G163200	Leucine-rich repeat transmembrane protein kinase protein	-1.06109	0.0427273	-2.65176	0.000324565	1.59068	GO:0006468,GO:0004672	LRR-I-1
Chr06	Phvul.006G133200	Leucine-rich repeat protein kinase family protein	-1.40675	0.00058913	-2.99587	4.68296e-13	1.58912	GO:0006468,GO:0004672	LRR-VIII-1
Chr08	Phvul.008G043900	Protein kinase superfamily protein	-0.460106	0.046	-2.03888	9.29958e-16	1.57878	GO:0006468,GO:0005524,GO:0004672	RLCK-VIIa-2
Chr10	Phvul.010G100400	receptor-like protein kinase 4	-1.00447	0.038286	-2.58082	3.27799e-10	1.57635	GO:0048544,GO:0006468,GO:0005524,GO:0004672	SD-2b
Chr10	Phvul.010G032000	receptor-like protein kinase 1	-0.928397	0.157099	-2.48029	0.0149779	1.5519	GO:0006468,GO:0005524,GO:0004672	SD-2b
Chr09	Phvul.009G114400	Leucine-rich repeat transmembrane protein kinase family protein	-0.920396	0.334094	-2.46592	4.19673e-07	1.54552	GO:0006468,GO:0005524,GO:0004672	LRR-XI-1
Chr04	Phvul.004G124400	Protein kinase superfamily protein	-0.0823647	0.891897	-1.61196	0.0130445	1.5296	GO:0006468,GO:0005524,GO:0004672	RLCK-XI
Chr05	Phvul.005G008900	U-box domain-containing protein kinase family protein	-0.0406678	0.912215	-1.55147	0.000104534	1.51081	GO:0016567,GO:0004842,GO:0006468,GO:0004672	RLCK-IXb
Chr04	Phvul.004G038800	Malectin/receptor-like protein kinase family protein	-0.344991	0.167859	-1.81511	3.24248e-06	1.47012	GO:0006468,GO:0004672	CrRLK1L-1
Chr07	Phvul.007G031000	Protein kinase superfamily protein	-1.19796	0.010869	-2.64074	9.21823e-11	1.44278	GO:0006468,GO:0005524,GO:0004672	WAK
Chr09	Phvul.009G011400	Protein kinase superfamily protein	-0.600762	0.0460128	-2.03615	1.27742e-11	1.43539	GO:0006468,GO:0004672	RLCK-VIIa-2
Chr11	Phvul.011G064000	Protein kinase superfamily protein	-0.139967	0.622507	-1.55613	0.000847284	1.41616	GO:0006468,GO:0004672	RLCK-VIIa-2
Chr03	Phvul.003G134500	U-box domain-containing protein kinase family protein	-0.39147	0.38819	-1.80512	1.99857e-06	1.41365	GO:0016567,GO:0004842,GO:0006468,GO:0004672	RLCK-IXb
Chr08	Phvul.008G146000	Leucine-rich repeat receptor-like protein kinase family protein	-0.569458	0.172074	-1.98017	4.49764e-06	1.41071	GO:0005515,GO:0006468,GO:0005524,GO:0004672	LRR-XI-1
Chr09	Phvul.009G112200	Protein kinase family protein with leucine-rich repeat domain	-0.120405	0.724952	-1.5138	0.000362781	1.39339	GO:0005515,GO:0006468,GO:0005524,GO:0004672	LRR-XI-1
Chr03	Phvul.003G267000	hercules receptor kinase 2	-2.45632	NA	-3.83036	0.00960908	1.37404	GO:0006468,GO:0005524,GO:0004672	WAK
Chr01	Phvul.001G252800	leucine-rich repeat transmembrane protein kinase family protein	-0.378118	0.293921	-1.74537	2.47453e-06	1.36726	GO:0005515,GO:0006468,GO:0005524,GO:0004672	LRR-II
Chr07	Phvul.007G213400	Protein kinase superfamily protein	-0.621469	0.0145287	-1.98192	0.0021055	1.36045	GO:0006468,GO:0005524,GO:0004672	Extensin
Chr03	Phvul.003G038800	Malectin/receptor-like protein kinase family protein	-1.62178	0.0826181	-2.96667	0.00199329	1.34488	GO:0006468,GO:0005524,GO:0004672	CrRLK1L-1
Chr06	Phvul.006G133400	Leucine-rich repeat protein kinase family protein	-0.371748	0.738005	-1.67636	0.019244	1.30461	GO:0006468,GO:0005524,GO:0004672	LRR-VIII-1
Chr09	Phvul.009G155000	Protein kinase protein with adenine nucleotide alpha hydrolases-like domain	-0.537806	0.134473	-1.81781	1.55352e-11	1.28	GO:0006950,GO:0006468,GO:0005524,GO:0004672	RLCK-VI
Chr01	Phvul.001G174500	Leucine-rich repeat protein kinase family protein	-0.451484	0.516403	-1.66325	0.0084631	1.21177	GO:0006468,GO:0004672	LRR-I-1
Chr08	Phvul.008G050700	BAK1-interacting receptor-like kinase 1	-0.813943	0.00834604	-2.00821	0.000126086	1.19426	GO:0006468,GO:0004672	LRR-Xa
Chr02	Phvul.002G287900	Leucine-rich repeat protein kinase family protein	-1.08805	0.0968621	-2.27599	0.00173006	1.18794	GO:0006468,GO:0004672	LRR-VI-2
Chr02	Phvul.002G257000	leucine-rich repeat transmembrane protein kinase family protein	-0.788046	0.0195639	-1.94476	0.0011873	1.15671	GO:0005515,GO:0006468,GO:0005524,GO:0004672	LRR-II
Chr04	Phvul.004G039400	Malectin/receptor-like protein kinase family protein	-0.370142	0.526938	-1.5198	0.0174943	1.14965	GO:0006468,GO:0004672	CrRLK1L-1
Chr10	Phvul.010G088500	S-locus lectin protein kinase family protein	-1.14942	0.00375173	-2.26516	1.07963e-08	1.11574	GO:0048544,GO:0006468,GO:0005524,GO:0004672	SD-2b
Chr10	Phvul.010G145100	protein kinase family protein / peptidoglycan-binding LysM domain-containing protein	-0.759367	0.0705529	-1.87133	1.40144e-09	1.11197	GO:0006468,GO:0004672	LysM
Chr08	Phvul.008G264400	Leucine-rich repeat transmembrane protein kinase	-0.571439	0.304484	-1.6574	0.0182598	1.08596	GO:0005515,GO:0006468,GO:0004672	DLSV
Chr08	Phvul.008G062200	U-box domain-containing protein kinase family protein	-0.855516	4.25261e-05	-1.93457	1.92245e-24	1.07905	GO:0016567,GO:0004842,GO:0006468,GO:0005524,GO:0004672	RLCK-IXb
Chr01	Phvul.001G222700	Protein kinase superfamily protein	-1.28162	0.000522952	-2.34362	0.00639609	1.06199	GO:0006468,GO:0005524,GO:0004672	RLCK-V
Chr04	Phvul.004G039900	Malectin/receptor-like protein kinase family protein	-0.883758	0.000382253	-1.94159	7.68302e-08	1.05784	GO:0006468,GO:0004672	CrRLK1L-1
Chr01	Phvul.001G049000	Protein kinase superfamily protein	-0.952652	0.0155525	-1.9784	0.000898197	1.02575	GO:0030247,GO:0006468,GO:0005524,GO:0004672	LRK10L-2
Chr11	Phvul.011G013100	Protein kinase superfamily protein	-0.614244	0.076804	-1.51476	0.000817023	0.900512	GO:0006468,GO:0005524,GO:0004672	CR4L
Chr03	Phvul.003G229100	BR-signaling kinase 2	-1.01208	0.0888204	-1.90782	0.00648677	0.895742	GO:0006468,GO:0004672	RLCK-XII-1
Chr11	Phvul.011G041400	S-locus lectin protein kinase family protein	-0.628203	0.243134	-1.52211	4.18182e-08	0.893909	GO:0048544,GO:0006468,GO:0004672	DLSV
Chr08	Phvul.008G019200	Protein kinase superfamily protein	-1.00112	0.128452	-1.89131	0.0242742	0.89019	GO:0006468,GO:0004672	LRR-XI-2
Chr11	Phvul.011G147100	S-locus lectin protein kinase family protein	-0.794673	0.0906677	-1.6758	2.09627e-05	0.881128	GO:0048544,GO:0006468,GO:0004672	DLSV
Chr07	Phvul.007G204300	Protein kinase superfamily protein	-0.723924	0.0552403	-1.59135	0.00683709	0.867426	GO:0006468,GO:0005524,GO:0004672	RLCK-V
Chr10	Phvul.010G138900	Protein kinase superfamily protein	-0.682291	0.0546063	-1.54136	2.17463e-13	0.859065	GO:0006468,GO:0004672	Extensin
Chr05	Phvul.005G110900	S-locus lectin protein kinase family protein	-1.38391	1.71743e-05	-2.20373	1.33806e-10	0.819829	GO:0030247,GO:0048544,GO:0006468,GO:0004672	DLSV
Chr02	Phvul.002G046500	receptor-like protein kinase 1	-1.0533	0.0138231	-1.69267	1.10517e-05	0.639365	GO:0048544,GO:0006468,GO:0005524,GO:0004672	SD-2b
Chr10	Phvul.010G060800	lectin receptor kinase a4.1	-1.40062	9.54417e-08	-1.93524	0.00524201	0.534624	GO:0006468,GO:0005524,GO:0004672,GO:0030246	L-LEC
Chr11	Phvul.011G003100	CRINKLY4 related 4	-1.29183	0.00177123	-1.79545	0.00706666	0.503619	GO:0006468,GO:0005524,GO:0004672	CR4L
Chr09	Phvul.009G043600	Leucine-rich repeat protein kinase family protein	-1.18362	0.0104586	-1.67221	0.000543122	0.488591	GO:0005515,GO:0006468,GO:0004672	LRR-VII-1
Chr02	Phvul.002G242600	receptor-like kinase in flowers 1	-1.33571	0.115153	-1.81133	8.67388e-07	0.47562	GO:0006468,GO:0004672	DLSV
Chr03	Phvul.003G168000	Protein kinase superfamily protein	-1.20925	0.409954	-1.6426	0.00461029	0.433348	GO:0006468,GO:0004672	RLCK-VIIa-2
Chr02	Phvul.002G276900	Leucine-rich repeat protein kinase family protein	-1.47085	0.0377582	-1.8474	9.34411e-05	0.376553	GO:0005515,GO:0006468,GO:0005524,GO:0004672	LRR-II
Chr08	Phvul.008G225000	Leucine-rich repeat protein kinase family protein	-2.28602	0.0648505	-2.65143	0.0437595	0.365406	GO:0006468,GO:0005524,GO:0004672,GO:0005515	LRR-XII-1
Chr08	Phvul.008G188700	Concanavalin A-like lectin protein kinase family protein	-1.34782	6.73631e-06	-1.6308	1.46407e-05	0.282985	GO:0006468,GO:0004672,GO:0030246	L-LEC
Chr09	Phvul.009G167600	Leucine-rich repeat protein kinase family protein	-1.46547	0.0143605	-1.7175	0.00271797	0.252033	GO:0005515,GO:0006468,GO:0004672	LRR-VI-1
Chr09	Phvul.009G233300	Leucine-rich repeat transmembrane protein kinase	2.51738	1.33869e-05	7.33591	2.1651e-05	4.81853	GO:0006468,GO:0004672	DLSV
Chr02	Phvul.002G215400	Concanavalin A-like lectin protein kinase family protein	3.54204	0.011872	8.04366	1.54616e-06	4.50163	GO:0006468,GO:0005524,GO:0004672,GO:0030246	L-LEC
Chr10	Phvul.010G127500	Leucine-rich repeat protein kinase family protein	4.36328	0.00468307	7.59623	3.44794e-05	3.23295	GO:0005515,GO:0006468,GO:0004672	LRR-III
Chr08	Phvul.008G007900	Protein kinase superfamily protein	2.18938	5.79285e-07	4.63077	2.61946e-13	2.4414	GO:0006468,GO:0005524,GO:0004672	WAK
Chr11	Phvul.011G210400	Malectin/receptor-like protein kinase family protein	4.7825	0.0206977	2.52277	0.00333583	2.25974	GO:0006468,GO:0004672	CrRLK1L-1
Chr05	Phvul.005G132600	Protein kinase superfamily protein	1.95234	4.36671e-06	3.40199	3.77897e-22	1.44965	GO:0006468,GO:0005524,GO:0004672	LysM
Chr02	Phvul.002G070900	Protein kinase superfamily protein	4.23979	7.74554e-15	5.61454	9.91128e-18	1.37475	GO:0006468,GO:0004672	PERK-1
Chr07	Phvul.007G096600	Protein kinase superfamily protein	2.12001	4.57071e-13	3.38972	1.72372e-12	1.26971	GO:0006468,GO:0004672	LysM
Chr06	Phvul.006G150900	Protein kinase superfamily protein	3.62775	2.97278e-16	4.77203	1.87966e-15	1.14428	GO:0006468,GO:0005524,GO:0004672	RLCK-VIIa-1
Chr02	Phvul.002G055600	receptor-like protein kinase 1	2.93738	0.00998834	3.46123	0.00104991	0.523857	GO:0006468,GO:0005524,GO:0004672	SD-2b
Chr03	Phvul.003G137700	Leucine-rich repeat transmembrane protein kinase	1.81497	0.000557525	2.33116	0.032163	0.516195	GO:0006468,GO:0004672	DLSV
Chr02	Phvul.002G146300	Protein kinase superfamily protein	2.18457	2.24261e-06	1.81545	4.1909e-10	0.369118	GO:0006468,GO:0004672	RLCK-VI
Chr08	Phvul.008G238600	transmembrane kinase 1	2.12163	1.24091e-07	2.47934	2.82175e-05	0.357705	GO:0006468,GO:0004672	LRR-IX
Chr09	Phvul.009G023900	Protein kinase superfamily protein	2.4079	0.000490756	2.06211	0.000945101	0.345793	GO:0006468,GO:0005524,GO:0004672	RLCK-V
Chr05	Phvul.005G185800	Leucine-rich repeat protein kinase family protein	2.75399	0.000360821	3.04706	0.00173072	0.293068	GO:0005515,GO:0006468,GO:0004672	LRR-III
Chr01	Phvul.001G176800	Protein kinase superfamily protein	1.72314	1.61454e-08	1.84201	8.31641e-08	0.118874	GO:0006468,GO:0004672	DLSV
Chr05	Phvul.005G100400	HAESA-like 1	-3.14095	7.30544e-14	-6.53108	1.49049e-14	3.39013	GO:0005515,GO:0006468,GO:0005524,GO:0004672	LRR-XI-1
Chr01	Phvul.001G068500	Protein kinase superfamily protein	-1.96273	3.74889e-05	-5.31011	3.80404e-15	3.34738	GO:0006468,GO:0004672	LRK10L-2
Chr01	Phvul.001G163700	Leucine-rich repeat receptor-like protein kinase family protein	-1.75719	1.75982e-05	-4.8605	4.38456e-20	3.10331	GO:0005515,GO:0006468,GO:0005524,GO:0004672	LRR-XI-1
Chr08	Phvul.008G179300	Protein kinase superfamily protein	-1.93615	0.00955509	-4.78812	0.000175779	2.85196	GO:0006468,GO:0005524,GO:0004672	CR4L
Chr01	Phvul.001G083300	receptor-like protein kinase 2	-2.43016	0.000112097	-5.15775	0.000752645	2.72759	GO:0005515,GO:0006468,GO:0005524,GO:0004672	LRR-XV
Chr02	Phvul.002G123200	Leucine-rich repeat protein kinase family protein	-3.61947	1.11404e-15	-6.21063	2.29023e-22	2.59116	GO:0005515,GO:0006468,GO:0005524,GO:0004672	LRR-XII-1
Chr11	Phvul.011G193200	cysteine-rich RLK (RECEPTOR-like protein kinase) 10	-2.07795	0.0171213	-4.50576	1.31176e-11	2.4278	GO:0006468,GO:0004672	DLSV
Chr02	Phvul.002G073500	Protein kinase superfamily protein	-4.28456	0.0394162	-2.28546	0.0270948	1.99909	GO:0006468,GO:0005524,GO:0004672	RLCK-VIIb
Chr08	Phvul.008G030200	Malectin/receptor-like protein kinase family protein	-2.3107	1.85418e-06	-4.25309	9.6844e-06	1.94239	GO:0006468,GO:0004672	CrRLK1L-1
Chr11	Phvul.011G196200	cysteine-rich RLK (RECEPTOR-like protein kinase) 10	-2.68161	1.24639e-05	-4.45586	8.64813e-12	1.77425	GO:0004674,GO:0006468,GO:0004672	DLSV
Chr05	Phvul.005G110400	S-locus lectin protein kinase family protein	-4.02297	0.000638277	-5.7932	1.3151e-05	1.77023	GO:0048544,GO:0006468,GO:0005524,GO:0004672	SD-2b
Chr08	Phvul.008G164300	Leucine-rich repeat transmembrane protein kinase protein	-3.47032	2.94537e-25	-5.21214	1.40429e-63	1.74182	GO:0005515,GO:0006468,GO:0004672	LRR-I-1
Chr02	Phvul.002G063900	cysteine-rich RLK (RECEPTOR-like protein kinase) 2	-1.60037	0.00151884	-3.24397	6.38442e-12	1.64359	GO:0006468,GO:0004672	DLSV
Chr09	Phvul.009G046600	Leucine-rich repeat protein kinase family protein	-1.94129	0.000880801	-3.49528	1.29298e-08	1.55399	GO:0005515,GO:0006468,GO:0004672	LRR-XII-1
Chr11	Phvul.011G166400	PEP1 receptor 1	-5.06434	0.0348763	-3.59073	0.0360277	1.47361	GO:0005515,GO:0006468,GO:0005524,GO:0004672	LRR-XI-1
Chr03	Phvul.003G062600	cysteine-rich RLK (RECEPTOR-like protein kinase) 2	-1.75171	0.000210661	-3.15793	6.3607e-09	1.40621	GO:0006468,GO:0004672	DLSV
Chr04	Phvul.004G043800	Protein kinase superfamily protein	-1.75604	2.40837e-08	-3.06622	3.08665e-09	1.31018	0	LRR-I-2
Chr02	Phvul.002G060200	Leucine-rich repeat protein kinase family protein	-1.71774	8.36046e-06	-3.01096	0.000172079	1.29322	GO:0005515,GO:0006468,GO:0004672	LRR-IV
Chr05	Phvul.005G153100	crinkly4	-2.05396	9.63123e-07	-3.34317	2.16921e-08	1.28921	GO:0006468,GO:0005524,GO:0004672	CR4L
Chr09	Phvul.009G110600	Leucine-rich receptor-like protein kinase family protein	-1.72157	0.000209699	-2.90289	2.42873e-07	1.18132	GO:0006468,GO:0004672,GO:0005515	Singleton
Chr06	Phvul.006G217700	Protein kinase superfamily protein	-3.28721	0.00841423	-4.44828	0.0130065	1.16106	GO:0006468,GO:0004672	CR4L
Chr07	Phvul.007G030100	Protein kinase superfamily protein	-2.94097	0.00160163	-4.0746	2.0172e-08	1.13363	GO:0006468,GO:0005524,GO:0004672	LRK10L-2
Chr11	Phvul.011G185500	Leucine-rich repeat protein kinase family protein	-3.35816	0.000305532	-4.47789	0.00149481	1.11973	GO:0005515,GO:0006468,GO:0005524,GO:0004672	LRR-VI-1
Chr06	Phvul.006G181800	HAESA-like 1	-3.00365	9.71e-06	-2.01108	0.0294242	0.992571	GO:0005515,GO:0006468,GO:0005524,GO:0004672	LRR-XI-1
Chr02	Phvul.002G049500	cysteine-rich RLK (RECEPTOR-like protein kinase) 25	-1.85893	7.08834e-08	-2.82953	4.89033e-10	0.970601	GO:0006468,GO:0004672	DLSV
Chr01	Phvul.001G067700	Protein kinase protein with adenine nucleotide alpha hydrolases-like domain	-2.48097	0.00290382	-3.40012	2.75764e-05	0.91915	GO:0006950,GO:0006468,GO:0005524,GO:0004672	RLCK-VI
Chr02	Phvul.002G049400	cysteine-rich RLK (RECEPTOR-like protein kinase) 6	-3.6273	0.000107066	-2.71183	6.86637e-05	0.915476	GO:0006468,GO:0004672	DLSV
Chr08	Phvul.008G213200	Leucine-rich repeat receptor-like protein kinase family protein	-3.4616	2.31171e-06	-2.62925	3.78094e-06	0.832349	GO:0005515,GO:0006468,GO:0005524,GO:0004672	LRR-XI-1
Chr09	Phvul.009G042300	Leucine-rich repeat protein kinase family protein	-1.59219	0.000447204	-2.39756	5.94549e-09	0.805363	GO:0005515,GO:0006468,GO:0005524,GO:0004672	LRR-III
Chr02	Phvul.002G304500	Protein kinase protein with adenine nucleotide alpha hydrolases-like domain	-2.42554	0.00560708	-3.18396	0.00462331	0.758417	GO:0006468,GO:0004672	PERK-2
Chr09	Phvul.009G046900	Leucine-rich repeat protein kinase family protein	-2.87157	3.5902e-12	-2.12064	5.9458e-07	0.750925	GO:0005515,GO:0006468,GO:0004672	LRR-XII-1
Chr03	Phvul.003G249300	Protein kinase superfamily protein	-1.66264	0.00525276	-2.32507	0.0206278	0.662432	GO:0030247,GO:0006468,GO:0005524,GO:0004672	WAK
Chr06	Phvul.006G194100	S-locus lectin protein kinase family protein	-1.73008	0.000476903	-2.38162	2.84504e-08	0.651541	GO:0048544,GO:0006468,GO:0004672	DLSV
Chr04	Phvul.004G154500	Protein kinase superfamily protein	-1.68634	0.00043684	-2.26369	0.00294369	0.577356	GO:0006468,GO:0004672	WAK
Chr07	Phvul.007G067700	Leucine-rich repeat transmembrane protein kinase	-1.86649	0.00382242	-2.42976	0.045569	0.563266	GO:0005515,GO:0006468,GO:0004672	LRR-Xb-1
Chr02	Phvul.002G206900	BRI1-associated receptor kinase	-1.82369	8.95412e-07	-2.36866	1.14237e-06	0.544974	GO:0005515,GO:0006468,GO:0005524,GO:0004672	LRR-II
Chr03	Phvul.003G038700	Malectin/receptor-like protein kinase family protein	-1.78076	5.201e-05	-2.31874	0.00433707	0.53798	GO:0006468,GO:0004672	CrRLK1L-1
Chr08	Phvul.008G234600	Protein kinase superfamily protein	-3.35105	8.23155e-07	-2.82692	0.00244416	0.524123	GO:0006468,GO:0005524,GO:0004672	RLCK-VI
Chr08	Phvul.008G146600	Leucine-rich repeat receptor-like protein kinase family protein	-3.03741	5.72083e-06	-3.53801	2.95254e-05	0.500592	GO:0005515,GO:0006468,GO:0005524,GO:0004672	LRR-XI-1
Chr11	Phvul.011G003200	Leucine-rich receptor-like protein kinase family protein	-1.71782	0.00010088	-2.20865	0.000529496	0.490832	GO:0005515,GO:0006468,GO:0005524,GO:0004672	LRR-XI-1
Chr02	Phvul.002G247100	Protein kinase superfamily protein	-1.98788	0.00405776	-2.45841	0.00218686	0.470535	GO:0006468,GO:0004672	RLCK-VIIa-2
Chr03	Phvul.003G090000	Leucine-rich repeat protein kinase family protein	-3.5681	9.04247e-16	-4.02208	9.20214e-25	0.453981	GO:0006468,GO:0004672	LRR-VIII-1
Chr03	Phvul.003G273700	Leucine-rich repeat protein kinase family protein	-1.59848	0.000482111	-1.98397	2.06594e-05	0.38549	GO:0006468,GO:0004672	LRR-VIII-1
Chr02	Phvul.002G295600	Leucine-rich repeat protein kinase family protein	-3.88453	3.67758e-05	-3.50816	0.00259033	0.376369	GO:0005515,GO:0006468,GO:0005524,GO:0004672	LRR-III
Chr10	Phvul.010G010300	protein kinase 1B	-3.91308	1.13867e-07	-3.55783	0.000762753	0.355245	GO:0006468,GO:0004672	RLCK-VIIa-2
Chr04	Phvul.004G175900	Protein kinase family protein with leucine-rich repeat domain	-1.88092	9.30824e-07	-2.13416	0.000758594	0.25324	GO:0005515,GO:0006468,GO:0005524,GO:0004672	LRR-XI-1
Chr05	Phvul.005G184700	PEP1 receptor 1	-2.10307	0.00912435	-1.86951	0.0140878	0.233557	GO:0005515,GO:0006468,GO:0005524,GO:0004672	LRR-XI-1
Chr04	Phvul.004G046800	NSP-interacting kinase 1	-2.36013	0.0222652	-2.53823	0.04149	0.178099	GO:0005515,GO:0006468,GO:0005524,GO:0004672	LRR-II
Chr02	Phvul.002G219900	S-locus lectin protein kinase family protein	-3.30171	2.24004e-05	-3.44074	0.000824853	0.139039	GO:0004674,GO:0048544,GO:0006468,GO:0004672	DLSV
Chr03	Phvul.003G068400	Leucine-rich repeat protein kinase family protein	-2.51625	9.12543e-06	-2.65268	2.52084e-05	0.136433	GO:0006468,GO:0005524,GO:0004672	LRR-VI-1
Chr09	Phvul.009G260900	STRUBBELIG-receptor family 6	-2.21219	0.000858088	-2.10649	0.00116703	0.105692	GO:0006468,GO:0004672	LRR-V
Chr08	Phvul.008G159500	Leucine-rich repeat transmembrane protein kinase family protein	-2.02204	0.00161869	-2.08248	0.0343283	0.0604381	GO:0005515,GO:0006468,GO:0005524,GO:0004672	LRR-XI-1
Chr08	Phvul.008G124900	S-locus lectin protein kinase family protein	-2.07411	3.52304e-09	-2.0809	3.10715e-05	0.00679249	GO:0048544,GO:0006468,GO:0005524,GO:0004672	SD-2b

## Sheet: Kinases
List of differentially-expressed kinases
Common bean kinases were retrieved from the iTAK database (http://itak.feilab.net, Zheng et al. 2016).
BH: Benjamini-Hochberg adjusted p-values
Expression values are expressed in log2FC (BH < 0,05). Induced and repressed genes are highlighted in red and blue, respectively.
The |Δlog2FC| was calculated as follows : |log2FC BAT93 - log2FC JaloEEP558|.
Full reference :
Zheng Y, Jiao C, Sun H, Rosli HG, Pombo MA, Zhang P, et al. iTAK: A Program for Genome-wide Prediction and Classification of Plant Transcription Factors, Transcriptional Regulators, and Protein Kinases. Mol Plant. 2016;9:1667–70, doi:10.1016/j.molp.2016.09.014.
Chromosome	Gene ID	Annotation	log2FC BAT93	BH BAT93	log2FC JaloEEP558	BH JaloEEP558	|Dlog2FC|	GO terms	Protein kinase family
Chr08	Phvul.008G081300	Protein kinase superfamily protein	-3.95767	0.0196756	3.96162	6.84814e-09	7.91929	GO:0006468,GO:0005524,GO:0004672	Group-Pl-4
Chr08	Phvul.008G186700	serine/threonine protein kinase 2	1.94878	6.64048e-19	1.0378	0.0500971	0.910982	0	AGC-Pl
Chr08	Phvul.008G072800	shaggy-like protein kinase 32	1.71208	7.51782e-06	1.31969	0.015206	0.392387	GO:0006468,GO:0004672	CMGC_GSK
Chr04	Phvul.004G032200	CDC2C	-0.622097	NA	9.48568	2.4997e-09	10.1078	GO:0006468,GO:0005524,GO:0004672	CMGC_CDK-CRK7-CDK9
Chr08	Phvul.008G253500	cyclin-dependent kinase B1;2	-1.64348	0.306758	2.08878	0.0270807	3.73226	GO:0006468,GO:0004672	CMGC_CDK-Pl
Chr11	Phvul.011G057900	AGC (cAMP-dependent, cGMP-dependent and protein kinase C) kinase family protein	1.20128	0.46788	4.63374	0.000300273	3.43246	GO:0006468,GO:0004672,GO:0005524	AGC_RSK-2
Chr06	Phvul.006G220500	Protein kinase superfamily protein	1.43837	0.00012894	4.43149	3.90835e-06	2.99312	GO:0006468,GO:0005524,GO:0004672	CMGC_CDK-CRK7-CDK9
Chr10	Phvul.010G030100	AGC (cAMP-dependent, cGMP-dependent and protein kinase C) kinase family protein	0.985937	0.00218295	3.59023	4.33456e-20	2.60429	GO:0006468,GO:0004672,GO:0005524	AGC_RSK-2
Chr02	Phvul.002G252500	Protein kinase superfamily protein	-0.364955	0.820346	2.07462	0.0368452	2.43957	GO:0006468,GO:0004672,GO:0005524	AGC_RSK-2
Chr02	Phvul.002G034800	Protein kinase superfamily protein	0.270029	0.84694	2.69315	0.011207	2.42312	GO:0006468,GO:0005524,GO:0004672	CMGC_CDK-CRK7-CDK9
Chr06	Phvul.006G076600	SOS3-interacting protein 4	1.03249	0.0583992	2.97449	5.17832e-08	1.942	GO:0007165	CAMK_CAMKL-CHK1
Chr06	Phvul.006G100400	NIMA-related kinase 2	0.783198	0.00181783	2.64765	1.33453e-08	1.86445	GO:0006468,GO:0005524,GO:0004672	NEK
Chr07	Phvul.007G279600	CBL-interacting protein kinase 7	1.03584	0.000204934	2.33225	6.33876e-07	1.29641	GO:0007165,GO:0006468,GO:0005524,GO:0004672	CAMK_CAMKL-CHK1
Chr09	Phvul.009G020600	ACT-like protein tyrosine kinase family protein	1.35782	0.431011	2.57342	0.0029065	1.2156	GO:0006468,GO:0004672	TKL-Pl-4
Chr08	Phvul.008G275100	Protein kinase superfamily protein	0.601102	0.120458	1.73646	0.00174905	1.13536	GO:0006468,GO:0005524,GO:0004672	WNK_NRBP
Chr10	Phvul.010G023600	Protein kinase superfamily protein	0.597447	0.00125502	1.62401	1.81337e-05	1.02657	GO:0006468,GO:0005524,GO:0004672	CMGC_RCK
Chr02	Phvul.002G112500	ACT-like protein tyrosine kinase family protein	1.3927	7.09364e-05	2.35443	1.73715e-10	0.961729	GO:0006468,GO:0004672	TKL-Pl-4
Chr06	Phvul.006G166800	Protein kinase superfamily protein	0.956007	0.104727	1.91012	5.31829e-06	0.95411	GO:0006468,GO:0004672,GO:0005524	AGC_RSK-2
Chr05	Phvul.005G181900	CBL-interacting protein kinase 5	1.26379	0.001041	2.02671	4.60237e-07	0.762918	GO:0007165	CAMK_CAMKL-CHK1
Chr03	Phvul.003G194100	calcium-dependent protein kinase 30	1.16604	9.65762e-05	1.91107	1.81372e-07	0.745029	GO:0006468,GO:0004672	CAMK_CDPK
Chr02	Phvul.002G131400	Protein kinase superfamily protein	0.954398	5.64709e-05	1.68258	7.85831e-06	0.728178	GO:0006468,GO:0005524,GO:0004672	CMGC_RCK
Chr06	Phvul.006G148000	mitogen-activated protein kinase kinase kinase 17	2.03575	0.227739	2.08034	0.0391506	0.044589	GO:0006468,GO:0004672	STE_STE11
Chr09	Phvul.009G179100	Protein kinase superfamily protein	-3.3291	0.00109826	-0.166833	0.922207	3.16227	0	TKL-Pl-4
Chr01	Phvul.001G000500	cyclin-dependent kinase B2;2	-2.92141	0.0112111	-0.452716	0.772001	2.4687	GO:0006468,GO:0005524,GO:0004672	CMGC_CDK-Pl
Chr02	Phvul.002G283400	Protein kinase superfamily protein	-2.38486	1.59659e-05	-0.688715	0.515875	1.69615	GO:0006468,GO:0005524,GO:0004672	CMGC_CDK-CRK7-CDK9
Chr11	Phvul.011G070800	Protein kinase superfamily protein	-1.51618	0.00651581	-0.264272	0.726452	1.25191	GO:0006468,GO:0005524,GO:0004672	CMGC_MAPK
Chr03	Phvul.003G148600	CBL-interacting protein kinase 21	-3.34912	0.0368954	-2.59148	0.467797	0.757631	GO:0007165	CAMK_CAMKL-CHK1
Chr11	Phvul.011G070300	phototropin 1	-1.94941	0.00062988	-1.43419	0.156377	0.515221	GO:0006468,GO:0004672	AGC_RSK-2
Chr03	Phvul.003G274800	phototropin 2	-1.50056	0.0275421	-1.19231	0.00959791	0.308253	GO:0006468,GO:0004672	AGC_RSK-2
Chr07	Phvul.007G057000	with no lysine (K) kinase 1	-1.93428	6.34684e-05	-1.85222	0.0653563	0.0820572	GO:0006468,GO:0005524,GO:0004672	WNK_NRBP
Chr09	Phvul.009G257000	CBL-interacting protein kinase 9	-1.99668	0.000152258	-2.01745	0.0556146	0.0207713	GO:0007165,GO:0006468,GO:0004672	CAMK_CAMKL-CHK1
Chr08	Phvul.008G258400	Protein kinase superfamily protein	-0.388699	0.622168	-2.96421	5.4248e-11	2.57551	GO:0006468,GO:0004672	TKL-Pl-7
Chr01	Phvul.001G197700	calcium dependent protein kinase 1	-0.244501	0.856448	-2.51505	3.02896e-06	2.27055	GO:0006468,GO:0004672	CAMK_CDPK
Chr01	Phvul.001G137000	NIMA-related kinase 5	-0.136945	0.773802	-1.61163	9.25138e-06	1.47469	GO:0006468,GO:0005524,GO:0004672	NEK
Chr06	Phvul.006G097500	Protein kinase superfamily protein	-0.208275	0.525844	-1.65163	2.15364e-05	1.44335	GO:0006468,GO:0005524,GO:0004672	CMGC_CDK-CRK7-CDK9
Chr07	Phvul.007G243100	CDPK-related kinase 1	-1.28681	1.35945e-05	-2.41466	3.15669e-08	1.12785	GO:0006468,GO:0005524,GO:0004672	CAMK_CDPK
Chr03	Phvul.003G293600	Protein kinase superfamily protein	-0.844351	0.0814353	-1.84978	0.00102368	1.00543	GO:0006468,GO:0005524,GO:0004672	CAMK_OST1L
Chr02	Phvul.002G328800	protein tyrosine kinase family protein	-0.734185	0.00249158	-1.70094	0.00219905	0.96675	0	TKL_CTR1-DRK-2
Chr09	Phvul.009G035800	Protein kinase superfamily protein	-0.773676	0.0548879	-1.56586	0.00410081	0.792185	GO:0006468,GO:0004672	TKL_CTR1-DRK-2
Chr03	Phvul.003G162100	AGC (cAMP-dependent, cGMP-dependent and protein kinase C) kinase family protein	-2.11912	0.121312	-2.54552	0.00644991	0.426399	GO:0006468,GO:0004672,GO:0005524	AGC_RSK-2
Chr08	Phvul.008G134800	AGC (cAMP-dependent, cGMP-dependent and protein kinase C) kinase family protein	3.45296	9.97615e-20	6.37525	2.22752e-22	2.92229	GO:0006468,GO:0004672,GO:0005524	AGC_RSK-2
Chr07	Phvul.007G253300	calcium-dependent protein kinase 19	1.88419	3.03301e-10	4.72789	1.71513e-17	2.8437	GO:0006468,GO:0004672	CAMK_CDPK
Chr11	Phvul.011G055400	calcium-dependent protein kinase 24	6.10105	6.34455e-12	7.6304	5.65416e-09	1.52935	GO:0006468,GO:0004672	CAMK_CDPK
Chr07	Phvul.007G265100	calcium-dependent protein kinase 20	2.81638	0.00222472	3.99244	2.60545e-07	1.17606	GO:0006468,GO:0004672	CAMK_CDPK
Chr04	Phvul.004G151200	MAP kinase 9	4.36272	1.74964e-15	3.22734	0.000284139	1.13538	GO:0006468,GO:0005524,GO:0004672	CMGC_MAPK
Chr06	Phvul.006G069600	mitogen-activated protein kinase kinase kinase 14	3.21519	0.000285411	4.20891	1.01846e-06	0.993726	GO:0006468,GO:0005524,GO:0004672	STE_STE11
Chr06	Phvul.006G220800	NPK1-related protein kinase 3	1.5059	0.00221879	2.48157	5.98189e-05	0.975674	GO:0006468,GO:0005524,GO:0004672	STE_STE11
Chr02	Phvul.002G021100	mitogen-activated protein kinase kinase kinase 5	2.39311	1.92924e-07	3.04112	1.6212e-09	0.648011	0	STE_STE11
Chr06	Phvul.006G174800	CBL-interacting protein kinase 12	4.56325	5.59874e-14	3.92826	2.21216e-11	0.63499	GO:0007165	CAMK_CAMKL-CHK1
Chr01	Phvul.001G248700	SOS3-interacting protein 1	4.88756	2.15955e-14	5.43131	2.31615e-22	0.543751	GO:0007165	CAMK_CAMKL-CHK1
Chr08	Phvul.008G039800	CDC2C	4.32589	3.61393e-10	3.85284	1.73933e-23	0.473048	GO:0006468,GO:0005524,GO:0004672	CMGC_CDK-CRK7-CDK9
Chr07	Phvul.007G134500	PB1 domain-containing protein tyrosine kinase	1.5724	0.000113006	1.74768	3.21705e-06	0.175276	GO:0005515,GO:0006468,GO:0004672	TKL-Pl-6
Chr08	Phvul.008G259700	mitogen-activated protein kinase kinase kinase 13	4.6428	5.71523e-08	4.47709	8.54574e-20	0.165712	GO:0006468,GO:0004672	STE_STE11
Chr09	Phvul.009G184700	Protein kinase superfamily protein	2.20024	2.29311e-09	2.29855	5.64876e-13	0.0983043	GO:0006468,GO:0004672	CMGC_CDK-CRK7-CDK9
Chr09	Phvul.009G148000	with no lysine (K) kinase 6	1.56544	5.65269e-06	1.60924	8.84507e-05	0.0438026	GO:0006468,GO:0005524,GO:0004672	WNK_NRBP
Chr08	Phvul.008G085000	SOS3-interacting protein 4	-2.76066	0.00606019	-5.32706	2.28296e-06	2.5664	GO:0007165	CAMK_CAMKL-CHK1
Chr10	Phvul.010G050000	Protein kinase superfamily protein	-1.90968	0.00172343	-2.02688	0.0120474	0.117199	GO:0006468,GO:0004672,GO:0005524	AGC_RSK-2

## Sheet: TFs
List of differentially-expressed transcription factors
Common bean transcription factors were retrieved from the iTAK database (http://itak.feilab.net, Zheng et al. 2016).
BH: Benjamini-Hochberg adjusted p-values
Expression values are expressed in log2FC (BH < 0,05). Induced and repressed genes are highlighted in red and blue, respectively.
The |Δlog2FC| was calculated as follows : |log2FC BAT93 - log2FC JaloEEP558|.
Full reference :
Zheng Y, Jiao C, Sun H, Rosli HG, Pombo MA, Zhang P, et al. iTAK: A Program for Genome-wide Prediction and Classification of Plant Transcription Factors, Transcriptional Regulators, and Protein Kinases. Mol Plant. 2016;9:1667–70, doi:10.1016/j.molp.2016.09.014.
Chromosome	Gene ID	Annotation	log2FC BAT93	BH BAT93	log2FC JaloEEP558	BH JaloEEP558	|Dlog2FC|	GO terms	TF family
Chr09	Phvul.009G057100	ovate family protein 7	4.63723	0.00125179	-4.98819	0.00223167	9.62542	0	OFP
Chr04	Phvul.004G157600	Integrase-type DNA-binding superfamily protein	4.5846	0.0372198	-2.37495	0.337945	6.95955	GO:0006355,GO:0003700	AP2/ERF-ERF
Chr03	Phvul.003G087000	nuclear factor Y, subunit B6	5.68866	1.75631e-09	1.63286	0.356485	4.0558	0	NF-YB
Chr09	Phvul.009G136400	Dof-type zinc finger DNA-binding family protein	2.24983	0.040985	-1.78749	0.120378	4.03732	GO:0006355,GO:0003677	C2C2-Dof
Chr03	Phvul.003G286400	beta HLH protein 93	3.79838	0.00548975	-0.0489643	0.987914	3.84735	GO:0046983	bHLH
Chr01	Phvul.001G231500	RHD SIX-LIKE 1	3.26528	0.000703383	-0.114456	0.940967	3.37973	GO:0046983	bHLH
Chr08	Phvul.008G157600	GATA transcription factor 9	3.75652	0.0218874	0.472264	NA	3.28426	GO:0043565,GO:0008270,GO:0006355,GO:0003700	C2C2-GATA
Chr09	Phvul.009G080000	WRKY DNA-binding protein 50	3.03289	0.000207571	0.243563	0.954513	2.78933	GO:0043565,GO:0006355,GO:0003700	WRKY
Chr02	Phvul.002G306000	myb domain protein 68	4.00191	0.00394241	1.37181	0.213138	2.6301	0	MYB
Chr10	Phvul.010G054000	Integrase-type DNA-binding superfamily protein	4.59647	4.5685e-11	2.01342	0.241824	2.58305	GO:0006355,GO:0003700	AP2/ERF-ERF
Chr01	Phvul.001G215200	myb domain protein 78	3.00778	4.83502e-09	0.526142	0.22798	2.48164	0	MYB
Chr09	Phvul.009G013700	SHI-related sequence 5	7.13122	2.9132e-05	4.87856	0.199012	2.25266	0	SRS
Chr08	Phvul.008G133600	basic helix-loop-helix (bHLH) DNA-binding superfamily protein	1.7146	2.63424e-05	-0.418301	0.644749	2.13291	GO:0046983	bHLH
Chr09	Phvul.009G179600	basic helix-loop-helix (bHLH) DNA-binding superfamily protein	1.55376	1.092e-05	-0.497535	0.493369	2.0513	GO:0046983,GO:0003677	bHLH
Chr08	Phvul.008G007400	zinc finger protein 6	5.27721	4.7372e-05	3.30903	0.486966	1.96819	0	C2H2
Chr03	Phvul.003G070300	homeobox 1	1.95224	1.90112e-06	0.0594048	0.939713	1.89284	GO:0043565,GO:0006355,GO:0003700,GO:0003677	HB-HD-ZIP
Chr05	Phvul.005G068500	Basic-leucine zipper (bZIP) transcription factor family protein	6.55878	7.14204e-07	4.85496	0.322416	1.70381	GO:0043565,GO:0006355,GO:0003700	bZIP
Chr02	Phvul.002G333100	homeodomain GLABROUS 11	5.84599	0.0132057	4.31634	0.388232	1.52966	GO:0003677,GO:0008289	HB-HD-ZIP
Chr01	Phvul.001G176100	NAC domain containing protein 25	6.64485	0.000269656	5.12443	0.291719	1.52042	GO:0006355,GO:0003677	NAC
Chr01	Phvul.001G160100	Integrase-type DNA-binding superfamily protein	1.58434	0.00230155	0.369311	0.693609	1.21503	GO:0006355,GO:0003700	AP2/ERF-ERF
Chr09	Phvul.009G058100	RAD-like 6	5.63167	0.0028881	6.78011	NA	1.14844	0	MYB-related
Chr09	Phvul.009G152900	NAC (No Apical Meristem) domain transcriptional regulator superfamily protein	2.39616	8.36271e-06	1.28475	0.0160957	1.11141	GO:0006355,GO:0003677	NAC
Chr11	Phvul.011G038200	Basic-leucine zipper (bZIP) transcription factor family protein	1.83898	3.73541e-09	0.902654	0.0086805	0.936326	GO:0043565,GO:0006355,GO:0003700	bZIP
Chr08	Phvul.008G177500	basic helix-loop-helix (bHLH) DNA-binding superfamily protein	2.01824	2.12124e-12	1.17265	NA	0.845597	GO:0046983	bHLH
Chr06	Phvul.006G152300	nuclear factor Y, subunit C3	5.77381	0.0132538	5.47084	0.0998003	0.302972	GO:0016602,GO:0006355,GO:0003700	NF-YC
Chr04	Phvul.004G047600	G-box binding factor 4	1.86403	0.0493411	1.56743	0.117589	0.296603	GO:0043565,GO:0006355,GO:0003700	bZIP
Chr11	Phvul.011G109900	myb domain protein 14	2.40074	0.0481651	2.26736	0.0782852	0.133379	0	MYB-related
Chr01	Phvul.001G046900	Integrase-type DNA-binding superfamily protein	3.99062	0.000763046	3.8777	0.130774	0.112923	GO:0006355,GO:0003700	AP2/ERF-ERF
Chr09	Phvul.009G084400	Integrase-type DNA-binding superfamily protein	-0.533218	0.894515	7.54711	7.66333e-07	8.08033	GO:0006355,GO:0003700	AP2/ERF-ERF
Chr08	Phvul.008G257400	Lateral organ boundaries (LOB) domain family protein	1.15774	NA	8.93997	4.22913e-09	7.78223	0	LBD
Chr02	Phvul.002G295700	cytokinin response factor 2	-2.98206	NA	4.38867	0.00319208	7.37073	GO:0006355,GO:0003700	AP2/ERF-ERF
Chr01	Phvul.001G228600	AGAMOUS-like 80	0.687442	0.87547	7.65536	8.09001e-06	6.96792	GO:0046983,GO:0003677	MADS-M-type
Chr04	Phvul.004G120500	Homeobox-leucine zipper family protein / lipid-binding START domain-containing protein	0.0231121	0.994375	6.34696	0.0027841	6.32385	GO:0003677,GO:0008289	HB-HD-ZIP
Chr08	Phvul.008G202500	heat shock transcription factor B4	0.346247	0.827987	6.40535	0.000553385	6.0591	GO:0043565,GO:0006355,GO:0005634,GO:0003700	HSF
Chr03	Phvul.003G292400	redox responsive transcription factor 1	2.62336	0.12325	8.57916	9.18828e-09	5.9558	GO:0006355,GO:0003700	AP2/ERF-ERF
Chr05	Phvul.005G097800	Basic-leucine zipper (bZIP) transcription factor family protein	-1.97769	0.24172	3.91933	0.00649961	5.89702	GO:0043565,GO:0006355,GO:0003700	bZIP
Chr09	Phvul.009G123300	Integrase-type DNA-binding superfamily protein	0.2991	0.723186	5.98607	7.94384e-08	5.68697	GO:0006355,GO:0003700	AP2/ERF-ERF
Chr05	Phvul.005G049700	LOB domain-containing protein 4	-1.24684	0.474217	4.22928	5.29603e-06	5.47612	0	LBD
Chr05	Phvul.005G126300	C-repeat/DRE binding factor 2	1.30146	NA	6.38251	0.0230862	5.08105	GO:0006355,GO:0003700	AP2/ERF-ERF
Chr05	Phvul.005G044600	NAC (No Apical Meristem) domain transcriptional regulator superfamily protein	0.455178	0.699733	5.49521	8.50789e-08	5.04003	GO:0006355,GO:0003677	NAC
Chr09	Phvul.009G225000	Integrase-type DNA-binding superfamily protein	-0.229478	0.8591	4.6818	4.13568e-21	4.91127	GO:0006355,GO:0003700	AP2/ERF-ERF
Chr09	Phvul.009G078300	heat shock transcription factor A2	-0.00534677	0.995786	4.78872	3.13622e-05	4.79407	GO:0043565,GO:0006355,GO:0005634,GO:0003700	HSF
Chr08	Phvul.008G023800	basic leucine-zipper 42	-0.637854	0.548447	4.1214	9.39228e-12	4.75926	GO:0043565,GO:0006355,GO:0003700	bZIP
Chr08	Phvul.008G270500	WRKY family transcription factor	1.24783	0.166316	6.00661	9.16189e-14	4.75878	GO:0043565,GO:0006355,GO:0003700	WRKY
Chr02	Phvul.002G160100	WRKY DNA-binding protein 27	2.05554	0.0889116	6.76366	7.50703e-12	4.70813	GO:0043565,GO:0006355,GO:0003700	WRKY
Chr10	Phvul.010G129400	GRAS family transcription factor	-0.792976	0.463577	3.75852	0.00959437	4.5515	0	GRAS
Chr11	Phvul.011G109400	myb domain protein 15	-1.09316	NA	3.35011	0.0459338	4.44327	0	MYB
Chr07	Phvul.007G047900	AGAMOUS-like 62	2.50447	NA	6.59363	0.0249136	4.08916	GO:0046983,GO:0003677	MADS-M-type
Chr07	Phvul.007G272800	Integrase-type DNA-binding superfamily protein	0.675903	0.587122	4.61973	2.76164e-05	3.94383	GO:0006355,GO:0003700	AP2/ERF-ERF
Chr07	Phvul.007G158900	C2H2 and C2HC zinc fingers superfamily protein	0.859518	NA	4.60008	0.017831	3.74057	0	C2H2
Chr07	Phvul.007G208400	myb domain protein 55	-0.576851	0.85182	3.12507	0.0108719	3.70192	0	MYB
Chr02	Phvul.002G253900	Ethylene insensitive 3 family protein	3.63971	NA	7.33086	0.000413763	3.69115	0	EIL
Chr07	Phvul.007G222500	C-repeat/DRE binding factor 1	1.74089	NA	5.3355	0.0107662	3.5946	GO:0006355,GO:0003700	AP2/ERF-ERF
Chr08	Phvul.008G122100	AP2/B3-like transcriptional factor family protein	3.94156	NA	7.48638	0.000603491	3.54482	GO:0003677	B3
Chr08	Phvul.008G005500	LOB domain-containing protein 41	0.386157	0.634439	3.92408	2.29916e-05	3.53792	0	LBD
Chr02	Phvul.002G256900	C2H2 and C2HC zinc fingers superfamily protein	0.244581	0.905743	3.73811	8.98001e-06	3.49352	0	C2H2
Chr01	Phvul.001G136100	Integrase-type DNA-binding superfamily protein	0.860819	0.666286	4.34568	0.000675827	3.48486	GO:0006355,GO:0003700	AP2/ERF-ERF
Chr01	Phvul.001G170800	C2H2 and C2HC zinc fingers superfamily protein	0.496551	0.387572	3.75407	5.39082e-11	3.25752	0	C2H2
Chr03	Phvul.003G140800	basic helix-loop-helix (bHLH) DNA-binding superfamily protein	-1.27529	0.524761	1.83542	3.66257e-07	3.11071	GO:0046983	bHLH
Chr08	Phvul.008G042200	homeobox 3	-1.26795	0.297206	1.79161	0.0231571	3.05956	GO:0043565,GO:0006355,GO:0003700,GO:0003677	HB-HD-ZIP
Chr11	Phvul.011G142300	GRAS family transcription factor	0.874923	0.0797709	3.92047	2.3764e-11	3.04555	0	GRAS
Chr08	Phvul.008G014600	C2H2 and C2HC zinc fingers superfamily protein	0.802076	0.149378	3.73364	8.26686e-12	2.93157	0	C2H2
Chr10	Phvul.010G114900	Integrase-type DNA-binding superfamily protein	-0.513973	0.532289	2.39487	2.04642e-09	2.90884	GO:0006355,GO:0003700	AP2/ERF-ERF
Chr07	Phvul.007G217800	ethylene-responsive element binding protein	0.675417	0.533487	3.55054	0.000312653	2.87512	GO:0006355,GO:0003700	AP2/ERF-ERF
Chr09	Phvul.009G186000	NAC domain containing protein 100	1.75899	0.0624911	4.61237	1.12263e-10	2.85338	GO:0006355,GO:0003677	NAC
Chr10	Phvul.010G079200	Plant-specific transcription factor YABBY family protein	-1.19153	0.0031067	1.6314	0.00482919	2.82293	GO:0007275	C2C2-YABBY
Chr08	Phvul.008G220400	Integrase-type DNA-binding superfamily protein	-0.105446	0.846004	2.69945	1.47705e-06	2.80489	GO:0006355,GO:0003700	AP2/ERF-ERF
Chr10	Phvul.010G150700	ovate family protein 14	-0.345679	0.77847	2.44049	3.32583e-06	2.78617	0	OFP
Chr02	Phvul.002G155300	winged-helix DNA-binding transcription factor family protein	0.944333	0.0301618	3.70762	1.1933e-42	2.76329	GO:0043565,GO:0006355,GO:0005634,GO:0003700	HSF
Chr07	Phvul.007G102900	myb-like transcription factor family protein	-0.864314	0.152556	1.83704	0.000163564	2.70136	0	GARP-G2-like
Chr10	Phvul.010G141400	DOF zinc finger protein 1	0.177469	0.676451	2.75241	5.3395e-36	2.57494	GO:0006355,GO:0003677	C2C2-Dof
Chr03	Phvul.003G148200	myb domain protein 36	2.80677	0.204697	5.3317	0.0147837	2.52493	0	MYB
Chr07	Phvul.007G011300	C2H2 and C2HC zinc fingers superfamily protein	1.33959	0.000822706	3.83882	6.63786e-11	2.49923	0	C2H2
Chr06	Phvul.006G025400	myb-like HTH transcriptional regulator family protein	0.351296	0.579222	2.83527	1.07269e-06	2.48398	0	GARP-G2-like
Chr10	Phvul.010G035200	cytokinin response factor 4	1.76791	0.351669	4.1694	0.000890422	2.40149	GO:0006355,GO:0003700	AP2/ERF-ERF
Chr09	Phvul.009G122300	cold shock domain protein 1	0.503225	0.209327	2.88541	5.45212e-13	2.38219	GO:0008270,GO:0003676,GO:0006355,GO:0003677	CSD
Chr11	Phvul.011G058000	Integrase-type DNA-binding superfamily protein	3.86515	NA	6.19306	0.00261948	2.32791	GO:0006355,GO:0003700,GO:0007275	AP2/ERF-AP2
Chr06	Phvul.006G176400	Dof-type zinc finger DNA-binding family protein	0.943367	0.0155695	3.20906	9.31003e-07	2.26569	GO:0006355,GO:0003677	C2C2-Dof
Chr10	Phvul.010G050800	ethylene-responsive element binding factor 13	2.73141	NA	4.96996	0.00524037	2.23855	GO:0006355,GO:0003700	AP2/ERF-ERF
Chr01	Phvul.001G160200	ethylene response factor 1	0.852474	0.476243	3.02967	0.0267571	2.17719	GO:0006355,GO:0003700	AP2/ERF-ERF
Chr08	Phvul.008G192200	RAD-like 6	-0.0097766	0.98501	2.06294	0.00255871	2.07271	0	MYB-related
Chr09	Phvul.009G043200	WRKY DNA-binding protein 55	-0.24302	0.78284	1.80131	0.00271797	2.04433	GO:0043565,GO:0006355,GO:0003700	WRKY
Chr09	Phvul.009G233400	homeobox-leucine zipper protein 3	0.952343	0.431684	2.98199	1.64457e-06	2.02964	GO:0043565,GO:0006355,GO:0003700,GO:0003677	HB-HD-ZIP
Chr03	Phvul.003G222600	Integrase-type DNA-binding superfamily protein	-0.244149	0.800109	1.6603	0.00270417	1.90445	GO:0006355,GO:0003700	AP2/ERF-ERF
Chr02	Phvul.002G064100	KNOTTED1-like homeobox gene 6	0.988827	0.358352	2.84238	8.2673e-06	1.85355	GO:0003677,GO:0006355,GO:0005634	HB-KNOX
Chr02	Phvul.002G012200	LOB domain-containing protein 38	0.610184	0.110249	2.46113	6.89424e-10	1.85095	0	LBD
Chr03	Phvul.003G157100	LJRHL1-like 1	-0.0876988	0.883028	1.73035	3.18088e-12	1.81805	GO:0046983	bHLH
Chr02	Phvul.002G146400	AINTEGUMENTA-like 6	0.959364	0.00217981	2.74046	1.78147e-06	1.78109	GO:0006355,GO:0003700,GO:0007275	AP2/ERF-AP2
Chr02	Phvul.002G306100	Zinc finger C-x8-C-x5-C-x3-H type family protein	-0.0338734	0.938167	1.71118	0.000409121	1.74505	GO:0046872	C3H
Chr10	Phvul.010G117200	homeobox 7	0.0813996	0.882175	1.82071	0.00977084	1.73931	GO:0003677,GO:0043565,GO:0006355,GO:0003700	HB-HD-ZIP
Chr02	Phvul.002G254500	Integrase-type DNA-binding superfamily protein	0.461208	0.0431203	2.15765	1.71287e-09	1.69644	GO:0006355,GO:0003700	AP2/ERF-ERF
Chr07	Phvul.007G075400	WRKY family transcription factor	0.319876	0.580723	1.97809	0.000104212	1.65821	GO:0043565,GO:0006355,GO:0003700	WRKY
Chr03	Phvul.003G248500	OBF binding protein 1	2.48354	0.0809242	4.14166	0.000470431	1.65812	GO:0006355,GO:0003677	C2C2-Dof
Chr07	Phvul.007G095300	GATA transcription factor 4	0.520712	0.0977456	2.04464	1.2268e-09	1.52393	GO:0043565,GO:0008270,GO:0006355,GO:0003700	C2C2-GATA
Chr06	Phvul.006G141700	SCARECROW-like 13	0.403268	0.0644192	1.91186	1.38373e-06	1.50859	0	GRAS
Chr06	Phvul.006G208600	xylem NAC domain 1	0.838953	0.0215492	2.33221	0.000632916	1.49325	GO:0006355,GO:0003677	NAC
Chr03	Phvul.003G116300	WRKY DNA-binding protein 48	0.601155	0.064311	2.05174	6.7196e-12	1.45059	GO:0043565,GO:0006355,GO:0003700	WRKY
Chr11	Phvul.011G125200	erf domain protein 9	0.215094	0.430916	1.6223	4.91785e-13	1.40721	GO:0006355,GO:0003700	AP2/ERF-ERF
Chr11	Phvul.011G062100	Homeodomain-like superfamily protein	0.870104	0.0226702	2.27724	2.36099e-07	1.40714	0	GARP-G2-like
Chr04	Phvul.004G092100	Integrase-type DNA-binding superfamily protein	0.63379	0.19824	2.00511	0.00148313	1.37132	GO:0006355,GO:0003700	AP2/ERF-ERF
Chr02	Phvul.002G021400	Homeodomain-like superfamily protein	0.656071	0.146557	2.02535	7.72811e-14	1.36928	0	GARP-G2-like
Chr06	Phvul.006G179800	ethylene responsive element binding factor 2	1.15001	3.59069e-06	2.48779	5.66848e-07	1.33778	GO:0006355,GO:0003700	AP2/ERF-ERF
Chr03	Phvul.003G212800	C-repeat-binding factor 4	1.70424	NA	3.0368	0.0149025	1.33255	GO:0006355,GO:0003700	AP2/ERF-ERF
Chr09	Phvul.009G049600	homeobox 7	0.68048	0.0598386	2.01292	0.000257408	1.33244	GO:0043565,GO:0006355,GO:0003700,GO:0003677	HB-HD-ZIP
Chr10	Phvul.010G108800	G-box binding factor 3	0.690575	0.00946375	2.01823	3.2936e-09	1.32765	GO:0043565,GO:0006355,GO:0003700	bZIP
Chr01	Phvul.001G072200	NAC (No Apical Meristem) domain transcriptional regulator superfamily protein	0.725612	0.0014877	2.0458	4.68296e-13	1.32019	GO:0006355,GO:0003677	NAC
Chr06	Phvul.006G047800	ethylene responsive element binding factor 3	0.751689	0.00104183	2.05842	3.82793e-14	1.30673	GO:0006355,GO:0003700	AP2/ERF-ERF
Chr08	Phvul.008G271100	ethylene responsive element binding factor 3	0.542105	0.120788	1.7987	2.85954e-24	1.25659	GO:0006355,GO:0003700	AP2/ERF-ERF
Chr07	Phvul.007G174800	heat shock transcription factor A6B	0.624773	0.338555	1.87255	0.035795	1.24778	GO:0043565,GO:0006355,GO:0005634,GO:0003700	HSF
Chr03	Phvul.003G016700	basic helix-loop-helix (bHLH) DNA-binding superfamily protein	0.696093	0.0342375	1.89352	1.00143e-08	1.19742	GO:0046983	bHLH
Chr04	Phvul.004G109900	SCARECROW-like 8	0.878613	0.011044	2.06891	2.79929e-21	1.1903	0	GRAS
Chr03	Phvul.003G236200	LOB domain-containing protein 39	1.02444	0.00147211	2.19157	9.16429e-14	1.16714	0	LBD
Chr02	Phvul.002G031500	tubby like protein 2	1.14554	0.00125026	2.29834	2.27921e-18	1.15281	GO:0005515	TUB
Chr09	Phvul.009G156300	xylem NAC domain 1	1.35621	0.00567106	2.49163	5.12657e-13	1.13541	GO:0006355,GO:0003677	NAC
Chr01	Phvul.001G218800	phytochrome interacting factor 3	3.00772	0.12894	1.90556	0.000101505	1.10216	GO:0046983	bHLH
Chr05	Phvul.005G084500	NAC (No Apical Meristem) domain transcriptional regulator superfamily protein	1.39918	0.0117386	2.47547	1.63115e-09	1.07629	GO:0006355,GO:0003677	NAC
Chr03	Phvul.003G173300	PLATZ transcription factor family protein	1.61312	0.0668453	2.68931	0.0249347	1.07619	0	PLATZ
Chr07	Phvul.007G082000	Integrase-type DNA-binding superfamily protein	1.47586	3.23901e-05	2.5504	1.98551e-14	1.07454	GO:0006355,GO:0003700	AP2/ERF-ERF
Chr01	Phvul.001G174200	Homeodomain-like superfamily protein	1.41174	0.153384	2.47886	0.0452798	1.06712	0	MYB-related
Chr11	Phvul.011G186800	ABA-responsive element binding protein 3	1.14148	2.12379e-09	2.19979	1.98526e-05	1.05831	GO:0043565,GO:0006355,GO:0003700	bZIP
Chr03	Phvul.003G246700	ASYMMETRIC LEAVES 2-like 1	1.77937	0.18925	2.8335	3.23868e-08	1.05413	0	LBD
Chr07	Phvul.007G092000	LOB domain-containing protein 1	1.03176	0.0888804	2.0721	0.000719028	1.04034	0	LBD
Chr08	Phvul.008G098300	Homeodomain-like superfamily protein	1.27178	0.000134296	2.29809	1.99493e-05	1.02631	GO:0006351,GO:0005634,GO:0003700	Trihelix
Chr02	Phvul.002G016700	cooperatively regulated by ethylene and jasmonate 1	0.496241	0.145827	1.50679	6.8931e-05	1.01055	GO:0006355,GO:0003700	AP2/ERF-ERF
Chr08	Phvul.008G038000	myb domain protein 16	1.39118	0.000141775	2.37282	2.61116e-10	0.98164	0	MYB
Chr02	Phvul.002G163700	Integrase-type DNA-binding superfamily protein	0.824653	0.0805079	1.78025	0.00164052	0.955592	GO:0006355,GO:0003700	AP2/ERF-ERF
Chr07	Phvul.007G222300	growth-regulating factor 3	0.764555	0.164661	1.7112	0.00113011	0.946642	GO:0006355,GO:0005634,GO:0005524,GO:0032502,GO:0006351	GRF
Chr10	Phvul.010G126400	sequence-specific DNA binding transcription factors	1.46966	5.3046e-06	2.38866	6.38324e-23	0.918997	0	Trihelix
Chr03	Phvul.003G223200	homeobox protein 2	0.987408	5.201e-05	1.8884	2.04703e-12	0.90099	GO:0043565,GO:0006355,GO:0003700,GO:0003677,GO:0005634	HB-HD-ZIP
Chr11	Phvul.011G162900	ethylene responsive element binding factor 4	0.796385	0.522741	1.68223	0.000165377	0.885846	GO:0006355,GO:0003700	AP2/ERF-ERF
Chr08	Phvul.008G049300	Alcohol dehydrogenase transcription factor Myb/SANT-like family protein	1.14296	0.000703383	1.98276	1.6307e-14	0.839795	0	Trihelix
Chr11	Phvul.011G191300	myb domain protein 33	1.34863	4.63989e-10	2.16395	3.64337e-14	0.815318	0	MYB
Chr05	Phvul.005G084600	NAC domain containing protein 2	0.914969	0.00566887	1.69503	3.14479e-08	0.780062	GO:0006355,GO:0003677	NAC
Chr02	Phvul.002G019100	heat shock factor 4	1.16432	0.00019539	1.93802	0.000126944	0.773701	GO:0043565,GO:0006355,GO:0005634,GO:0003700	HSF
Chr11	Phvul.011G141300	basic helix-loop-helix (bHLH) DNA-binding superfamily protein	0.773554	0.00739234	1.54715	6.73376e-06	0.7736	GO:0046983	bHLH
Chr08	Phvul.008G037000	cycling DOF factor 2	1.0713	6.5584e-05	1.82809	3.82708e-11	0.756789	GO:0006355,GO:0003677	C2C2-Dof
Chr08	Phvul.008G233800	myb domain protein 4	0.978416	0.165402	1.71539	0.000244478	0.736978	0	MYB
Chr07	Phvul.007G247600	basic region/leucine zipper motif 60	1.4092	1.06406e-07	2.10227	1.88415e-15	0.693062	GO:0043565,GO:0006355,GO:0003700	bZIP
Chr01	Phvul.001G131000	heat shock transcription factor B3	0.821628	0.0730396	1.51299	0.024488	0.691366	GO:0043565,GO:0006355,GO:0005634,GO:0003700	HSF
Chr03	Phvul.003G153100	ARIA-interacting double AP2 domain protein	4.29113	0.323972	4.96066	0.0031174	0.66953	GO:0006355,GO:0003700,GO:0007275	AP2/ERF-AP2
Chr08	Phvul.008G200400	Homeodomain-like superfamily protein	1.23606	1.1714e-06	1.88364	1.99761e-07	0.647574	GO:0003677	HB-other
Chr11	Phvul.011G097700	E2F transcription factor 1	1.07979	3.31801e-06	1.71392	9.79601e-09	0.634132	GO:0006355,GO:0005667,GO:0003700	E2F-DP
Chr03	Phvul.003G222900	myb-like transcription factor family protein	0.919559	0.00738999	1.5316	2.06808e-06	0.612046	0	MYB-related
Chr10	Phvul.010G070200	HSI2-like 1	1.38213	2.04084e-06	1.97894	1.77238e-05	0.596811	GO:0008270,GO:0003677	B3
Chr03	Phvul.003G252000	G-box binding factor 1	1.19416	2.20499e-08	1.76552	4.73831e-08	0.57136	GO:0043565,GO:0006355,GO:0003700	bZIP
Chr11	Phvul.011G094600	nuclear factor Y, subunit B11	1.01618	0.00489639	1.5269	0.000748991	0.510724	0	NF-YB
Chr11	Phvul.011G063000	SCARECROW-like 14	1.0997	0.00250525	1.60228	3.03016e-08	0.502579	0	GRAS
Chr04	Phvul.004G164700	Tesmin/TSO1-like CXC domain-containing protein	1.26749	1.62223e-05	1.75878	3.11542e-05	0.491286	0	CPP
Chr02	Phvul.002G309500	AGAMOUS-like 91	2.56357	0.424998	3.05022	0.000164006	0.48665	GO:0046983,GO:0003677	MADS-M-type
Chr02	Phvul.002G240900	WRKY DNA-binding protein 65	1.1404	0.00357932	1.59925	0.000234881	0.458852	GO:0043565,GO:0006355,GO:0003700	WRKY
Chr07	Phvul.007G079900	tubby like protein 10	1.2738	1.77164e-05	1.70427	8.83399e-07	0.430473	GO:0005515	TUB
Chr01	Phvul.001G160300	ethylene response factor 1	5.88481	0.0591694	6.31161	0.0329837	0.426807	GO:0006355,GO:0003700	AP2/ERF-ERF
Chr03	Phvul.003G273900	basic region/leucine zipper transcription factor 16	1.13018	7.05437e-06	1.52463	0.00511136	0.394455	GO:0043565,GO:0006355,GO:0003700	bZIP
Chr05	Phvul.005G055400	NAC domain containing protein 1	1.32461	0.0253202	1.71349	0.0010794	0.388888	GO:0006355,GO:0003677	NAC
Chr05	Phvul.005G014300	nuclear factor Y, subunit C11	1.14265	0.000424464	1.51863	0.000362086	0.375973	0	NF-YC
Chr05	Phvul.005G166300	Homeodomain-like superfamily protein	1.23102	0.00294992	1.58681	1.08145e-05	0.355791	0	MYB-related
Chr06	Phvul.006G086700	Homeodomain-like superfamily protein	1.34482	0.000135668	1.70051	1.56275e-06	0.355683	0	MYB-related
Chr01	Phvul.001G202000	auxin response factor 2	1.60373	0.318919	1.90075	0.0191609	0.297018	GO:0003677,GO:0009725,GO:0006355,GO:0005634	B3-ARF
Chr02	Phvul.002G242000	heat shock transcription factor A4A	1.2651	2.34419e-05	1.51836	0.000307289	0.253259	GO:0043565,GO:0006355,GO:0005634,GO:0003700	HSF
Chr01	Phvul.001G213600	WRKY DNA-binding protein 69	1.46418	1.24962e-06	1.71328	0.000872253	0.249093	GO:0043565,GO:0006355,GO:0003700	WRKY
Chr02	Phvul.002G116000	RWP-RK domain-containing protein	2.23687	0.0685309	2.09923	0.000213618	0.13764	0	RWP-RK
Chr02	Phvul.002G089700	WRKY DNA-binding protein 9	NA	NA	4.67382	0.0131062	NA	GO:0043565,GO:0006355,GO:0003700	WRKY
Chr02	Phvul.002G153900	Integrase-type DNA-binding superfamily protein	NA	NA	6.21618	0.0348794	NA	GO:0006355,GO:0003700	AP2/ERF-ERF
Chr03	Phvul.003G200100	myb domain protein 66	NA	NA	5.76458	0.0231571	NA	0	MYB
Chr04	Phvul.004G002400	RAD-like 1	NA	NA	6.60142	0.0190854	NA	0	MYB-related
Chr03	Phvul.003G014800	zinc finger protein 4	-8.92985	2.63168e-08	-1.00296	0.508179	7.92689	0	C2H2
Chr04	Phvul.004G171200	myb-like transcription factor family protein	-7.6239	7.48523e-05	0.181475	0.953442	7.80538	0	MYB-related
Chr02	Phvul.002G332400	homeobox protein 33	-6.22609	0.0329645	0.472264	NA	6.69835	0	zf-HD
Chr09	Phvul.009G122700	GRAS family transcription factor	-4.72006	0.0127363	1.06505	0.578231	5.7851	0	GRAS
Chr10	Phvul.010G158200	basic helix-loop-helix (bHLH) DNA-binding superfamily protein	-4.80232	0.00835222	0.602504	0.671732	5.40483	0	bHLH
Chr08	Phvul.008G253600	ARIA-interacting double AP2 domain protein	-6.03235	0.0148629	-1.49047	0.565894	4.54188	GO:0006355,GO:0003700,GO:0007275	AP2/ERF-AP2
Chr05	Phvul.005G183700	ARIA-interacting double AP2 domain protein	-4.38348	0.0180005	-0.0356566	0.979196	4.34782	GO:0006355,GO:0003700,GO:0007275	AP2/ERF-AP2
Chr03	Phvul.003G230100	lsd one like 1	-2.46602	0.0063784	1.74064	0.0831774	4.20667	0	C2C2-LSD
Chr09	Phvul.009G075300	homeobox from Arabidopsis thaliana	-4.43418	0.0499336	-0.236837	0.78195	4.19734	GO:0043565,GO:0006355,GO:0003700,GO:0003677	HB-HD-ZIP
Chr10	Phvul.010G120000	basic helix-loop-helix (bHLH) DNA-binding superfamily protein	-3.10846	0.00806237	0.738518	0.86374	3.84698	GO:0046983	bHLH
Chr09	Phvul.009G164300	basic helix-loop-helix (bHLH) DNA-binding superfamily protein	-4.29436	3.66028e-05	-0.773365	NA	3.521	GO:0046983	bHLH
Chr04	Phvul.004G029800	myb domain protein 16	-6.04993	6.81782e-06	-2.67962	0.166415	3.3703	0	MYB
Chr11	Phvul.011G044800	cryptochrome-interacting basic-helix-loop-helix 1	-2.21063	0.0142777	1.11548	0.0772194	3.3261	GO:0046983	bHLH
Chr10	Phvul.010G158400	basic helix-loop-helix (bHLH) DNA-binding superfamily protein	-2.98727	0.0289689	0.127206	0.945239	3.11448	GO:0046983	bHLH
Chr11	Phvul.011G059800	myb domain protein 83	-5.43431	0.019836	-2.50458	0.283166	2.92973	0	MYB
Chr09	Phvul.009G109600	Integrase-type DNA-binding superfamily protein	-3.53132	0.0195528	-1.00193	NA	2.52938	GO:0006355,GO:0003700	AP2/ERF-ERF
Chr02	Phvul.002G229100	basic helix-loop-helix (bHLH) DNA-binding superfamily protein	-2.5877	0.0113725	-0.164583	0.87058	2.42311	GO:0046983,GO:0003677	bHLH
Chr01	Phvul.001G022900	heat shock transcription factor B4	-6.1539	0.035008	-3.84277	0.349933	2.31113	GO:0043565,GO:0006355,GO:0005634,GO:0003700	HSF
Chr05	Phvul.005G101900	squamosa promoter binding protein-like 4	-5.16183	0.00633518	-2.86352	0.146638	2.29831	GO:0005634,GO:0003677	SBP
Chr01	Phvul.001G187000	Duplicated homeodomain-like superfamily protein	-1.96805	0.0143084	0.222754	0.87364	2.19081	0	Trihelix
Chr08	Phvul.008G022800	CONSTANS-like 2	-2.18291	0.00429671	-0.0665179	0.943287	2.11639	GO:0008270,GO:0005622,GO:0005515	C2C2-CO-like
Chr07	Phvul.007G260900	homeobox from Arabidopsis thaliana	-3.09507	0.0148491	-0.97937	0.180844	2.1157	GO:0043565,GO:0006355,GO:0003700,GO:0003677	HB-HD-ZIP
Chr05	Phvul.005G134500	auxin response factor 16	-3.33839	1.40425e-05	-1.28822	0.0431636	2.05017	GO:0003677,GO:0009725,GO:0006355,GO:0005634	B3-ARF
Chr11	Phvul.011G073600	auxin response factor 4	-3.47816	0.00258057	-1.49802	0.164007	1.98015	GO:0006355,GO:0005634,GO:0003677,GO:0009725	B3-ARF
Chr02	Phvul.002G283100	basic helix-loop-helix (bHLH) DNA-binding superfamily protein	-2.47106	0.0483923	-0.508856	0.837887	1.9622	GO:0046983	bHLH
Chr06	Phvul.006G181200	Transcriptional factor B3 family protein / auxin-responsive factor AUX/IAA-related	-2.46585	0.00538557	-0.50968	0.551765	1.95617	GO:0003677,GO:0009725,GO:0006355,GO:0005634	B3-ARF
Chr05	Phvul.005G136900	auxin response factor 4	-4.16658	0.00194375	-2.30651	0.0722484	1.86007	GO:0003677,GO:0009725,GO:0006355,GO:0005634	B3-ARF
Chr09	Phvul.009G183600	BIG PETAL P	-1.64808	0.0102124	0.134383	0.936142	1.78246	GO:0046983	bHLH
Chr03	Phvul.003G176800	Duplicated homeodomain-like superfamily protein	-4.08379	2.01617e-06	-2.34467	0.065924	1.73912	0	MYB
Chr09	Phvul.009G023500	cryptochrome-interacting basic-helix-loop-helix 1	-2.3935	0.00342925	-0.678897	0.455109	1.7146	GO:0046983	bHLH
Chr02	Phvul.002G304400	myb-like transcription factor family protein	-2.73852	4.56782e-05	-1.04652	0.261145	1.692	0	MYB-related
Chr10	Phvul.010G042700	basic helix-loop-helix (bHLH) DNA-binding superfamily protein	-5.0623	0.022793	-3.38081	0.505568	1.68149	GO:0046983	bHLH
Chr03	Phvul.003G035500	Integrase-type DNA-binding superfamily protein	-2.14756	0.0248005	-0.532418	0.761392	1.61514	GO:0006355,GO:0003700	AP2/ERF-ERF
Chr07	Phvul.007G020900	indeterminate(ID)-domain 4	-1.67986	0.000132988	-0.0804651	0.909651	1.59939	0	C2H2
Chr03	Phvul.003G217700	Plant-specific transcription factor YABBY family protein	-3.3389	0.00333959	-1.80013	0.171492	1.53877	GO:0007275	C2C2-YABBY
Chr03	Phvul.003G166100	plant-specific transcription factor YABBY family protein	-2.90046	1.7172e-06	-1.39136	0.000830899	1.5091	GO:0007275	C2C2-YABBY
Chr03	Phvul.003G228600	CheY-like two-component responsive regulator family protein	-1.59481	0.0103038	-0.224503	0.713271	1.37031	GO:0000160	GARP-ARR-B
Chr08	Phvul.008G185800	WRKY DNA-binding protein 70	-1.86965	0.00606977	-0.742459	0.255388	1.1272	GO:0043565,GO:0006355,GO:0003700	WRKY
Chr11	Phvul.011G005700	NAC 007	-4.20078	0.0229643	-3.11389	0.146112	1.08689	GO:0006355,GO:0003677	NAC
Chr05	Phvul.005G100700	GBF\'s pro-rich region-interacting factor 1	-1.64168	1.86384e-05	-0.579081	0.536002	1.0626	0	GARP-G2-like
Chr01	Phvul.001G244700	LOB domain-containing protein 21	-1.65441	0.000509849	-0.642544	0.536815	1.01187	0	LBD
Chr11	Phvul.011G109600	myb domain protein 15	-2.06502	0.0039104	-1.05501	0.281965	1.01001	0	MYB
Chr08	Phvul.008G144300	basic helix-loop-helix (bHLH) DNA-binding superfamily protein	-1.64044	0.00698407	-0.635965	0.488672	1.00447	GO:0046983	bHLH
Chr03	Phvul.003G182100	OBF binding protein 4	-1.69438	0.00683216	-0.75858	0.166207	0.935804	GO:0006355,GO:0003677	C2C2-Dof
Chr10	Phvul.010G159500	Integrase-type DNA-binding superfamily protein	-1.75939	0.00242759	-0.887977	0.4951	0.871418	GO:0006355,GO:0003700	AP2/ERF-ERF
Chr01	Phvul.001G262600	squamosa promoter binding protein-like 2	-3.17855	0.000909144	-2.3341	0.132725	0.844451	GO:0005634,GO:0003677	SBP
Chr08	Phvul.008G102300	myb-like HTH transcriptional regulator family protein	-1.69371	2.75953e-08	-0.85047	0.478316	0.843236	GO:0010338,GO:0006351,GO:0005634	MYB
Chr08	Phvul.008G027800	AGAMOUS-like 8	-1.79409	0.0144897	-0.957947	0.273042	0.836141	GO:0046983,GO:0003677,GO:0006355,GO:0005634,GO:0003700	MADS-MIKC
Chr05	Phvul.005G180600	Integrase-type DNA-binding superfamily protein	-2.65354	4.44599e-05	-1.9634	0.374084	0.690133	GO:0006355,GO:0003700	AP2/ERF-ERF
Chr07	Phvul.007G079500	Inositol monophosphatase family protein	-2.46682	0.00192004	-1.82186	0.0786635	0.644967	GO:0042578,GO:0042132,GO:0005975	C3H
Chr01	Phvul.001G046500	C2H2 and C2HC zinc fingers superfamily protein	-2.57607	0.00780752	-1.97954	0.168479	0.596526	0	C2H2
Chr01	Phvul.001G131300	Integrase-type DNA-binding superfamily protein	-2.4399	0.0172983	-1.84349	0.205339	0.596408	GO:0006355,GO:0003700,GO:0007275	AP2/ERF-ERF
Chr01	Phvul.001G023600	WUSCHEL related homeobox 4	-3.52351	0.00114209	-2.97894	0.527044	0.544574	GO:0003677	HB-WOX
Chr11	Phvul.011G079800	Homeobox-leucine zipper family protein / lipid-binding START domain-containing protein	-1.89068	0.00282564	-1.41219	0.0243081	0.478496	GO:0003677,GO:0008289	HB-HD-ZIP
Chr08	Phvul.008G246000	cytokinin response factor 4	-1.63401	0.000501606	-1.16741	0.260885	0.466607	GO:0006355,GO:0003700	AP2/ERF-ERF
Chr11	Phvul.011G086400	C2H2-type zinc finger family protein	-1.99961	0.00131028	-1.57273	0.0685149	0.426879	0	C2H2
Chr01	Phvul.001G229900	myb domain protein 20	-2.27812	0.00660566	-1.93013	0.0696727	0.347996	0	MYB
Chr08	Phvul.008G200700	Lateral root primordium (LRP) protein-related	-3.10617	0.045664	-2.77243	0.06167	0.333741	0	SRS
Chr01	Phvul.001G036500	indeterminate(ID)-domain 2	-1.55965	6.14261e-09	-1.86956	0.0511474	0.309912	0	C2H2
Chr09	Phvul.009G188100	TEOSINTE BRANCHED, cycloidea and PCF (TCP) 14	-3.01682	2.99001e-05	-2.73136	0.088009	0.285469	0	TCP
Chr06	Phvul.006G128600	Homeobox-leucine zipper family protein / lipid-binding START domain-containing protein	-1.71865	0.00350988	-1.43733	0.17596	0.281319	GO:0003677,GO:0008289	HB-HD-ZIP
Chr05	Phvul.005G137300	LOB domain-containing protein 11	-2.80121	0.000351491	-2.60114	0.0697742	0.200071	0	LBD
Chr11	Phvul.011G187200	FAR1-related sequence 3	-1.70107	0.000112527	-1.61784	0.0840979	0.0832235	GO:0008270,GO:0006355	FAR1
Chr08	Phvul.008G165200	GRAS family transcription factor	2.35691	0.267158	-4.25951	0.0163509	6.61642	0	GRAS
Chr11	Phvul.011G105600	Homeodomain-like superfamily protein	1.54552	0.317745	-3.70412	4.24013e-05	5.24965	0	MYB-related
Chr01	Phvul.001G046300	response regulator 12	-2.48411	NA	-6.89512	1.70172e-05	4.41101	GO:0000160	GARP-ARR-B
Chr03	Phvul.003G124000	WRKY family transcription factor	-0.724962	0.0412486	-5.03185	2.21216e-11	4.30688	GO:0043565,GO:0006355,GO:0003700	WRKY
Chr09	Phvul.009G075000	myb domain protein 84	0.0796417	0.945568	-3.97827	0.00141447	4.05791	0	MYB
Chr05	Phvul.005G087400	MYB-like 102	0.472416	0.591873	-3.56495	0.00154381	4.03737	0	MYB
Chr09	Phvul.009G161000	Integrase-type DNA-binding superfamily protein	-0.743851	0.267237	-4.48149	1.88668e-10	3.73764	GO:0006355,GO:0003700	AP2/ERF-ERF
Chr03	Phvul.003G229600	NAC domain containing protein 71	-0.551037	0.319578	-4.23443	1.6125e-08	3.68339	GO:0006355,GO:0003677	NAC
Chr06	Phvul.006G198400	basic helix-loop-helix (bHLH) DNA-binding superfamily protein	-0.959991	0.302602	-4.60811	2.98573e-05	3.64812	GO:0046983	bHLH
Chr01	Phvul.001G141000	squamosa promoter binding protein-like 9	-1.25037	0.25217	-4.82749	2.75025e-06	3.57712	GO:0005634,GO:0003677	SBP
Chr06	Phvul.006G114100	Integrase-type DNA-binding superfamily protein	-1.67124	0.0702459	-5.17376	0.00482082	3.50252	GO:0006355,GO:0003700	AP2/ERF-ERF
Chr08	Phvul.008G019600	related to AP2 6l	-0.162607	0.807503	-3.622	2.9784e-05	3.45939	GO:0006355,GO:0003700	AP2/ERF-ERF
Chr07	Phvul.007G186700	Duplicated homeodomain-like superfamily protein	-1.34102	0.0018749	-4.0204	5.65814e-14	2.67938	0	Trihelix
Chr02	Phvul.002G088900	myb domain protein 88	-0.672372	0.310678	-3.28204	1.14634e-06	2.60967	0	MYB
Chr06	Phvul.006G114700	LOB domain-containing protein 11	0.268241	0.804481	-2.30519	0.00788528	2.57343	0	LBD
Chr03	Phvul.003G275800	cycling DOF factor 1	-1.07	0.164536	-3.61047	5.2028e-12	2.54047	GO:0006355,GO:0003677	C2C2-Dof
Chr01	Phvul.001G240300	Duplicated homeodomain-like superfamily protein	0.533103	0.697249	-2.00249	0.000515043	2.53559	0	MYB
Chr04	Phvul.004G078200	Homeodomain-like superfamily protein	-0.0512351	0.955248	-2.57464	7.12626e-05	2.52341	0	GARP-G2-like
Chr03	Phvul.003G258900	GATA transcription factor 5	0.18004	0.867498	-2.22027	0.00182463	2.40031	GO:0043565,GO:0008270,GO:0006355,GO:0003700	C2C2-GATA
Chr08	Phvul.008G169000	bZIP transcription factor family protein	-1.13279	0.102588	-3.48035	4.97864e-08	2.34756	GO:0043565,GO:0006355,GO:0003700,GO:0006351	bZIP
Chr02	Phvul.002G283600	NAC domain containing protein 83	-2.29786	0.247611	-4.63346	0.0229927	2.3356	GO:0006355,GO:0003677	NAC
Chr01	Phvul.001G196800	nuclear factor Y, subunit A10	-0.609786	0.413567	-2.93847	2.65018e-11	2.32868	GO:0006355,GO:0003700	NF-YA
Chr04	Phvul.004G081200	related to AP2 11	-1.38279	0.134618	-3.70696	2.0749e-13	2.32417	GO:0006355,GO:0003700	AP2/ERF-ERF
Chr01	Phvul.001G254000	homeobox protein 16	-1.38838	0.0320704	-3.71065	6.17237e-11	2.32227	GO:0003677,GO:0043565,GO:0006355,GO:0003700	HB-HD-ZIP
Chr01	Phvul.001G224900	KNOTTED1-like homeobox gene 6	-0.112296	0.916158	-2.3576	0.0177326	2.2453	GO:0003677,GO:0006355,GO:0005634	HB-KNOX
Chr05	Phvul.005G116000	WRKY family transcription factor	-0.895936	0.0124644	-3.12125	3.66338e-17	2.22532	GO:0043565,GO:0006355,GO:0003700	WRKY
Chr07	Phvul.007G166100	B-box type zinc finger protein with CCT domain	-0.0760738	0.85871	-2.29643	4.38363e-06	2.22035	GO:0005515	C2C2-CO-like
Chr11	Phvul.011G042600	basic leucine-zipper 44	-1.27386	0.0265692	-3.46203	0.000682788	2.18817	GO:0043565,GO:0006355,GO:0003700	bZIP
Chr02	Phvul.002G067200	homeobox 1	-0.0531962	0.925545	-2.23069	1.78598e-12	2.1775	GO:0003677,GO:0043565,GO:0006355,GO:0003700	HB-HD-ZIP
Chr03	Phvul.003G192900	homeobox 1	0.0894797	0.865437	-2.01897	6.62433e-12	2.10845	GO:0043565,GO:0006355,GO:0003700,GO:0003677	HB-HD-ZIP
Chr11	Phvul.011G213500	basic helix-loop-helix (bHLH) DNA-binding superfamily protein	0.00864697	0.986372	-2.07875	0.000372856	2.0874	GO:0046983	bHLH
Chr05	Phvul.005G026300	Lateral root primordium (LRP) protein-related	-0.90265	0.633574	-2.98031	0.017402	2.07766	0	SRS
Chr08	Phvul.008G196200	Homeodomain-like superfamily protein	0.352813	0.559501	-1.66292	0.0464239	2.01574	0	GARP-G2-like
Chr02	Phvul.002G165500	scarecrow-like 3	-0.0195799	0.965533	-2.01374	0.022705	1.99416	0	GRAS
Chr05	Phvul.005G123900	Homeodomain-like superfamily protein	0.200318	0.688596	-1.76322	3.32734e-07	1.96353	0	GARP-G2-like
Chr11	Phvul.011G050600	AP2/B3-like transcriptional factor family protein	-0.0210285	0.971493	-1.97339	0.00312086	1.95236	GO:0003677	B3
Chr10	Phvul.010G011900	POX (plant homeobox) family protein	-0.726351	0.0384947	-2.67078	6.75746e-05	1.94442	GO:0006355,GO:0003677	HB-BELL
Chr06	Phvul.006G180700	vascular plant one zinc finger protein	0.433629	0.141073	-1.50921	4.15958e-07	1.94284	0	VOZ
Chr06	Phvul.006G029200	Basic-leucine zipper (bZIP) transcription factor family protein	-0.0485178	0.952534	-1.98794	3.86494e-10	1.93942	GO:0043565,GO:0006355,GO:0003700	bZIP
Chr03	Phvul.003G199500	basic helix-loop-helix (bHLH) DNA-binding superfamily protein	-0.857939	0.254431	-2.78285	0.000401553	1.92491	GO:0046983,GO:0003677	bHLH
Chr05	Phvul.005G124800	WIP domain protein 3	-0.490832	0.44378	-2.40038	0.00217929	1.90955	0	C2H2
Chr03	Phvul.003G091100	homeobox protein 31	0.0159177	0.989772	-1.83501	0.000215323	1.85092	0	zf-HD
Chr05	Phvul.005G119300	BEL1-like homeodomain 1	-0.947759	0.0364808	-2.78166	6.82613e-11	1.8339	GO:0006355,GO:0003677	HB-BELL
Chr03	Phvul.003G174000	DNA-binding protein phosphatase 1	-0.0228167	0.977744	-1.85128	3.99454e-08	1.82846	GO:0003824,GO:0006470,GO:0004722	DBP
Chr08	Phvul.008G077000	GRAS family transcription factor	-1.26785	0.0293978	-3.07952	1.46854e-05	1.81167	0	GRAS
Chr02	Phvul.002G228400	heat shock transcription factor B2A	-0.456622	0.441146	-2.26225	3.41493e-05	1.80562	GO:0043565,GO:0006355,GO:0005634,GO:0003700	HSF
Chr10	Phvul.010G121100	NAC 014	-0.667523	0.211933	-2.46029	0.00103378	1.79277	GO:0006355,GO:0003677	NAC
Chr03	Phvul.003G058800	basic helix-loop-helix (bHLH) DNA-binding superfamily protein	-0.326466	0.475411	-2.1109	3.4882e-05	1.78443	GO:0046983	bHLH
Chr08	Phvul.008G107000	Duplicated homeodomain-like superfamily protein	0.125696	0.881733	-1.65292	0.0453298	1.77861	0	MYB
Chr02	Phvul.002G273100	xylem NAC domain 1	-0.327519	0.584194	-2.07079	0.000175372	1.74327	GO:0006355,GO:0003677	NAC
Chr08	Phvul.008G192800	WRKY DNA-binding protein 28	-0.171417	0.75702	-1.91081	4.59789e-05	1.73939	GO:0043565,GO:0006355,GO:0003700	WRKY
Chr11	Phvul.011G164800	squamosa promoter-binding protein-like 12	-1.02408	0.586596	-2.74804	0.00177388	1.72397	GO:0005634,GO:0003677	SBP
Chr02	Phvul.002G196800	WRKY DNA-binding protein 28	-0.335444	0.434913	-2.05765	2.31713e-05	1.7222	GO:0043565,GO:0006355,GO:0003700	WRKY
Chr08	Phvul.008G251700	WRKY DNA-binding protein 34	-0.3462	0.527047	-2.05276	0.000510344	1.70656	GO:0043565,GO:0006355,GO:0003700	WRKY
Chr08	Phvul.008G251800	WRKY DNA-binding protein 3	-0.103714	0.870244	-1.75256	2.91724e-05	1.64884	GO:0043565,GO:0006355,GO:0003700	WRKY
Chr10	Phvul.010G062500	WRKY DNA-binding protein 33	-0.487672	0.219771	-2.13569	0.000148111	1.64801	GO:0043565,GO:0006355,GO:0003700	WRKY
Chr02	Phvul.002G286000	Squamosa promoter-binding protein-like (SBP domain) transcription factor family protein	-0.539308	0.620262	-2.18641	0.00372597	1.6471	GO:0005634,GO:0003677	SBP
Chr02	Phvul.002G101200	FAR1-related sequence 6	-1.31687	0.0121905	-2.95752	7.69527e-06	1.64065	GO:0006355	FAR1
Chr01	Phvul.001G179400	myb domain protein 68	-0.875724	0.0060322	-2.50646	1.38988e-10	1.63074	0	MYB
Chr05	Phvul.005G059000	NAC (No Apical Meristem) domain transcriptional regulator superfamily protein	-0.957354	0.0138999	-2.58362	5.2123e-07	1.62627	GO:0006355,GO:0003677	NAC
Chr01	Phvul.001G195800	BEL1-like homeodomain 1	-0.68693	0.0488198	-2.31027	9.89726e-06	1.62334	GO:0006355,GO:0003677	HB-BELL
Chr03	Phvul.003G067700	Homeobox-leucine zipper protein family	-0.891816	0.132764	-2.45905	0.00662108	1.56724	GO:0003677,GO:0043565,GO:0006355,GO:0003700	HB-HD-ZIP
Chr06	Phvul.006G030400	Lateral root primordium (LRP) protein-related	-0.197359	0.714985	-1.75787	0.00516731	1.56051	0	SRS
Chr08	Phvul.008G262900	Duplicated homeodomain-like superfamily protein	-1.47633	0.00371342	-3.03143	5.02888e-07	1.5551	0	MYB
Chr06	Phvul.006G047300	WRKY family transcription factor	-0.708953	0.221094	-2.24018	0.00148621	1.53122	GO:0043565,GO:0006355,GO:0003700	WRKY
Chr11	Phvul.011G123200	C2H2 and C2HC zinc fingers superfamily protein	-1.14374	0.181423	-2.6538	0.0271181	1.51006	0	C2H2
Chr01	Phvul.001G136700	C2H2-type zinc finger family protein	-0.348115	0.764873	-1.85578	0.0263779	1.50767	0	C2H2
Chr11	Phvul.011G024100	scarecrow-like 3	-0.979924	0.0541869	-2.48216	0.00875575	1.50223	0	GRAS
Chr08	Phvul.008G275500	scarecrow-like 5	-0.153709	0.717731	-1.64812	0.000178046	1.49441	0	GRAS
Chr04	Phvul.004G028500	myb domain protein 30	-1.12198	0.0262403	-2.59459	1.39152e-05	1.47261	0	MYB
Chr03	Phvul.003G011300	AP2/B3-like transcriptional factor family protein	-0.112508	0.792137	-1.57675	0.00051263	1.46424	GO:0003677	B3
Chr11	Phvul.011G093300	WIP domain protein 3	-0.701568	0.00391302	-2.15276	0.000125615	1.4512	0	C2H2
Chr11	Phvul.011G097500	ovate family protein 6	-3.45842	0.439425	-4.90563	0.0138589	1.44721	0	OFP
Chr09	Phvul.009G220700	WRKY family transcription factor	-0.713554	0.152099	-2.15187	0.0174376	1.43831	GO:0043565,GO:0006355,GO:0003700	WRKY
Chr02	Phvul.002G043700	TESMIN/TSO1-like CXC 2	-0.88799	0.0916575	-2.31913	4.56697e-06	1.43114	0	CPP
Chr09	Phvul.009G004200	salt tolerance homolog2	-3.59678	0.0562125	-5.00333	0.0204582	1.40655	GO:0008270,GO:0005622	DBB
Chr11	Phvul.011G094300	Homeodomain-like superfamily protein	-0.514553	0.362723	-1.87044	1.57179e-06	1.35589	0	GARP-G2-like
Chr01	Phvul.001G132000	FAR1-related sequence 6	-0.18514	0.709523	-1.53971	0.046803	1.35457	GO:0008270,GO:0006355	FAR1
Chr03	Phvul.003G183700	TEOSINTE BRANCHED 1, cycloidea and PCF transcription factor 5	-0.629366	0.188247	-1.95907	0.00123264	1.3297	0	TCP
Chr10	Phvul.010G072700	GRAS family transcription factor	-1.19977	0.000835956	-2.46957	0.0055052	1.2698	0	GRAS
Chr01	Phvul.001G154800	indeterminate(ID)-domain 12	-0.851113	0.0621713	-2.09921	2.60696e-08	1.2481	GO:0006355,GO:0003676	C2H2
Chr01	Phvul.001G101000	ABA-responsive element binding protein 3	-0.671684	0.0498508	-1.91471	0.0042785	1.24303	GO:0043565,GO:0006355,GO:0003700	bZIP
Chr07	Phvul.007G102800	AP2/B3 transcription factor family protein	-1.05023	0.000462269	-2.29195	0.000336201	1.24172	GO:0006355,GO:0003700,GO:0003677	AP2/ERF-RAV
Chr01	Phvul.001G263000	Calmodulin-binding transcription activator protein with CG-1 and Ankyrin domains	-0.54376	0.0482858	-1.78547	4.29586e-06	1.24171	GO:0005515,GO:0005634,GO:0003677	CAMTA
Chr08	Phvul.008G286000	GRAS family transcription factor	-0.892646	0.0051065	-2.13342	2.25685e-07	1.24077	0	GRAS
Chr07	Phvul.007G027000	Integrase-type DNA-binding superfamily protein	-0.893335	0.103082	-2.13121	0.000173622	1.23787	GO:0006355,GO:0003700	AP2/ERF-ERF
Chr03	Phvul.003G283000	Homeodomain-like superfamily protein	-0.332593	0.508627	-1.55353	0.000128422	1.22094	0	GARP-G2-like
Chr10	Phvul.010G148700	HD-ZIP IV family of homeobox-leucine zipper protein with lipid-binding START domain	-1.42767	0.00673931	-2.63296	1.45779e-06	1.2053	GO:0003677,GO:0008289	HB-HD-ZIP
Chr01	Phvul.001G156400	basic helix-loop-helix (bHLH) DNA-binding superfamily protein	-0.602178	0.0904761	-1.78918	0.00239638	1.187	GO:0046983	bHLH
Chr03	Phvul.003G291500	GRAS family transcription factor family protein	-0.836011	0.00385957	-2.02215	1.20255e-08	1.18614	0	GRAS
Chr08	Phvul.008G275300	WRKY family transcription factor family protein	-1.30602	0.000154285	-2.48809	8.63157e-05	1.18208	GO:0043565,GO:0006355,GO:0003700	WRKY
Chr05	Phvul.005G156100	nuclear factor Y, subunit A3	-0.823208	0.0929188	-1.99883	1.5762e-05	1.17562	GO:0006355,GO:0003700	NF-YA
Chr02	Phvul.002G144900	Dof-type zinc finger DNA-binding family protein	-0.759466	0.158159	-1.85805	0.00571971	1.09858	GO:0006355,GO:0003677	C2C2-Dof
Chr04	Phvul.004G156700	NAC domain containing protein 58	-0.69971	0.822257	-1.75049	0.0321153	1.05078	GO:0006355,GO:0003677	NAC
Chr11	Phvul.011G095500	NAC domain containing protein 90	-0.751859	0.146315	-1.78724	1.4362e-05	1.03538	GO:0006355,GO:0003677	NAC
Chr03	Phvul.003G072000	BIG PETAL P	-0.600374	0.3717	-1.63375	0.0241593	1.03338	GO:0046983	bHLH
Chr06	Phvul.006G114300	auxin response factor 18	-0.766005	0.0152633	-1.79624	0.000125132	1.03023	GO:0006355,GO:0005634,GO:0003677,GO:0009725	B3-ARF
Chr06	Phvul.006G090800	C2H2-like zinc finger protein	-0.631748	0.111693	-1.65739	7.30613e-07	1.02564	0	C2H2
Chr06	Phvul.006G005200	CONSTANS-like 9	-0.62184	0.00172066	-1.62973	4.76026e-05	1.00789	GO:0005515	C2C2-CO-like
Chr09	Phvul.009G181200	GATA type zinc finger transcription factor family protein	-0.872463	0.015713	-1.87791	2.326e-08	1.00545	GO:0008270	LIM
Chr02	Phvul.002G293200	WRKY family transcription factor	-1.17905	0.00536677	-2.17161	0.000110237	0.992554	GO:0043565,GO:0006355,GO:0003700	WRKY
Chr03	Phvul.003G028800	bZIP transcription factor family protein	-0.860104	0.0862005	-1.83647	0.0361817	0.97637	GO:0043565,GO:0006355,GO:0003700,GO:0006351	bZIP
Chr03	Phvul.003G182900	Squamosa promoter-binding protein-like (SBP domain) transcription factor family protein	-1.22898	4.35236e-05	-2.20345	1.9259e-09	0.974465	GO:0005634,GO:0003677	SBP
Chr10	Phvul.010G133300	nuclear factor Y, subunit A3	-1.3625	2.79483e-05	-2.33643	3.83875e-12	0.973922	GO:0006355,GO:0003700	NF-YA
Chr06	Phvul.006G134800	Homeodomain-like superfamily protein	-1.18978	0.000201649	-2.15758	0.00101712	0.9678	0	GARP-G2-like
Chr03	Phvul.003G100700	tubby like protein 3	-0.819153	0.00201787	-1.7813	0.00425215	0.962143	GO:0005515	TUB
Chr06	Phvul.006G111700	WRKY DNA-binding protein 30	-0.751475	0.011306	-1.71085	0.0378658	0.959372	GO:0043565,GO:0006355,GO:0003700	WRKY
Chr03	Phvul.003G209600	RNA-metabolising metallo-beta-lactamase family protein	-1.10018	0.000806629	-2.01748	5.83281e-06	0.917295	GO:0046872,GO:0003723	Trihelix
Chr08	Phvul.008G207000	Ethylene insensitive 3 family protein	-0.67387	0.00497667	-1.51982	2.36558e-07	0.845945	0	EIL
Chr03	Phvul.003G258100	Lateral root primordium (LRP) protein-related	-0.938975	0.0346034	-1.78146	0.00697975	0.842487	0	SRS
Chr10	Phvul.010G070600	basic helix-loop-helix (bHLH) DNA-binding superfamily protein	-1.27955	0.00269316	-2.1153	0.00400963	0.835753	GO:0046983	bHLH
Chr08	Phvul.008G278900	nuclear factor Y, subunit B3	-0.737366	0.049218	-1.51683	0.0167834	0.779464	0	NF-YB
Chr02	Phvul.002G024800	BEL1-like homeodomain 4	-1.25633	6.17093e-08	-1.99241	0.00111259	0.736083	GO:0006355,GO:0003677	HB-BELL
Chr03	Phvul.003G039600	Squamosa promoter-binding protein-like (SBP domain) transcription factor family protein	-1.75674	0.091132	-2.47642	0.00446699	0.719676	GO:0005634,GO:0003677	SBP
Chr03	Phvul.003G085000	SCARECROW-like 13	-0.928898	0.00413074	-1.64504	0.00105526	0.716147	0	GRAS
Chr02	Phvul.002G159000	POX (plant homeobox) family protein	-1.03649	0.00110136	-1.7049	0.0264215	0.668405	GO:0006355,GO:0003677	HB-BELL
Chr11	Phvul.011G074100	C2H2-like zinc finger protein	-1.06469	0.000173384	-1.72071	0.0211961	0.656026	0	C2H2
Chr08	Phvul.008G244300	AP2/B3-like transcriptional factor family protein	-1.04956	0.0889688	-1.66794	0.00112817	0.618375	GO:0003677	B3
Chr02	Phvul.002G303200	Homeodomain-like transcriptional regulator	-1.43316	3.02225e-05	-2.04247	5.18348e-08	0.609316	0	DDT
Chr09	Phvul.009G118600	GATA-type zinc finger protein with TIFY domain	-4.27807	0.0603466	-4.84555	0.0158092	0.567484	GO:0005515,GO:0043565,GO:0008270,GO:0006355,GO:0003700	C2C2-GATA
Chr09	Phvul.009G060400	BEL1-like homeodomain 3	-1.18199	0.116759	-1.73179	0.000840192	0.549803	GO:0006355,GO:0003677	HB-BELL
Chr11	Phvul.011G206400	Lateral root primordium (LRP) protein-related	-1.41516	0.00469452	-1.92232	0.00209456	0.507159	0	SRS
Chr01	Phvul.001G039500	alfin-like 5	-1.44647	0.00215735	-1.93152	0.0112684	0.485052	GO:0005515,GO:0042393,GO:0006355	Alfin-like
Chr08	Phvul.008G118400	auxin response factor 9	-1.18527	0.136521	-1.57134	0.00401874	0.386072	GO:0006355,GO:0005634,GO:0003677,GO:0009725	B3-ARF
Chr10	Phvul.010G090300	Homeobox-leucine zipper family protein / lipid-binding START domain-containing protein	-1.13517	2.13668e-05	-1.51647	0.0342359	0.381294	GO:0003677,GO:0008289	HB-HD-ZIP
Chr03	Phvul.003G102600	Zinc finger C-x8-C-x5-C-x3-H type family protein	-1.32065	0.000440184	-1.70158	0.00362475	0.380927	GO:0046872	C3H
Chr02	Phvul.002G230300	squamosa promoter-binding protein-like 12	-1.1761	0.4781	-1.54236	0.0319508	0.366258	GO:0005634,GO:0003677	SBP
Chr08	Phvul.008G072700	Homeobox-leucine zipper family protein / lipid-binding START domain-containing protein	-1.29187	2.71644e-06	-1.64028	3.94513e-05	0.348402	GO:0003677,GO:0008289	HB-HD-ZIP
Chr02	Phvul.002G006500	lsd one like 1	-2.10423	0.103291	-1.83562	0.00570104	0.268615	0	C2C2-LSD
Chr01	Phvul.001G258000	response regulator 11	-1.43836	0.0553256	-1.6669	0.0117484	0.22854	GO:0000160	GARP-ARR-B
Chr07	Phvul.007G195100	lateral organ boundaries-domain 16	2.16503	0.0247761	10.1629	1.948e-13	7.99791	0	LBD
Chr04	Phvul.004G004900	NAC (No Apical Meristem) domain transcriptional regulator superfamily protein	3.49471	0.000588134	8.0411	4.89129e-19	4.54639	GO:0006355,GO:0003677	NAC
Chr08	Phvul.008G159200	NAC domain containing protein 85	2.64483	1.48593e-07	6.9482	3.98072e-18	4.30338	GO:0006355,GO:0003677	NAC
Chr06	Phvul.006G181500	NAC domain containing protein 73	2.26569	1.4467e-15	5.615	3.93357e-31	3.34931	GO:0006355,GO:0003677	NAC
Chr01	Phvul.001G221500	myb domain protein 61	2.31904	5.55032e-05	5.49198	1.49244e-27	3.17294	0	MYB
Chr08	Phvul.008G181500	basic helix-loop-helix (bHLH) DNA-binding superfamily protein	5.83554	0.00948475	2.84817	0.00607384	2.98737	GO:0046983	bHLH
Chr06	Phvul.006G183200	ERF domain protein 12	1.81317	3.74889e-05	4.65739	3.38789e-39	2.84422	GO:0006355,GO:0003700	AP2/ERF-ERF
Chr06	Phvul.006G179700	Integrase-type DNA-binding superfamily protein	5.58894	1.29196e-17	8.33371	1.71088e-34	2.74478	GO:0006355,GO:0003700	AP2/ERF-ERF
Chr07	Phvul.007G066500	Integrase-type DNA-binding superfamily protein	3.05801	0.00640112	5.72999	3.48755e-17	2.67197	GO:0006355,GO:0003700	AP2/ERF-ERF
Chr07	Phvul.007G046100	GATA type zinc finger transcription factor family protein	10.1065	3.0967e-80	7.70662	2.49333e-46	2.39985	GO:0008270	LIM
Chr09	Phvul.009G074300	Integrase-type DNA-binding superfamily protein	5.58965	0.000881396	7.78863	7.34401e-13	2.19898	GO:0006355,GO:0003700,GO:0007275	AP2/ERF-AP2
Chr09	Phvul.009G056800	C2H2-like zinc finger protein	1.53157	3.28275e-09	3.66543	4.84696e-45	2.13386	0	C2H2
Chr08	Phvul.008G092800	Integrase-type DNA-binding superfamily protein	5.30165	9.41056e-18	7.34211	9.86612e-59	2.04046	GO:0006355,GO:0003700	AP2/ERF-ERF
Chr01	Phvul.001G134900	zinc finger (C2H2 type, AN1-like) family protein	4.12868	5.96568e-06	2.10153	0.0480454	2.02715	GO:0008270	C2H2
Chr09	Phvul.009G004300	Lateral root primordium (LRP) protein-related	4.78717	1.79449e-22	2.82295	0.0112318	1.96422	0	SRS
Chr01	Phvul.001G028200	GATA type zinc finger transcription factor family protein	3.58465	2.8937e-16	5.44382	4.78935e-37	1.85917	GO:0008270	LIM
Chr07	Phvul.007G061800	heat shock transcription factor A6B	1.77916	0.00484163	3.51128	7.57652e-05	1.73212	GO:0043565,GO:0006355,GO:0005634,GO:0003700,GO:0009408	HSF
Chr02	Phvul.002G088400	basic helix-loop-helix (bHLH) DNA-binding superfamily protein	10.217	5.05434e-13	8.52151	1.47189e-05	1.69545	GO:0046983	bHLH
Chr06	Phvul.006G116000	homeobox 7	4.76708	8.70058e-10	6.45957	1.26897e-15	1.69249	GO:0043565,GO:0006355,GO:0003700,GO:0003677	HB-HD-ZIP
Chr07	Phvul.007G159000	C2H2 and C2HC zinc fingers superfamily protein	2.71383	1.07985e-15	4.39964	3.02273e-20	1.68581	0	C2H2
Chr02	Phvul.002G021200	ASYMMETRIC LEAVES 2-like 1	1.82807	0.0324132	3.51276	3.02079e-08	1.68469	0	LBD
Chr03	Phvul.003G036000	B-box type zinc finger protein with CCT domain	1.61449	0.0105091	3.27727	6.21275e-09	1.66278	GO:0008270,GO:0005622,GO:0005515	C2C2-CO-like
Chr11	Phvul.011G147800	NAC (No Apical Meristem) domain transcriptional regulator superfamily protein	2.20484	0.00194001	3.86619	7.02254e-12	1.66135	GO:0006355,GO:0003677	NAC
Chr09	Phvul.009G150100	NAC domain containing protein 82	1.65794	1.73195e-05	3.24921	3.83296e-11	1.59127	GO:0006355,GO:0003677	NAC
Chr07	Phvul.007G067800	heat shock transcription factor B2A	2.72433	4.99944e-15	4.2905	5.65276e-16	1.56617	GO:0043565,GO:0006355,GO:0005634,GO:0003700	HSF
Chr08	Phvul.008G204500	nuclear factor Y, subunit C11	3.06298	3.19564e-28	1.68468	4.71633e-13	1.3783	0	NF-YC
Chr03	Phvul.003G189100	AGAMOUS-like 65	1.67664	5.58994e-06	3.04146	4.48011e-17	1.36483	GO:0046983,GO:0003677	MADS-M-type
Chr04	Phvul.004G119600	heat shock transcription factor B2A	1.88341	2.88702e-07	3.2149	2.99531e-12	1.33149	GO:0043565,GO:0006355,GO:0005634,GO:0003700	HSF
Chr06	Phvul.006G165800	jasmonate-zim-domain protein 8	2.34412	0.000940138	3.65997	2.56103e-07	1.31585	0	Tify
Chr04	Phvul.004G029900	NAC domain containing protein 100	3.26211	5.40838e-06	1.95814	0.00506256	1.30397	GO:0006355,GO:0003677	NAC
Chr09	Phvul.009G235700	basic helix-loop-helix (bHLH) DNA-binding superfamily protein	3.19172	8.50754e-05	1.94021	7.1361e-05	1.25151	GO:0046983	bHLH
Chr02	Phvul.002G002000	TIFY domain/Divergent CCT motif family protein	1.75029	0.00141703	2.94552	4.71699e-06	1.19523	0	Tify
Chr09	Phvul.009G106700	Homeodomain-like protein	3.28699	4.40183e-34	2.12655	0.000178507	1.16044	0	MYB
Chr07	Phvul.007G044500	zinc-finger protein 2	1.69395	0.0115883	2.85017	4.46336e-09	1.15622	0	C2H2
Chr09	Phvul.009G142900	Basic-leucine zipper (bZIP) transcription factor family protein	1.76018	8.46434e-07	2.91371	1.09765e-08	1.15352	GO:0043565,GO:0006355,GO:0003700	bZIP
Chr01	Phvul.001G196100	Dof-type zinc finger DNA-binding family protein	4.93814	1.6649e-20	3.79744	5.60084e-10	1.1407	GO:0006355,GO:0003677	C2C2-Dof
Chr09	Phvul.009G068000	myb domain protein 70	2.48079	3.10029e-06	3.54236	4.47964e-21	1.06157	0	MYB
Chr03	Phvul.003G119800	Calmodulin-binding transcription activator protein with CG-1 and Ankyrin domains	1.677	1.8259e-08	2.6418	2.95618e-07	0.9648	GO:0005515,GO:0005634,GO:0003677	CAMTA
Chr06	Phvul.006G202300	AGAMOUS-like 24	2.92548	7.47998e-06	2.01005	0.000243663	0.915439	GO:0006355,GO:0005634,GO:0003700,GO:0046983,GO:0003677	MADS-MIKC
Chr04	Phvul.004G076900	Arabidopsis NAC domain containing protein 87	2.63868	1.92805e-07	3.54951	2.44766e-17	0.910834	GO:0006355,GO:0003677	NAC
Chr09	Phvul.009G062700	myb domain protein 77	4.52042	5.01643e-07	5.39244	1.11128e-17	0.872018	0	MYB
Chr01	Phvul.001G214400	WRKY DNA-binding protein 23	1.62797	4.46555e-06	2.49078	3.40412e-10	0.862803	GO:0043565,GO:0006355,GO:0003700	WRKY
Chr06	Phvul.006G078500	Basic-leucine zipper (bZIP) transcription factor family protein	2.48758	0.00267265	3.3003	2.53493e-13	0.812712	GO:0043565,GO:0006355,GO:0003700	bZIP
Chr02	Phvul.002G292600	myb domain protein 103	1.77818	0.0304762	2.58976	0.000337107	0.811579	0	MYB
Chr05	Phvul.005G020400	WIP domain protein 5	7.09694	1.0293e-08	7.81339	1.37294e-06	0.716444	0	C2H2
Chr01	Phvul.001G186700	ENTH/VHS family protein	4.20342	2.7047e-77	4.90549	4.08552e-98	0.702069	0	C2H2
Chr02	Phvul.002G285800	WRKY DNA-binding protein 75	2.34393	4.8817e-14	3.03629	2.35301e-07	0.69236	GO:0043565,GO:0006355,GO:0003700	WRKY
Chr06	Phvul.006G169600	K-box region and MADS-box transcription factor family protein	3.71546	9.74756e-05	3.04434	9.0439e-05	0.671116	GO:0046983,GO:0003677,GO:0006355,GO:0005634,GO:0003700	MADS-MIKC
Chr10	Phvul.010G000200	Homeodomain-like superfamily protein	2.42869	4.50876e-08	3.07169	1.13586e-11	0.642995	GO:0006351,GO:0005634,GO:0003700	Trihelix
Chr07	Phvul.007G226200	PLATZ transcription factor family protein	2.74722	3.881e-08	3.37181	3.42911e-07	0.624588	0	PLATZ
Chr06	Phvul.006G101700	bZIP transcription factor family protein	1.87435	7.17984e-05	2.49636	1.86185e-08	0.622012	GO:0043565,GO:0006355,GO:0003700	bZIP
Chr11	Phvul.011G020500	Transcription factor DP	1.70497	2.86636e-09	2.32272	8.45732e-19	0.617743	GO:0006355,GO:0005667,GO:0003700,GO:0007049	E2F-DP
Chr07	Phvul.007G044200	LOB domain-containing protein 38	4.2876	0.00106929	4.9035	3.22444e-10	0.615906	0	LBD
Chr08	Phvul.008G045100	homeobox-leucine zipper protein 3	3.29658	7.10668e-08	2.71027	5.15182e-05	0.586304	GO:0043565,GO:0006355,GO:0003700,GO:0003677,GO:0005634	HB-HD-ZIP
Chr01	Phvul.001G192000	NAC domain containing protein 90	2.91499	2.16044e-08	3.45785	2.08025e-16	0.54286	GO:0006355,GO:0003677	NAC
Chr07	Phvul.007G269500	E2F transcription factor 3	1.628	9.12833e-11	2.16107	0.000205982	0.533068	GO:0006355,GO:0005667,GO:0003700	E2F-DP
Chr07	Phvul.007G011600	WUSCHEL related homeobox 13	2.44888	3.12902e-07	2.97626	2.50992e-14	0.527379	GO:0003677	HB-WOX
Chr01	Phvul.001G088200	WRKY DNA-binding protein 75	1.71885	8.87423e-06	2.24617	1.12264e-08	0.527316	GO:0043565,GO:0006355,GO:0003700	WRKY
Chr02	Phvul.002G168500	C2H2-like zinc finger protein	2.87383	0.00264312	3.39149	0.0183598	0.517655	0	C2H2
Chr05	Phvul.005G132500	TCP family transcription factor	2.50033	0.000242579	1.99164	0.000154937	0.508688	0	TCP
Chr09	Phvul.009G005800	basic leucine-zipper 44	1.8147	7.09151e-12	2.32245	2.91775e-07	0.507754	GO:0043565,GO:0006355,GO:0003700	bZIP
Chr09	Phvul.009G012200	WUSCHEL related homeobox 13	5.34532	3.32089e-64	4.88872	2.45893e-69	0.456605	GO:0003677	HB-WOX
Chr06	Phvul.006G123000	WRKY DNA-binding protein 14	3.36182	3.16722e-14	2.93114	6.28919e-06	0.430682	GO:0043565,GO:0006355,GO:0003700	WRKY
Chr06	Phvul.006G114800	myb domain protein 4	2.85508	0.0393239	2.45801	0.0271973	0.397063	0	MYB
Chr06	Phvul.006G100700	AP2/B3-like transcriptional factor family protein	2.16169	3.19617e-11	2.55549	5.9591e-06	0.393796	GO:0003677	B3
Chr09	Phvul.009G137900	Integrase-type DNA-binding superfamily protein	1.82478	0.00716272	2.21222	0.0015928	0.38744	GO:0006355,GO:0003700	AP2/ERF-ERF
Chr09	Phvul.009G232700	GATA type zinc finger transcription factor family protein	1.64358	6.50406e-05	1.97963	0.000419975	0.33605	GO:0043565,GO:0008270,GO:0006355,GO:0003700	C2C2-GATA
Chr02	Phvul.002G237600	basic leucine-zipper 44	1.75173	1.23976e-06	2.0715	0.000247858	0.319766	GO:0043565,GO:0006355,GO:0003700	bZIP
Chr02	Phvul.002G267800	Integrase-type DNA-binding superfamily protein	1.92814	0.00037261	2.22708	0.00221347	0.298942	GO:0006355,GO:0003700	AP2/ERF-ERF
Chr10	Phvul.010G130200	Integrase-type DNA-binding superfamily protein	4.06265	0.00383089	3.77832	7.53919e-10	0.28433	GO:0006355,GO:0003700,GO:0007275	AP2/ERF-AP2
Chr07	Phvul.007G128100	Integrase-type DNA-binding superfamily protein	2.97322	1.39062e-05	3.2275	5.71125e-05	0.254276	GO:0006355,GO:0003700	AP2/ERF-ERF
Chr02	Phvul.002G058900	C2H2-like zinc finger protein	2.03486	4.54377e-12	1.81933	7.22768e-05	0.215529	0	C2H2
Chr09	Phvul.009G075500	Zinc finger C-x8-C-x5-C-x3-H type family protein	2.58201	0.000794254	2.78231	3.91396e-07	0.2003	GO:0046872	C3H
Chr03	Phvul.003G233200	basic leucine-zipper 5	3.82051	4.66017e-16	4.01903	3.52759e-09	0.198522	GO:0043565,GO:0006355,GO:0003700	bZIP
Chr11	Phvul.011G064900	WUSCHEL related homeobox 2	6.70117	1.29675e-13	6.51813	0.00460854	0.18304	GO:0003677	HB-WOX
Chr01	Phvul.001G062100	Dof-type zinc finger DNA-binding family protein	2.16287	0.00024453	1.98771	5.99681e-05	0.175162	GO:0006355,GO:0003677	C2C2-Dof
Chr02	Phvul.002G170000	myb domain protein 106	4.95876	0.0128004	4.7898	0.0192392	0.168958	0	MYB
Chr01	Phvul.001G077200	basic leucine zipper 9	2.0215	1.06979e-12	2.1625	7.14725e-09	0.141	GO:0043565,GO:0006355,GO:0003700	bZIP
Chr02	Phvul.002G061300	PLATZ transcription factor family protein	2.33811	1.01229e-08	2.44159	1.12735e-08	0.103476	0	PLATZ
Chr02	Phvul.002G170200	NAC-like, activated by AP3/PI	1.7799	0.00635118	1.7121	1.95149e-05	0.067804	GO:0006355,GO:0003677	NAC
Chr06	Phvul.006G120800	myb domain protein 78	4.05551	1.21298e-30	3.99505	6.46297e-16	0.0604592	0	MYB
Chr08	Phvul.008G142900	PLATZ transcription factor family protein	2.11214	0.00823628	2.142	0.00680518	0.0298629	0	PLATZ
Chr07	Phvul.007G214300	basic region/leucine zipper motif 53	2.27995	2.04381e-12	2.25471	6.33864e-06	0.0252335	GO:0043565,GO:0006355,GO:0003700	bZIP
Chr09	Phvul.009G228000	growth-regulating factor 5	-5.76642	0.00553439	-2.04531	0.0329526	3.72111	GO:0006355,GO:0005634,GO:0005524,GO:0032502,GO:0006351	GRF
Chr05	Phvul.005G060000	myb domain protein 63	-2.58454	0.0477336	-4.88285	2.85239e-05	2.29831	0	MYB
Chr08	Phvul.008G041500	myb domain protein 30	-1.50025	0.000618838	-3.5378	1.63584e-06	2.03755	0	MYB
Chr05	Phvul.005G114600	homeodomain GLABROUS 2	-2.01548	1.56254e-13	-3.71531	2.06799e-19	1.69983	GO:0003677,GO:0008289	HB-HD-ZIP
Chr07	Phvul.007G025500	bZIP transcription factor family protein	-2.08868	0.0232287	-3.65109	0.00391936	1.56242	GO:0043565,GO:0006355,GO:0003700,GO:0006351	bZIP
Chr05	Phvul.005G097200	TCP family transcription factor 4	-2.09569	1.56752e-05	-3.63924	1.60355e-07	1.54354	0	TCP
Chr06	Phvul.006G106100	ethylene response factor 1	-3.02232	0.000865775	-4.52783	0.0123762	1.50551	GO:0006355,GO:0003700	AP2/ERF-ERF
Chr11	Phvul.011G024700	NAC domain containing protein 36	-1.6142	1.51597e-09	-3.08364	1.22276e-46	1.46944	GO:0006355,GO:0003677	NAC
Chr10	Phvul.010G117900	Basic helix-loop-helix (bHLH) DNA-binding family protein	-2.99966	0.00058353	-1.57485	0.02402	1.42481	GO:0046983	bHLH
Chr01	Phvul.001G107600	myb domain protein 60	-2.03661	8.58699e-06	-3.4304	5.00199e-18	1.39379	0	MYB
Chr06	Phvul.006G184000	Dof-type zinc finger DNA-binding family protein	-2.40012	0.00114377	-3.74379	0.00103789	1.34368	GO:0006355,GO:0003677	C2C2-Dof
Chr01	Phvul.001G176200	C2H2-like zinc finger protein	-1.76281	0.00741867	-2.9143	0.00886732	1.1515	0	C2H2
Chr07	Phvul.007G024100	ovate family protein 13	-6.1292	0.00273723	-5.00701	0.0382308	1.1222	0	OFP
Chr02	Phvul.002G086600	TCP family transcription factor	-1.87261	0.00012581	-2.90608	0.000326697	1.03347	0	TCP
Chr09	Phvul.009G093600	Integrase-type DNA-binding superfamily protein	-5.22657	0.00393725	-6.15545	0.000135144	0.92888	GO:0006355,GO:0003700	AP2/ERF-ERF
Chr10	Phvul.010G089100	TCP family transcription factor	-1.78222	0.00384479	-2.71062	0.000273639	0.9284	0	TCP
Chr11	Phvul.011G211300	nuclear factor Y, subunit A1	-1.65309	0.00428316	-2.56903	0.0040489	0.915941	GO:0006355,GO:0003700	NF-YA
Chr06	Phvul.006G013200	homeobox protein 6	-5.36382	0.000429427	-6.22955	0.000270017	0.865724	GO:0043565,GO:0006355,GO:0003700,GO:0003677	HB-HD-ZIP
Chr03	Phvul.003G190400	myb domain protein 94	-5.77169	0.0010983	-4.91204	0.00261019	0.859641	0	MYB
Chr09	Phvul.009G190200	homeobox 1	-2.08406	0.00767214	-2.83709	0.00504667	0.753033	GO:0043565,GO:0006355,GO:0003700,GO:0003677	HB-HD-ZIP
Chr11	Phvul.011G104700	homeodomain GLABROUS 2	-1.56369	0.000240483	-2.307	1.00907e-05	0.743318	GO:0003677,GO:0008289	HB-HD-ZIP
Chr10	Phvul.010G043400	basic helix-loop-helix (bHLH) DNA-binding superfamily protein	-2.36157	0.0164829	-1.6373	0.0112061	0.724272	GO:0046983	bHLH
Chr06	Phvul.006G183900	squamosa promoter binding protein-like 4	-2.93935	0.00435637	-2.24149	1.8067e-06	0.697867	GO:0005634,GO:0003677	SBP
Chr03	Phvul.003G290200	Transcriptional factor B3 family protein / auxin-responsive factor AUX/IAA-related	-3.06672	0.000158755	-2.37816	0.00769946	0.688557	GO:0003677,GO:0009725,GO:0006355,GO:0005634	B3-ARF
Chr03	Phvul.003G246900	Homeodomain-like superfamily protein	-1.61413	0.046374	-2.20917	0.0105679	0.59504	0	GARP-G2-like
Chr03	Phvul.003G137100	GATA type zinc finger transcription factor family protein	-2.43863	4.25451e-05	-3.01046	0.00118268	0.571825	GO:0043565,GO:0008270,GO:0006355,GO:0003700	C2C2-GATA
Chr04	Phvul.004G157300	B-box type zinc finger protein with CCT domain	-3.66859	1.02911e-06	-3.15855	0.000761574	0.510038	GO:0008270,GO:0005622,GO:0005515	C2C2-CO-like
Chr02	Phvul.002G230200	Dof-type zinc finger DNA-binding family protein	-2.42964	0.000108531	-2.916	0.00155671	0.486362	GO:0006355,GO:0003677	C2C2-Dof
Chr08	Phvul.008G041300	homeobox protein 30	-3.18642	0.00548953	-3.61047	0.00554201	0.424047	0	zf-HD
Chr05	Phvul.005G130100	C2H2 and C2HC zinc fingers superfamily protein	-2.61737	0.0352652	-2.21582	0.00482082	0.401543	0	C2H2
Chr05	Phvul.005G105200	Integrase-type DNA-binding superfamily protein	-1.67527	0.000242579	-2.07143	3.83859e-06	0.396154	GO:0006355,GO:0003700	AP2/ERF-ERF
Chr09	Phvul.009G047000	growth-regulating factor 7	-2.60459	0.000885409	-2.22816	0.000309098	0.376431	GO:0006355,GO:0005634,GO:0005524,GO:0032502,GO:0006351	GRF
Chr04	Phvul.004G149500	jasmonate-zim-domain protein 3	-2.46263	0.000491016	-2.80946	9.46998e-06	0.346829	0	Tify
Chr09	Phvul.009G025100	glycine-rich protein 2B	-2.06606	1.47759e-09	-2.40228	2.05311e-06	0.336224	GO:0008270,GO:0003676,GO:0006355,GO:0003677	CSD
Chr07	Phvul.007G067500	Homeobox-leucine zipper family protein / lipid-binding START domain-containing protein	-1.92286	8.85101e-06	-2.25283	0.000207493	0.329974	GO:0003677,GO:0008289	HB-HD-ZIP
Chr02	Phvul.002G182400	zinc finger protein 4	-1.56722	2.21713e-09	-1.89037	0.0175679	0.323151	0	C2H2
Chr10	Phvul.010G056000	squamosa promoter binding protein-like 8	-5.24905	0.0171454	-5.52304	0.000771878	0.273994	GO:0005634,GO:0003677	SBP
Chr01	Phvul.001G032100	myb domain protein 84	-2.51221	2.44402e-07	-2.78335	0.0281854	0.271141	0	MYB
Chr02	Phvul.002G297100	WRKY family transcription factor	-2.46274	4.21362e-12	-2.69515	0.000260742	0.232412	GO:0043565,GO:0006355,GO:0003700	WRKY
Chr11	Phvul.011G082200	BEL1-like homeodomain 8	-2.33215	0.00252553	-2.56109	0.0390718	0.228941	GO:0006355,GO:0003677	HB-BELL
Chr02	Phvul.002G316100	B-box type zinc finger protein with CCT domain	-4.84117	0.000163788	-5.04318	2.33652e-06	0.202008	GO:0008270,GO:0005622,GO:0005515	C2C2-CO-like
Chr08	Phvul.008G222200	LOB domain-containing protein 21	-2.70404	0.00252944	-2.88802	2.19814e-06	0.18398	0	LBD
Chr01	Phvul.001G018300	Homeodomain-like superfamily protein	-3.57056	7.1409e-06	-3.74425	9.33787e-05	0.173688	0	GARP-G2-like
Chr08	Phvul.008G236500	myb domain protein 20	-4.40423	2.16186e-10	-4.57185	0.000418924	0.167615	0	MYB
Chr11	Phvul.011G180700	floral homeotic protein (HUA1)	-1.72584	4.93993e-07	-1.56522	0.000621926	0.160619	GO:0046872	C3H
Chr07	Phvul.007G099800	C2H2-like zinc finger protein	-1.50743	0.0195981	-1.66061	0.028731	0.153181	0	C2H2
Chr03	Phvul.003G196600	DP-E2F-like 1	-5.23176	0.0208848	-5.38205	0.00237793	0.150291	GO:0006355,GO:0005667,GO:0003700	E2F-DP
Chr05	Phvul.005G080300	WRKY DNA-binding protein 70	-3.57257	0.00173172	-3.45132	0.0103033	0.121249	GO:0043565,GO:0006355,GO:0003700	WRKY
Chr01	Phvul.001G219000	myb domain protein 61	-2.25696	4.23846e-05	-2.30735	0.0120557	0.0503863	0	MYB
Chr01	Phvul.001G031300	basic helix-loop-helix (bHLH) DNA-binding superfamily protein	-1.8715	0.0353968	-1.90668	0.0152976	0.0351818	GO:0046983	bHLH
Chr07	Phvul.007G015000	TCP family transcription factor	-1.62187	5.96507e-05	-1.59207	3.10859e-06	0.0298036	0	TCP
Chr03	Phvul.003G086800	nuclear factor Y, subunit B3	-1.63527	0.000318979	-1.65865	0.0150115	0.0233823	0	NF-YB

## Sheet: Lipids
List of differentially-expressed lipid-associated genes
The list of lipid-associated genes was retrieved using the corresponding Mapman bin codes (http://mapman.gabipd.org, Thimm et al. 2004).
BH: Benjamini-Hochberg adjusted p-values
Expression values are expressed in log2FC (BH < 0,05). Induced and repressed genes are highlighted in red and blue, respectively.
The |Δlog2FC| was calculated as follows : |log2FC BAT93 - log2FC JaloEEP558|.
Full reference :
Thimm O, Bläsing O, Gibon Y, Nagel A, Meyer S, Krüger P, et al. MAPMAN: A user-driven tool to display genomics data sets onto diagrams of metabolic pathways and other biological processes. Plant J. 2004;37:914–39, doi:10.1111/j.1365-313X.2004.02016.x.
Chromosome	ID	Annotation	log2FC BAT93	BH BAT93	log2FC JaloEEP558	BH JaloEEP558	|Dlog2FC|	GO terms	BinCode	BinName
Chr06	Phvul.006g068600	fatty acid desaturase 8	-2.14004	0.00213882	2.17581	0.00113803	4.31586	GO:0055114,GO:0016717,GO:0006629	11.2.3	lipid metabolism.FA desaturation.omega 3 desaturase
Chr02	Phvul.002g114400	acyl activating enzyme 1	2.74767	1.29916e-05	-1.68727	0.50982	4.43494	GO:0008152,GO:0003824	11.1.8	lipid metabolism.FA synthesis and FA elongation.acyl coa ligase
Chr04	Phvul.004g039000	PLC-like phosphodiesterases superfamily protein	1.87641	2.42467e-05	0.125747	0.875378	1.75066	0	11.9.3.5	lipid metabolism.lipid degradation.lysophospholipases.phosphoinositide phospholipase C
Chr02	Phvul.002g297800	AMP-dependent synthetase and ligase family protein	2.38197	0.00122469	0.904184	0.0380979	1.47779	GO:0008152,GO:0003824	11.1.9	lipid metabolism.FA synthesis and FA elongation.long chain fatty acid CoA ligase
Chr06	Phvul.006g187100	fatty acid desaturase family protein	1.85097	0.0095684	0.563007	0.255275	1.28796	GO:0006629	11.8.1	lipid metabolism.'exotics' (steroids, squalene etc).sphingolipids
Chr07	Phvul.007g259500	fatty acid desaturase 2	1.62705	0.00425486	0.411331	0.741914	1.21572	GO:0055114,GO:0016717,GO:0006629	11.2.4	lipid metabolism.FA desaturation.omega 6 desaturase
Chr01	Phvul.001g022800	alpha/beta-Hydrolases superfamily protein	2.03261	0.00139251	0.99721	0.34822	1.0354	GO:0006629	11.9.2.1	lipid metabolism.lipid degradation.lipases.triacylglycerol lipase
Chr01	Phvul.001g211900	alpha/beta-Hydrolases superfamily protein	2.97994	0.167868	6.87103	0.000314777	3.89109	GO:0006629	11.9.2.1	lipid metabolism.lipid degradation.lipases.triacylglycerol lipase
Chr08	Phvul.008g052100	lecithin:cholesterol acyltransferase 3	0.105481	0.823032	3.45705	3.66757e-13	3.35157	GO:0008374,GO:0006629	11.8.10	lipid metabolism.'exotics' (steroids, squalene etc).phosphatidylcholinesterol O-acyltransferase
Chr06	Phvul.006g079500	AMP-dependent synthetase and ligase family protein	0.760245	0.220286	3.84296	2.98342e-19	3.08271	GO:0008152,GO:0003824	11.1.8	lipid metabolism.FA synthesis and FA elongation.acyl coa ligase
Chr08	Phvul.008g004600	carboxyesterase 17	3.11465	0.192308	5.5723	2.52039e-06	2.45766	0	11.9.3.2	lipid metabolism.lipid degradation.lysophospholipases.carboxylesterase
Chr03	Phvul.003g251300	GNS1/SUR4 membrane protein family	-0.00829052	0.992148	2.35666	1.20343e-08	2.36495	GO:0016021	11.8.1	lipid metabolism.'exotics' (steroids, squalene etc).sphingolipids
Chr09	Phvul.009g055800	GNS1/SUR4 membrane protein family	1.06455	0.144068	3.02147	1.9289e-05	1.95692	GO:0016021	11.8.1	lipid metabolism.'exotics' (steroids, squalene etc).sphingolipids
Chr08	Phvul.008g013200	delta(3), delta(2)-enoyl CoA isomerase 1	0.788854	0.0131514	2.69902	2.36008e-09	1.91017	GO:0008152,GO:0003824	11.9.4.3	lipid metabolism.lipid degradation.beta-oxidation.enoyl CoA hydratase
Chr10	Phvul.010g033400	non-specific phospholipase C4	0.976422	0.035819	2.7894	7.18038e-07	1.81298	GO:0016788	11.9.3.5	lipid metabolism.lipid degradation.lysophospholipases.phosphoinositide phospholipase C
Chr06	Phvul.006g014100	non-specific phospholipase C2	0.192361	0.7748	1.92736	0.0217076	1.735	GO:0016788	11.9.3	lipid metabolism.lipid degradation.lysophospholipases
Chr07	Phvul.007g272300	3-hydroxyacyl-CoA dehydratase 1	0.775734	0.0863546	2.21078	2.66232e-08	1.43505	GO:0008152,GO:0003824	11.9.4.3	lipid metabolism.lipid degradation.beta-oxidation.enoyl CoA hydratase
Chr10	Phvul.010g125000	Phosphoinositide phosphatase family protein	0.516444	0.119514	1.68754	1.66274e-06	1.1711	GO:0042578,GO:0036092,GO:0007033	11.9.3	lipid metabolism.lipid degradation.lysophospholipases
Chr06	Phvul.006g189000	3-hydroxyacyl-CoA dehydratase 1	0.742613	0.0278843	1.68075	1.18925e-17	0.938136	GO:0008152,GO:0003824	11.9.4.3	lipid metabolism.lipid degradation.beta-oxidation.enoyl CoA hydratase
Chr02	Phvul.002g098800	alpha/beta-Hydrolases superfamily protein	1.38616	9.57116e-05	2.24305	8.03012e-11	0.856888	GO:0008374,GO:0006629	11.8.10	lipid metabolism.'exotics' (steroids, squalene etc).phosphatidylcholinesterol O-acyltransferase
Chr03	Phvul.003g115100	enoyl-CoA hydratase/isomerase A	1.48394	2.8709e-06	2.31545	5.58546e-08	0.831503	0	11.9.4.4	lipid metabolism.lipid degradation.beta-oxidation.hydroxybutyryl CoA DH
Chr02	Phvul.002g276700	diacylglycerol kinase 2	0.860909	7.65939e-05	1.59211	2.50726e-05	0.731197	GO:0035556,GO:0016301,GO:0007205,GO:0004143	11.3.5	lipid metabolism.Phospholipid synthesis.diacylglycerol kinase
Chr01	Phvul.001g121700	Arv1-like protein	0.963713	0.000156571	1.65121	3.2519e-06	0.687499	0	11.8.1	lipid metabolism.'exotics' (steroids, squalene etc).sphingolipids
Chr05	Phvul.005g017000	Protein kinase superfamily protein	1.10517	0.00185609	1.60942	6.79969e-06	0.504246	0	11.3.2	lipid metabolism.Phospholipid synthesis.choline kinase
Chr03	Phvul.003g269400	Phosphoinositide phosphatase family protein	1.58876	0.181761	2.0418	0.00682658	0.453043	GO:0042578,GO:0052866	11.9.3.5	lipid metabolism.lipid degradation.lysophospholipases.phosphoinositide phospholipase C
Chr08	Phvul.008g069100	digalactosyl diacylglycerol deficient 2	1.39506	5.77158e-08	1.81711	5.11048e-06	0.422044	0	11.10.2	lipid metabolism.glycolipid synthesis.DGDG synthase
Chr04	Phvul.004g176200	Nucleotide-diphospho-sugar transferases superfamily protein	1.11538	0.261281	1.51816	0.0311179	0.402781	GO:0016757	11.8.1.3	lipid metabolism.''exotics'' (steroids, squalene etc).sphingolipids.ceramide glucosyltransferase
Chr09	Phvul.009g230700	membrane bound O-acyl transferase (MBOAT) family protein	1.28658	0.000169145	1.65872	0.00153474	0.372137	GO:0008374,GO:0019432,GO:0004144	11.4	lipid metabolism.TAG synthesis
Chr11	Phvul.011g197000	carboxyesterase 17	NA	NA	5.8836	0.0140236	-	0	11.9.3.2	lipid metabolism.lipid degradation.lysophospholipases.carboxylesterase
Chr10	Phvul.010g156200	fatty acid desaturase 5	-3.23084	0.0260711	2.5553	0.0815289	5.78614	GO:0006629	11.2.1	lipid metabolism.FA desaturation.desaturase
Chr09	Phvul.009g257100	3-ketoacyl-CoA synthase 1	-5.12385	3.2214e-11	-0.892161	0.319111	4.23169	GO:0016747,GO:0008610,GO:0016020,GO:0006633	11.1.10	lipid metabolism.FA synthesis and FA elongation.beta ketoacyl CoA synthase
Chr11	Phvul.011g047600	lysophosphatidyl acyltransferase 5	-3.94345	0.00571962	0.22464	0.939754	4.16809	GO:0016746,GO:0008152	11.3.1	lipid metabolism.Phospholipid synthesis.1-acylglycerol-3-phosphate O-acyltransferase
Chr10	Phvul.010g076200	fatty acid desaturase 8	-3.40262	1.28577e-05	0.138735	0.895187	3.54135	GO:0006629,GO:0055114,GO:0016717	11.2.3	lipid metabolism.FA desaturation.omega 3 desaturase
Chr04	Phvul.004g155500	PR5-like receptor kinase	-4.91572	0.0486667	-1.63606	0.68499	3.27966	GO:0006468,GO:0004672	11.9.3.3	lipid metabolism.lipid degradation.lysophospholipases.glycerophosphodiester phosphodiesterase
Chr07	Phvul.007g212600	glycerol-3-phosphate acyltransferase 3	-3.74898	1.23653e-12	-0.835793	NA	2.91319	GO:0016746,GO:0008152	11.3	lipid metabolism.Phospholipid synthesis
Chr02	Phvul.002g300400	3-ketoacyl-acyl carrier protein synthase I	-2.02332	0.0290997	0.743487	0.290351	2.7668	0	11.1.3	lipid metabolism.FA synthesis and FA elongation.ketoacyl ACP synthase
Chr08	Phvul.008g182300	HXXXD-type acyl-transferase family protein	-2.82983	1.10775e-07	-1.31943	0.156197	1.5104	GO:0016747	11.1.11	lipid metabolism.FA synthesis and FA elongation.fatty acid elongase
Chr08	Phvul.008g169500	glycerol-3-phosphate acyltransferase 2	-5.99377	0.0145996	-4.84587	0.0766652	1.14789	GO:0016746,GO:0008152	11.3	lipid metabolism.Phospholipid synthesis
Chr05	Phvul.005g177200	phospholipase D alpha 1	-2.65041	0.00309131	-1.70874	0.0821792	0.941671	GO:0005515,GO:0003824	11.9.3.1	lipid metabolism.lipid degradation.lysophospholipases.phospholipase D
Chr08	Phvul.008g175100	Protein kinase superfamily protein	-1.63001	0.000251311	-1.04486	0.103501	0.585147	GO:0030247,GO:0006468,GO:0005524,GO:0004672	11.9.3.3	lipid metabolism.lipid degradation.lysophospholipases.glycerophosphodiester phosphodiesterase
Chr03	Phvul.003g096500	multifunctional protein 2	-1.58239	0.00823807	-1.14033	0.0280394	0.442067	GO:0055114,GO:0016491,GO:0006631,GO:0003857	11.9.4.9	lipid metabolism.lipid degradation.beta-oxidation.multifunctional
Chr09	Phvul.009g095000	alpha/beta-Hydrolases superfamily protein	-2.8275	0.000678357	-2.40304	0.144212	0.424463	0	11.9.3.2	lipid metabolism.lipid degradation.lysophospholipases.carboxylesterase
Chr10	Phvul.010g099700	glycerol-3-phosphate acyltransferase 8	-1.55485	5.33145e-05	-1.29184	0.000159372	0.263014	GO:0016746,GO:0008152	11.3	lipid metabolism.Phospholipid synthesis
Chr04	Phvul.004g177100	Phospholipase A2 family protein	-1.79944	0.00317774	-1.79633	0.098458	0.00310502	GO:0016042,GO:0005509,GO:0004623	11.9.3.4	lipid metabolism.lipid degradation.lysophospholipases.phospholipase A2
Chr08	Phvul.008g260700	fatty acid desaturase 8	-1.70661	0.00474031	-1.70513	0.0873837	0.00148399	GO:0055114,GO:0016717,GO:0006629	11.2.3	lipid metabolism.FA desaturation.omega 3 desaturase
Chr07	Phvul.007g030300	receptor serine/threonine kinase, putative	-1.31985	0.0121664	-6.34401	8.21972e-07	5.02417	GO:0006468,GO:0005524,GO:0004672	11.9.3.3	lipid metabolism.lipid degradation.lysophospholipases.glycerophosphodiester phosphodiesterase
Chr10	Phvul.010g112600	alpha/beta-Hydrolases superfamily protein	-0.816069	0.0916158	-5.21615	1.13599e-07	4.40008	GO:0006629	11.9.2.1	lipid metabolism.lipid degradation.lipases.triacylglycerol lipase
Chr09	Phvul.009g165500	non-specific phospholipase C6	-0.246775	0.759875	-3.96964	0.000730987	3.72286	GO:0016788	11.9.3.5	lipid metabolism.lipid degradation.lysophospholipases.phosphoinositide phospholipase C
Chr04	Phvul.004g178500	cycloartenol synthase 1	-0.532925	0.804322	-4.10918	0.0460622	3.57626	GO:0003824	11.8.6	lipid metabolism.'exotics' (steroids, squalene etc).cycloartenol synthase
Chr02	Phvul.002g134600	Mono-/di-acylglycerol lipase, N-terminal;Lipase, class 3	0.145965	0.882555	-2.96147	7.04963e-09	3.10744	GO:0006629	11.9.2.1	lipid metabolism.lipid degradation.lipases.triacylglycerol lipase
Chr01	Phvul.001g048500	PR5-like receptor kinase	-1.00693	0.311752	-3.62355	0.0050467	2.61662	GO:0006468,GO:0004672	11.9.3.3	lipid metabolism.lipid degradation.lysophospholipases.glycerophosphodiester phosphodiesterase
Chr06	Phvul.006g194800	Quinone reductase family protein	-1.43471	7.08038e-05	-3.89816	3.12831e-36	2.46345	GO:0016491	11.8	lipid metabolism.'exotics'(steroids, squalene etc)
Chr01	Phvul.001g070000	Protein kinase superfamily protein	0.301405	0.383917	-2.11425	1.51149e-05	2.41565	GO:0006468,GO:0004672	11.9.3.3	lipid metabolism.lipid degradation.lysophospholipases.glycerophosphodiester phosphodiesterase
Chr03	Phvul.003g160400	3-ketoacyl-CoA synthase 11	0.134424	0.841512	-2.24854	0.0193616	2.38297	GO:0016747,GO:0008610,GO:0016020,GO:0006633	11.1.10	lipid metabolism.FA synthesis and FA elongation.beta ketoacyl CoA synthase
Chr07	Phvul.007g009100	3-ketoacyl-CoA synthase 19	-0.622097	NA	-2.98477	0.000563829	2.36267	GO:0016747,GO:0008610,GO:0016020,GO:0006633	11.1.10	lipid metabolism.FA synthesis and FA elongation.beta ketoacyl CoA synthase
Chr09	Phvul.009g028700	acetyl-CoA carboxylase 1	-0.681701	0.0422786	-3.01185	1.29392e-11	2.33015	GO:0006633,GO:0005524,GO:0003989	11.1.1.1	lipid metabolism.FA synthesis and FA elongation.Acetyl CoA Carboxylation.homomeric Enzyme
Chr07	Phvul.007g054400	alpha/beta-Hydrolases superfamily protein	-0.873533	0.0240703	-3.19162	2.53005e-15	2.31809	0	11.9.3.2	lipid metabolism.lipid degradation.lysophospholipases.carboxylesterase
Chr06	Phvul.006g071000	Phosphatidate cytidylyltransferase family protein	-0.174958	0.748803	-2.44013	1.71824e-07	2.26517	0	11.3.3	lipid metabolism.Phospholipid synthesis.phosphatidate cytidylyltransferase
Chr11	Phvul.011g022500	alpha/beta-Hydrolases superfamily protein	-0.975203	0.0111482	-3.13693	0.000561367	2.16172	GO:0006629	11.9.2.1	lipid metabolism.lipid degradation.lipases.triacylglycerol lipase
Chr10	Phvul.010g005100	sulfoquinovosyldiacylglycerol 2	0.568612	0.3802	-1.56314	0.0076739	2.13175	0	11.10.4	lipid metabolism.glycolipid synthesis.sulfolipid synthase
Chr11	Phvul.011g092500	Jojoba acyl CoA reductase-related male sterility protein	0.351179	0.651081	-1.64648	0.00306688	1.99765	GO:0080019	11.9.4.13	lipid metabolism.lipid degradation.beta-oxidation.acyl CoA reductase
Chr02	Phvul.002g047500	alpha/beta-Hydrolases superfamily protein	-0.189555	0.650172	-2.12816	9.17331e-05	1.93861	0	11.9.3.2	lipid metabolism.lipid degradation.lysophospholipases.carboxylesterase
Chr07	Phvul.007g279500	3-ketoacyl-CoA synthase 11	-0.663136	0.0428253	-2.50504	1.15217e-08	1.8419	GO:0016747,GO:0008610,GO:0016020,GO:0006633	11.1.10	lipid metabolism.FA synthesis and FA elongation.beta ketoacyl CoA synthase
Chr03	Phvul.003g295300	alpha/beta-Hydrolases superfamily protein	-1.24423	3.09761e-06	-3.01058	1.13189e-07	1.76635	0	11.9.3.2	lipid metabolism.lipid degradation.lysophospholipases.carboxylesterase
Chr02	Phvul.002g235900	acyl-activating enzyme 18	-0.639612	0.164536	-2.30813	4.46074e-06	1.66851	GO:0008152,GO:0003824	11.1.8	lipid metabolism.FA synthesis and FA elongation.acyl coa ligase
Chr07	Phvul.007g154300	Beta-ketoacyl synthase	-0.940766	0.0483939	-2.60871	3.09831e-06	1.66795	0	11.1.3	lipid metabolism.FA synthesis and FA elongation.ketoacyl ACP synthase
Chr11	Phvul.011g030400	NAD(P)-binding Rossmann-fold superfamily protein	-0.760957	0.0139829	-2.41296	4.36236e-05	1.652	0	11.1.6	lipid metabolism.FA synthesis and FA elongation.enoyl ACP reductase
Chr11	Phvul.011g047200	Quinone reductase family protein	0.052995	0.911817	-1.58735	0.00918331	1.64034	GO:0016491	11.8	lipid metabolism.'exotics'(steroids, squalene etc)
Chr04	Phvul.004g035000	biotin carboxyl carrier protein 2	-0.367009	0.269986	-1.91183	3.80801e-10	1.54482	0	11.1.1.2.3	lipid metabolism.FA synthesis and FA elongation.Acetyl CoA Carboxylation.heteromeric Complex.Biotin Carboxyl Carrier Protein
Chr03	Phvul.003g140500	lysophospholipase 2	-0.330637	0.528623	-1.79325	2.9382e-06	1.46262	0	11.9.2	lipid metabolism.lipid degradation.lipases
Chr09	Phvul.009g191300	acyl-activating enzyme 17	-0.575038	0.00419461	-1.89686	1.6946e-05	1.32182	GO:0008152,GO:0003824	11.1.8	lipid metabolism.FA synthesis and FA elongation.acyl coa ligase
Chr01	Phvul.001g265700	AMP-dependent synthetase and ligase family protein	-0.343484	0.29807	-1.63325	2.95327e-20	1.28977	GO:0008152,GO:0003824	11.1.8	lipid metabolism.FA synthesis and FA elongation.acyl coa ligase
Chr06	Phvul.006g165600	Transketolase family protein	-0.888261	0.000270131	-2.16664	8.20219e-06	1.27838	GO:0008152,GO:0003824	11.1.31	lipid metabolism.FA synthesis and FA elongation.pyruvate DH
Chr09	Phvul.009g063600	alpha/beta-Hydrolases superfamily protein	-0.514386	0.204926	-1.73546	7.24924e-08	1.22107	0	11.9.3.2	lipid metabolism.lipid degradation.lysophospholipases.carboxylesterase
Chr02	Phvul.002g237900	acyl-activating enzyme 18	-0.578619	0.268997	-1.77624	3.15381e-05	1.19762	GO:0008152,GO:0003824	11.1.8	lipid metabolism.FA synthesis and FA elongation.acyl coa ligase
Chr08	Phvul.008g108700	acetyl Co-enzyme a carboxylase carboxyltransferase alpha subunit	-0.641025	0.00111831	-1.81613	2.33531e-06	1.17511	0	11.1.1.2.1	lipid metabolism.FA synthesis and FA elongation.Acetyl CoA Carboxylation.heteromeric Complex.alpha Carboxyltransferase
Chr03	Phvul.003g222800	acyl-CoA oxidase 1	-0.782778	0.106079	-1.94567	1.35938e-12	1.16289	GO:0055114,GO:0003995	11.9.4.2	lipid metabolism.lipid degradation.beta-oxidation.acyl CoA DH
Chr03	Phvul.003g297200	Plant stearoyl-acyl-carrier-protein desaturase family protein	-1.23235	1.97392e-06	-2.38198	3.85451e-09	1.14962	GO:0055114,GO:0045300,GO:0006631	11.1.15	lipid metabolism.FA synthesis and FA elongation.ACP desaturase
Chr11	Phvul.011g134800	fatty acid reductase 1	-4.24673	0.191768	-5.30384	0.0131963	1.05711	GO:0080019	11.9.4.13	lipid metabolism.lipid degradation.beta-oxidation.acyl CoA reductase
Chr06	Phvul.006g063100	Neutral/alkaline non-lysosomal ceramidase	-0.592796	0.137532	-1.62907	9.09763e-06	1.03627	0	11.8.1.1	lipid metabolism.'exotics' (steroids, squalene etc).sphingolipids.ceramidase
Chr01	Phvul.001g049000	Protein kinase superfamily protein	-0.952652	0.0155525	-1.9784	0.000898197	1.02575	GO:0030247,GO:0006468,GO:0005524,GO:0004672	11.9.3.3	lipid metabolism.lipid degradation.lysophospholipases.glycerophosphodiester phosphodiesterase
Chr09	Phvul.009g254900	lipoamide dehydrogenase 1	-1.23393	0.00361615	-2.24351	0.00947697	1.00958	GO:0050660,GO:0008033,GO:0055114,GO:0016491,GO:0045454	11.1.31	lipid metabolism.FA synthesis and FA elongation.pyruvate DH
Chr06	Phvul.006g207200	Thioesterase superfamily protein	-0.756181	0.0266274	-1.70884	0.0084194	0.952659	0	11.1.5	lipid metabolism.FA synthesis and FA elongation.beta hydroxyacyl ACP dehydratase
Chr11	Phvul.011g049400	long-chain acyl-CoA synthetase 2	-0.949361	0.016325	-1.89005	0.00550674	0.940686	GO:0008152,GO:0003824	11.1.9	lipid metabolism.FA synthesis and FA elongation.long chain fatty acid CoA ligase
Chr01	Phvul.001g136600	lysophosphatidyl acyltransferase 2	-0.736889	0.0243118	-1.60121	0.000143136	0.86432	GO:0016746,GO:0008152	11.3.1	lipid metabolism.Phospholipid synthesis.1-acylglycerol-3-phosphate O-acyltransferase
Chr04	Phvul.004g093900	UDP-Glycosyltransferase superfamily protein	-0.859741	0.0210958	-1.70051	0.0150402	0.840765	GO:0016758,GO:0008152,GO:0030259,GO:0005975	11.8.3	lipid metabolism.'exotics' (steroids, squalene etc).UDP-glucose:sterol glucosyltransferase
Chr06	Phvul.006g050300	PLC-like phosphodiesterase family protein	-0.886671	0.0817272	-1.70676	7.67384e-05	0.820092	GO:0008081,GO:0006629,GO:0008889	11.9.3.3	lipid metabolism.lipid degradation.lysophospholipases.glycerophosphodiester phosphodiesterase
Chr06	Phvul.006g139500	mitochondrial acyl carrier protein 3	-0.878344	0.0113825	-1.66179	0.000330561	0.783445	0	11.1.12	lipid metabolism.FA synthesis and FA elongation.ACP protein
Chr02	Phvul.002g074200	sterol 4-alpha-methyl-oxidase 2-1	-0.795648	0.0260571	-1.57037	0.00348818	0.774722	GO:0055114,GO:0016491,GO:0006633,GO:0005506	11.8.2	lipid metabolism.'exotics' (steroids, squalene etc).methylsterol monooxygenase
Chr08	Phvul.008g274200	SHV3-like 2	-1.22491	0.0130634	-1.87175	6.68796e-06	0.646842	GO:0008081,GO:0006629,GO:0008889	11.9.3.3	lipid metabolism.lipid degradation.lysophospholipases.glycerophosphodiester phosphodiesterase
Chr05	Phvul.005g175100	Single hybrid motif superfamily protein	-1.3335	0.00177608	-1.78578	9.79689e-12	0.452287	0	11.1.1.2.3	lipid metabolism.FA synthesis and FA elongation.Acetyl CoA Carboxylation.heteromeric Complex.Biotin Carboxyl Carrier Protein
Chr10	Phvul.010g153400	alpha/beta-Hydrolases superfamily protein	-4.25564	NA	-4.36704	0.00518519	0.111393	0	11.9.3.2	lipid metabolism.lipid degradation.lysophospholipases.carboxylesterase
Chr07	Phvul.007g212500	AMP-dependent synthetase and ligase family protein	-1.69694	0.0795216	-1.68735	0.00175125	0.00958453	GO:0008152,GO:0003824	11.1.9	lipid metabolism.FA synthesis and FA elongation.long chain fatty acid CoA ligase
Chr11	Phvul.011g198700	sulfotransferase 2A	NA	NA	-4.68685	0.0386664	-	0	11.8	lipid metabolism.'exotics'(steroids, squalene etc)
Chr02	Phvul.002g198700	fatty acid hydroxylase 1	2.0125	0.000171397	4.12422	1.84185e-07	2.11172	GO:0055114,GO:0016491,GO:0006633,GO:0005506	11.2.2	lipid metabolism.FA desaturation.a hydroxylase
Chr03	Phvul.003g158000	SHV3-like 5	4.45254	0.000110652	5.34545	1.77161e-06	0.892913	GO:0008081,GO:0006629,GO:0008889	11.9.3.3	lipid metabolism.lipid degradation.lysophospholipases.glycerophosphodiester phosphodiesterase
Chr03	Phvul.003g292300	LAG1 homologue 2	1.623	5.36188e-08	2.39812	2.09009e-06	0.775121	GO:0016021,GO:0005783	11.8.1	lipid metabolism.'exotics' (steroids, squalene etc).sphingolipids
Chr02	Phvul.002g254200	acyl-CoA oxidase 2	1.73592	0.00100181	2.50143	2.25576e-08	0.765507	GO:0055114,GO:0016627,GO:0003995,GO:0006635,GO:0005777,GO:0003997	11.9.4.2	lipid metabolism.lipid degradation.beta-oxidation.acyl CoA DH
Chr07	Phvul.007g071000	AMP-dependent synthetase and ligase family protein	2.51243	3.26984e-05	3.1737	7.86363e-06	0.661269	GO:0008152,GO:0003824	11.1.8	lipid metabolism.FA synthesis and FA elongation.acyl coa ligase
Chr07	Phvul.007g215600	alpha/beta-Hydrolases superfamily protein	1.64986	0.00317725	2.20729	9.89526e-06	0.557433	GO:0006629	11.9.2.1	lipid metabolism.lipid degradation.lipases.triacylglycerol lipase
Chr09	Phvul.009g020200	phospholipase D delta	2.22331	0.000301995	2.6513	1.24676e-06	0.427992	GO:0003824,GO:0005515	11.9.3.1	lipid metabolism.lipid degradation.lysophospholipases.phospholipase D
Chr01	Phvul.001g091000	senescence-related gene 3	2.83677	9.17281e-07	3.22689	1.11649e-15	0.390117	GO:0008081,GO:0006629	11.9.3.3	lipid metabolism.lipid degradation.lysophospholipases.glycerophosphodiester phosphodiesterase
Chr07	Phvul.007g025700	carboxyesterase 17	2.02878	2.90061e-05	2.2826	0.000405655	0.253819	0	11.9.3.2	lipid metabolism.lipid degradation.lysophospholipases.carboxylesterase
Chr09	Phvul.009g200200	fatty acyl-ACP thioesterases B	1.93391	4.15613e-07	1.81719	0.000237589	0.116718	GO:0016790,GO:0006633	11.1.7	lipid metabolism.FA synthesis and FA elongation.ACP thioesterase
Chr02	Phvul.002g330400	S-adenosyl-L-methionine-dependent methyltransferases superfamily protein	1.55416	7.26071e-06	1.59141	6.73279e-07	0.037252	GO:0008168,GO:0008152	11.3	lipid metabolism.Phospholipid synthesis
Chr09	Phvul.009g164800	fatty acyl-ACP thioesterases B	4.58153	4.50912e-06	4.55711	2.39607e-05	0.024416	GO:0016790,GO:0006633	11.1.7	lipid metabolism.FA synthesis and FA elongation.ACP thioesterase
Chr06	Phvul.006g160800	acyl carrier protein 3	-2.40582	0.0152511	-6.20426	0.00114649	3.79843	0	11.1.12	lipid metabolism.FA synthesis and FA elongation.ACP protein
Chr03	Phvul.003g295200	carboxyesterase 13	-2.69594	2.39846e-07	-6.40788	7.35052e-25	3.71194	0	11.9.3.2	lipid metabolism.lipid degradation.lysophospholipases.carboxylesterase
Chr01	Phvul.001g068500	Protein kinase superfamily protein	-1.96273	3.74889e-05	-5.31011	3.80404e-15	3.34738	GO:0006468,GO:0004672	11.9.3.3	lipid metabolism.lipid degradation.lysophospholipases.glycerophosphodiester phosphodiesterase
Chr11	Phvul.011g068900	3-ketoacyl-CoA synthase 12	-2.07512	2.64362e-12	-4.10966	1.35958e-07	2.03454	GO:0016747,GO:0008610,GO:0016020,GO:0006633	11.1.10	lipid metabolism.FA synthesis and FA elongation.beta ketoacyl CoA synthase
Chr08	Phvul.008g274300	PLC-like phosphodiesterase family protein	-1.79082	0.000262994	-3.3591	1.97502e-14	1.56828	GO:0008081,GO:0006629,GO:0008889	11.9.3.3	lipid metabolism.lipid degradation.lysophospholipases.glycerophosphodiester phosphodiesterase
Chr07	Phvul.007g030100	Protein kinase superfamily protein	-2.94097	0.00160163	-4.0746	2.0172e-08	1.13363	GO:0006468,GO:0005524,GO:0004672	11.9.3.3	lipid metabolism.lipid degradation.lysophospholipases.glycerophosphodiester phosphodiesterase
Chr05	Phvul.005g125400	Jojoba acyl CoA reductase-related male sterility protein	-1.83928	0.0265887	-2.96545	0.00777624	1.12617	GO:0080019	11.9.4.13	lipid metabolism.lipid degradation.beta-oxidation.acyl CoA reductase
Chr08	Phvul.008g106700	glycerol-3-phosphate acyltransferase 6	-2.33684	0.000561578	-3.41281	0.000322201	1.07598	GO:0016746,GO:0008152	11.3	lipid metabolism.Phospholipid synthesis
Chr08	Phvul.008g053000	chloroplastic acetylcoenzyme A carboxylase 1	-2.0515	8.73712e-06	-2.61526	0.000482807	0.563761	0	11.1.1.2.3	lipid metabolism.FA synthesis and FA elongation.Acetyl CoA Carboxylation.heteromeric Complex.Biotin Carboxyl Carrier Protein
Chr03	Phvul.003g051300	AMP-dependent synthetase and ligase family protein	-2.49636	0.000178684	-3.00005	4.51079e-07	0.503693	GO:0008152,GO:0003824	11.1.8	lipid metabolism.FA synthesis and FA elongation.acyl coa ligase
Chr06	Phvul.006g177700	GDSL-like Lipase/Acylhydrolase superfamily protein	-1.88681	1.97606e-13	-2.10523	7.92118e-05	0.218419	GO:0016788	11.9.2	lipid metabolism.lipid degradation.lipases
Chr08	Phvul.008g134300	NAD(P)-binding Rossmann-fold superfamily protein	-2.67338	0.0353968	-2.74265	0.00558257	0.0692662	GO:0016491,GO:0008152	11.1.6	lipid metabolism.FA synthesis and FA elongation.enoyl ACP reductase

## Sheet: Cell Wall
List of differentially-expressed cell-wall-associated genes
The list of cell-wall-associated genes was retrieved using the corresponding Mapman bin codes (http://mapman.gabipd.org, Thimm et al. 2004).
BH: Benjamini-Hochberg adjusted p-values
Expression values are expressed in log2FC (BH < 0,05). Induced and repressed genes are highlighted in red and blue, respectively.
The |Δlog2FC| was calculated as follows : |log2FC BAT93 - log2FC JaloEEP558|.
Full reference :
Thimm O, Bläsing O, Gibon Y, Nagel A, Meyer S, Krüger P, et al. MAPMAN: A user-driven tool to display genomics data sets onto diagrams of metabolic pathways and other biological processes. Plant J. 2004;37:914–39, doi:10.1111/j.1365-313X.2004.02016.x.
Chromosome	ID	Annotation	log2FC BAT93	BH BAT93	log2FC JaloEEP558	BH JaloEEP558	|Dlog2FC|	GO terms	BinCode	BinName
Chr02	Phvul.002g318500	Plant invertase/pectin methylesterase inhibitor superfamily	-1.85813	0.0256174	3.42522	4.39226e-06	5.28335	GO:0042545,GO:0030599,GO:0005618	10.8.1	cell wall.pectin*esterases.PME
Chr07	Phvul.007g207600	expansin A17	7.74025	1.8259e-08	2.44958	0.578977	5.29068	0	10.7	cell wall.modification
Chr02	Phvul.002g188600	cellulose synthase A4	1.60376	0.0113725	-2.14151	0.395519	3.74528	0	10.2	cell wall.cellulose synthesis
Chr11	Phvul.011g020100	cellulose synthase-like D3	3.95043	5.13484e-23	0.844107	0.365258	3.10632	0	10.2.1	cell wall.cellulose synthesis.cellulose synthase
Chr07	Phvul.007g139900	Cupredoxin superfamily protein	8.61548	1.49195e-08	5.62476	0.0845138	2.99072	GO:0055114,GO:0016491,GO:0005507	10.8.1	cell wall.pectin*esterases.PME
Chr08	Phvul.008g123000	Pectin lyase-like superfamily protein	4.36679	6.01889e-14	2.0369	0.127365	2.3299	0	10.6.3	cell wall.degradation.pectate lyases and polygalacturonases
Chr08	Phvul.008g028900	reversibly glycosylated polypeptide 2	2.53514	3.69737e-15	0.33261	0.484858	2.20253	GO:0030244,GO:0016866	10.5.5	cell wall.cell wall proteins.RGP
Chr01	Phvul.001g207400	NAD(P)-binding Rossmann-fold superfamily protein	1.97727	5.62544e-08	0.0991255	0.914604	1.87814	GO:0055114,GO:0016616,GO:0006694,GO:0003854	10.1.5	cell wall.precursor synthesis.UXS
Chr02	Phvul.002g251100	NAD(P)-binding Rossmann-fold superfamily protein	2.09361	3.3466e-07	0.519595	0.397202	1.57401	GO:0055114,GO:0016616,GO:0006694,GO:0003854	10.1.9	cell wall.precursor synthesis.MUR4
Chr11	Phvul.011g074400	FASCICLIN-like arabinogalactan-protein 11	1.60087	0.012483	0.287975	0.817935	1.3129	0	10.5.1.1	cell wall.cell wall proteins.AGPs.AGP
Chr04	Phvul.004g047800	Pectin lyase-like superfamily protein	5.49225	0.0143702	4.28837	0.391534	1.20388	0	10.6.3	cell wall.degradation.pectate lyases and polygalacturonases
Chr05	Phvul.005g092500	COBRA-like protein 10 precursor	6.38298	0.00323411	NA	NA	-	GO:0031225,GO:0016049,GO:0010215	10.2.2	cell wall.cellulose synthesis.COBRA
Chr07	Phvul.007g140000	SKU5 similar 3	5.36475	0.0357898	NA	NA	-	GO:0055114,GO:0016491,GO:0005507	10.8.1	cell wall.pectin*esterases.PME
Chr09	Phvul.009g094000	plant natriuretic peptide A	-0.53298	0.73803	8.66266	2.03937e-10	9.19564	0	10.7	cell wall.modification
Chr02	Phvul.002g160200	glycosyl hydrolase 9B15	-0.443047	0.818243	7.37172	5.7691e-07	7.81476	GO:0005975,GO:0004553	10.6.1	cell wall.degradation.cellulases and beta -1,4-glucanases
Chr10	Phvul.010g080300	Plant invertase/pectin methylesterase inhibitor superfamily	0.794899	0.349002	7.87982	2.37203e-06	7.08492	GO:0004857,GO:0042545,GO:0030599,GO:0005618	10.8.1	cell wall.pectin*esterases.PME
Chr01	Phvul.001g112700	Glycosyl hydrolase family protein	0.341474	0.695267	5.33893	4.80601e-22	4.99746	GO:0005975,GO:0004553	10.6.1	cell wall.degradation.cellulases and beta -1,4-glucanases
Chr03	Phvul.003g147300	xyloglucan endotransglycosylase 6	1.19048	0.176151	5.83431	1.02747e-20	4.64383	GO:0048046,GO:0016762,GO:0006073,GO:0005618,GO:0005975,GO:0004553	10.7	cell wall.modification
Chr03	Phvul.003g015600	Pectin lyase-like superfamily protein	-0.222601	0.86643	4.03673	1.09879e-09	4.25933	GO:0042545,GO:0030599,GO:0005618	10.8.1	cell wall.pectin*esterases.PME
Chr05	Phvul.005g130800	Exostosin family protein	0.0555717	0.983535	4.24636	0.0174476	4.19079	0	10.3.2	cell wall.hemicellulose synthesis.glucuronoxylan
Chr03	Phvul.003g287200	Rhamnogalacturonate lyase family protein	-0.550733	0.695663	3.17683	0.00250413	3.72756	0	10.6.3	cell wall.degradation.pectate lyases and polygalacturonases
Chr04	Phvul.004g047700	Pectin lyase-like superfamily protein	2.73141	NA	6.27595	0.0391264	3.54455	0	10.6.3	cell wall.degradation.pectate lyases and polygalacturonases
Chr02	Phvul.002g004100	expansin-like B1	-1.63781	0.196631	1.84872	0.0143497	3.48653	0	10.7	cell wall.modification
Chr07	Phvul.007g151200	Pectin lyase-like superfamily protein	1.60477	0.168831	4.82193	0.00926012	3.21716	0	10.6.3	cell wall.degradation.pectate lyases and polygalacturonases
Chr10	Phvul.010g079900	Plant invertase/pectin methylesterase inhibitor superfamily	0.117726	0.842644	3.08616	9.93842e-16	2.96843	GO:0004857,GO:0042545,GO:0030599,GO:0005618	10.8.1	cell wall.pectin*esterases.PME
Chr05	Phvul.005g130900	xyloglucan endotransglucosylase/hydrolase 32	0.146184	0.882931	2.86593	3.59401e-05	2.71975	GO:0048046,GO:0016762,GO:0006073,GO:0005618,GO:0005975,GO:0004553	10.7	cell wall.modification
Chr01	Phvul.001g219800	Glycosyl hydrolase superfamily protein	-0.0761058	0.929095	2.28742	0.0204906	2.36353	GO:0005975,GO:0004553	10.6.2	cell wall.degradation.mannan-xylose-arabinose-fucose
Chr02	Phvul.002g065800	Pectate lyase family protein	0.623116	0.721524	2.97786	1.44929e-06	2.35474	GO:0030570	10.6.3	cell wall.degradation.pectate lyases and polygalacturonases
Chr06	Phvul.006g086800	expansin A13	1.9651	0.0582899	4.31626	0.00199694	2.35116	0	10.7	cell wall.modification
Chr04	Phvul.004g062400	xyloglucan endotransglucosylase/hydrolase 5	0.523632	0.329379	2.43621	0.00303543	1.91258	GO:0048046,GO:0016762,GO:0006073,GO:0005618,GO:0005975,GO:0004553	10.7	cell wall.modification
Chr02	Phvul.002g046200	UDP-D-glucose/UDP-D-galactose 4-epimerase 5	1.09435	0.00910337	2.85388	7.67269e-10	1.75953	GO:0055114,GO:0016616,GO:0006694,GO:0003854	10.1.2	cell wall.precursor synthesis.UGE
Chr07	Phvul.007g218500	Plant invertase/pectin methylesterase inhibitor superfamily	0.042281	0.983794	1.73713	8.55374e-10	1.69485	GO:0004857,GO:0042545,GO:0030599,GO:0005618	10.8.1	cell wall.pectin*esterases.PME
Chr03	Phvul.003g147500	xyloglucan endotransglycosylase 6	0.0715348	0.944535	1.5641	0.00720031	1.49257	GO:0048046,GO:0016762,GO:0006073,GO:0005618,GO:0005975,GO:0004553	10.7	cell wall.modification
Chr03	Phvul.003g251200	galacturonosyltransferase-like 2	1.28307	0.0105801	2.66276	2.2777e-10	1.37969	GO:0016757	10.3.2	cell wall.hemicellulose synthesis.glucuronoxylan
Chr02	Phvul.002g136200	xyloglucan endotransglucosylase/hydrolase 30	0.283422	0.458686	1.52225	6.22016e-07	1.23883	GO:0048046,GO:0016762,GO:0006073,GO:0005618,GO:0005975,GO:0004553	10.7	cell wall.modification
Chr03	Phvul.003g152300	UDP-D-glucuronate 4-epimerase 1	0.708985	0.0160248	1.80161	1.83102e-06	1.09263	GO:0055114,GO:0016616,GO:0006694,GO:0003854	10.1.6	cell wall.precursor synthesis.GAE
Chr11	Phvul.011g085300	Exostosin family protein	0.735692	0.0518571	1.80091	1.63633e-15	1.06522	0	10.3.2	cell wall.hemicellulose synthesis.glucuronoxylan
Chr01	Phvul.001g161500	Sugar isomerase (SIS) family protein	1.06487	0.000763046	2.08251	1.07322e-09	1.01764	GO:0030246,GO:0005975	10.1.12.1	cell wall.precursor synthesis.KDO pathway.arabinose-5-phosphate isomerase
Chr02	Phvul.002g164700	UDP-D-glucose/UDP-D-galactose 4-epimerase 5	0.828278	0.0552326	1.83401	2.97919e-10	1.00573	GO:0055114,GO:0016616,GO:0006694,GO:0003854	10.1.2	cell wall.precursor synthesis.UGE
Chr07	Phvul.007g215100	beta-xylosidase 2	1.39706	0.00676905	2.32208	0.00146748	0.925024	GO:0005975,GO:0004553	10.6.2	cell wall.degradation.mannan-xylose-arabinose-fucose
Chr01	Phvul.001g138000	Pectin lyase-like superfamily protein	1.27427	0.00181467	2.07907	1.85591e-15	0.804792	GO:0005975,GO:0004650	10.6.3	cell wall.degradation.pectate lyases and polygalacturonases
Chr07	Phvul.007g153600	Exostosin family protein	0.874597	0.00213211	1.54145	8.91655e-07	0.66685	0	10.3.1.1	cell wall.hemicellulose synthesis.xyloglucan.XXXG galactose Transferase
Chr09	Phvul.009g082800	glycosyl hydrolase 9A4	1.69225	0.128955	2.25396	0.00717823	0.561706	GO:0005975,GO:0004553	10.6.1	cell wall.degradation.cellulases and beta -1,4-glucanases
Chr02	Phvul.002g153500	nucleotide-rhamnose synthase/epimerase-reductase	1.33622	0.00970359	1.85518	4.1241e-06	0.518966	0	10.1.10	cell wall.precursor synthesis.RHM
Chr06	Phvul.006g104200	Profilin family protein	1.34427	9.21372e-10	1.71619	2.6661e-14	0.371917	0	10.8.2	cell wall.pectin*esterases.acetyl esterase
Chr09	Phvul.009g203300	reversibly glycosylated polypeptide 3	NA	NA	4.85427	0.0088897	-	GO:0030244,GO:0016866	10.5.5	cell wall.cell wall proteins.RGP
Chr04	Phvul.004g030500	expansin A15	-6.71701	0.000470838	3.63076	0.416264	10.3478	0	10.7	cell wall.modification
Chr02	Phvul.002g048400	methylesterase PCR A	-5.7113	0.00946375	3.26373	0.229731	8.97503	GO:0004857,GO:0042545,GO:0030599,GO:0005618	10.8.1	cell wall.pectin*esterases.PME
Chr11	Phvul.011g026700	proline-rich protein 2	-8.73006	4.45612e-07	-0.575454	0.712729	8.15461	0	10.5.2	cell wall.cell wall proteins.proline rich proteins
Chr02	Phvul.002g008400	xyloglucan endotransglucosylase/hydrolase 6	-8.68286	6.86773e-06	-2.62833	0.108028	6.05453	GO:0048046,GO:0016762,GO:0006073,GO:0005618,GO:0005975,GO:0004553	10.7	cell wall.modification
Chr02	Phvul.002g314200	Leucine-rich repeat (LRR) family protein	-6.70309	6.23707e-05	-2.01425	0.363839	4.68884	GO:0005515	10.5.3	cell wall.cell wall proteins.LRR
Chr02	Phvul.002g083600	expansin A15	-3.33903	7.65939e-05	1.1938	0.58329	4.53283	0	10.7	cell wall.modification
Chr04	Phvul.004g041300	COBRA-like extracellular glycosyl-phosphatidyl inositol-anchored protein family	-1.59855	0.0406519	2.73498	NA	4.33353	GO:0031225,GO:0016049,GO:0010215	10.2.2	cell wall.cellulose synthesis.COBRA
Chr05	Phvul.005g117500	FASCICLIN-like arabinogalactan protein 17 precursor	-2.31156	0.0154894	0.958935	0.625465	3.2705	0	10.5.1.1	cell wall.cell wall proteins.AGPs.AGP
Chr01	Phvul.001g218400	Pectin lyase-like superfamily protein	-4.18903	0.000122418	-1.82664	0.0632407	2.36239	0	10.6.3	cell wall.degradation.pectate lyases and polygalacturonases
Chr02	Phvul.002g170300	expansin A15	-1.63047	0.035819	0.596843	0.641135	2.22731	0	10.7	cell wall.modification
Chr09	Phvul.009g203100	COBRA-like extracellular glycosyl-phosphatidyl inositol-anchored protein family	-2.63157	0.00817369	-0.563332	0.45514	2.06824	GO:0031225,GO:0016049,GO:0010215	10.2.2	cell wall.cellulose synthesis.COBRA
Chr08	Phvul.008g279700	cellulose synthase like E1	-3.71176	8.00067e-11	-2.01171	0.354849	1.70005	GO:0030244,GO:0016760,GO:0016020	10.2.1	cell wall.cellulose synthesis.cellulose synthase
Chr09	Phvul.009g055600	Nucleotide-diphospho-sugar transferases superfamily protein	-3.2922	0.0188411	-1.75847	0.100059	1.53373	GO:0016757	10.3.2	cell wall.hemicellulose synthesis.glucuronoxylan
Chr08	Phvul.008g199400	Pectin lyase-like superfamily protein	-3.05583	0.00342882	-1.53054	0.152474	1.52528	0	10.6.3	cell wall.degradation.pectate lyases and polygalacturonases
Chr06	Phvul.006g208200	beta-D-xylosidase 4	-2.2435	0.00564063	-0.8046	0.0655865	1.4389	GO:0005975,GO:0004553	10.6.2	cell wall.degradation.mannan-xylose-arabinose-fucose
Chr08	Phvul.008g153300	Glycosyl hydrolase family protein	-2.92648	0.000934147	-4.209	0.106168	1.28252	GO:0005975,GO:0004553	10.6.2	cell wall.degradation.mannan-xylose-arabinose-fucose
Chr04	Phvul.004g093300	cellulose synthase 6	-2.54581	0.000179655	-1.39921	0.00463131	1.1466	0	10.2.1	cell wall.cellulose synthesis.cellulose synthase
Chr02	Phvul.002g071500	polygalacturonase 2	-2.38924	3.23901e-05	-1.36244	0.102417	1.0268	0	10.6.3	cell wall.degradation.pectate lyases and polygalacturonases
Chr11	Phvul.011g063800	expansin A4	-2.22975	0.048434	-1.37544	0.516923	0.854319	0	10.7	cell wall.modification
Chr05	Phvul.005g111300	xyloglucan endotransglucosylase/hydrolase 9	-2.07572	3.02003e-05	-1.51224	0.0840218	0.563485	GO:0048046,GO:0016762,GO:0006073,GO:0005618,GO:0005975,GO:0004553	10.7	cell wall.modification
Chr08	Phvul.008g240800	expansin A13	-1.90088	0.0270423	-1.51329	0.244525	0.387592	0	10.7	cell wall.modification
Chr07	Phvul.007g074300	Pectin lyase-like superfamily protein	-5.02191	0.0242454	NA	NA	-	0	10.6.3	cell wall.degradation.pectate lyases and polygalacturonases
Chr05	Phvul.005g001000	cellulose synthase like G1	-10.8076	NA	-6.8608	0.000265535	3.94679	GO:0030244,GO:0016760,GO:0016020	10.2.1	cell wall.cellulose synthesis.cellulose synthase
Chr11	Phvul.011g077400	FASCICLIN-like arabinogalactan-protein 11	-2.44178	0.223708	-5.39051	0.0287869	2.94873	0	10.5.1.1	cell wall.cell wall proteins.AGPs.AGP
Chr02	Phvul.002g092300	Leucine-rich repeat (LRR) family protein	-0.993582	0.0689358	-3.8495	7.013e-06	2.85592	GO:0005515	10.5.3	cell wall.cell wall proteins.LRR
Chr06	Phvul.006g034000	rhamnose biosynthesis 1	-7.95938	NA	-5.17207	0.0323577	2.78731	GO:0055114,GO:0016616,GO:0006694,GO:0003854	10.1.10	cell wall.precursor synthesis.RHM
Chr08	Phvul.008g029200	COBRA-like extracellular glycosyl-phosphatidyl inositol-anchored protein family	1.02812	0.0624455	-1.64283	0.000682945	2.67095	GO:0031225,GO:0016049,GO:0010215	10.2.2	cell wall.cellulose synthesis.COBRA
Chr02	Phvul.002g292300	Pectin lyase-like superfamily protein	-0.283379	0.683278	-2.87706	0.00174803	2.59368	0	10.6.3	cell wall.degradation.pectate lyases and polygalacturonases
Chr08	Phvul.008g129100	xyloglucan endotransglucosylase/hydrolase 2	0.931223	0.0514645	-1.61913	2.34402e-05	2.55035	GO:0048046,GO:0016762,GO:0006073,GO:0005618,GO:0005975,GO:0004553	10.7	cell wall.modification
Chr05	Phvul.005g091200	galacturonosyltransferase 12	-5.39546	NA	-2.8663	0.0127036	2.52916	GO:0016757,GO:0047262	10.3.2	cell wall.hemicellulose synthesis.glucuronoxylan
Chr09	Phvul.009g225400	Pectin lyase-like superfamily protein	-1.81217	0.515276	-3.75697	0.0403405	1.9448	0	10.6.3	cell wall.degradation.pectate lyases and polygalacturonases
Chr06	Phvul.006g029200	Basic-leucine zipper (bZIP) transcription factor family protein	-0.0485178	0.952534	-1.98794	3.86494e-10	1.93942	GO:0043565,GO:0006355,GO:0003700	10.2.1	cell wall.cellulose synthesis.cellulose synthase
Chr01	Phvul.001g209100	Plant invertase/pectin methylesterase inhibitor superfamily	-1.49214	0.00773288	-3.3483	0.000113298	1.85617	GO:0004857,GO:0042545,GO:0030599,GO:0005618	10.8.1	cell wall.pectin*esterases.PME
Chr02	Phvul.002g144400	Rhamnogalacturonate lyase family protein	-3.05406	0.293157	-4.80981	0.0278426	1.75575	0	10.6.3	cell wall.degradation.pectate lyases and polygalacturonases
Chr06	Phvul.006g058400	cellulose synthase like E1	-0.197656	0.536078	-1.89927	6.77783e-13	1.70161	GO:0030244,GO:0016760,GO:0016020	10.2.1	cell wall.cellulose synthesis.cellulose synthase
Chr02	Phvul.002g136300	cellulose synthase-like D3	-0.327871	0.418427	-1.93837	5.78574e-08	1.6105	GO:0030244,GO:0016760,GO:0016020	10.2.1	cell wall.cellulose synthesis.cellulose synthase
Chr05	Phvul.005g131200	alpha-L-fucosidase 1	-0.499817	0.0729684	-2.066	7.7442e-05	1.56618	GO:0005975,GO:0004560	10.6.2	cell wall.degradation.mannan-xylose-arabinose-fucose
Chr09	Phvul.009g226000	cellulose synthase like G1	-1.96444	0.452266	-3.37302	0.0261174	1.40858	GO:0030244,GO:0016760,GO:0016020	10.2.1	cell wall.cellulose synthesis.cellulose synthase
Chr01	Phvul.001g073100	plant glycogenin-like starch initiation protein 2	-0.343095	0.255395	-1.62661	1.93096e-08	1.28352	GO:0016757	10.3.2	cell wall.hemicellulose synthesis.glucuronoxylan
Chr03	Phvul.003g126500	Plant invertase/pectin methylesterase inhibitor superfamily	-0.591133	0.259309	-1.86063	9.90624e-07	1.2695	GO:0004857,GO:0042545,GO:0030599,GO:0005618	10.8.1	cell wall.pectin*esterases.PME
Chr04	Phvul.004g034500	UDP-glucose 6-dehydrogenase family protein	-0.670175	0.0145287	-1.86659	7.70954e-12	1.19642	GO:0055114,GO:0051287,GO:0016616	10.1.4	cell wall.precursor synthesis.UDP-Glc dehydrogenase (UGD)
Chr08	Phvul.008g029100	COBRA-like extracellular glycosyl-phosphatidyl inositol-anchored protein family	-0.414378	0.128437	-1.55845	0.00442381	1.14407	GO:0031225,GO:0016049,GO:0010215	10.2.2	cell wall.cellulose synthesis.COBRA
Chr09	Phvul.009g252200	Pectin lyase-like superfamily protein	-1.21375	0.0594056	-2.29258	0.000511429	1.07882	0	10.6.3	cell wall.degradation.pectate lyases and polygalacturonases
Chr07	Phvul.007g250300	Glycosyl hydrolase family protein	-0.892986	0.0376937	-1.87174	0.000104148	0.978756	GO:0005975,GO:0004553	10.6.1	cell wall.degradation.cellulases and beta -1,4-glucanases
Chr08	Phvul.008g081200	Glycosyl hydrolase superfamily protein	-6.72318	NA	-5.74696	0.000254404	0.976224	GO:0005975,GO:0004553	10.6.2	cell wall.degradation.mannan-xylose-arabinose-fucose
Chr11	Phvul.011g102500	SKU5 similar 5	-0.636415	0.418553	-1.55993	0.000119426	0.923514	GO:0055114,GO:0016491,GO:0005507	10.8.1	cell wall.pectin*esterases.PME
Chr07	Phvul.007g081700	cellulose synthase A9	-0.798002	0.347174	-1.697	0.00340458	0.898998	0	10.2.1	cell wall.cellulose synthesis.cellulose synthase
Chr09	Phvul.009g253300	COBRA-like protein-7 precursor	-1.14846	0.00251585	-1.99336	0.0026171	0.844901	GO:0031225,GO:0016049,GO:0010215	10.2.2	cell wall.cellulose synthesis.COBRA
Chr08	Phvul.008g059700	Pectin lyase-like superfamily protein	-1.29986	0.0168165	-2.01832	0.0350265	0.718463	0	10.6.3	cell wall.degradation.pectate lyases and polygalacturonases
Chr01	Phvul.001g183100	Pectin lyase-like superfamily protein	-4.78976	0.341369	-5.01855	0.0165989	0.228787	GO:0042545,GO:0030599,GO:0005618	10.8.1	cell wall.pectin*esterases.PME
Chr04	Phvul.004g041400	COBRA-like extracellular glycosyl-phosphatidyl inositol-anchored protein family	-5.66265	0.0799904	-5.5399	0.00211816	0.122751	GO:0031225,GO:0016049,GO:0010215	10.2.2	cell wall.cellulose synthesis.COBRA
Chr08	Phvul.008g144100	expansin B2	9.74259	3.38109e-102	7.36991	9.80705e-31	2.37269	0	10.7	cell wall.modification
Chr05	Phvul.005g104600	expansin B3	5.54417	7.08429e-11	3.31858	0.0275468	2.22559	0	10.7	cell wall.modification
Chr09	Phvul.009g142800	expansin A8	3.78053	0.00866926	5.99382	3.31771e-40	2.21329	0	10.7	cell wall.modification
Chr04	Phvul.004g059200	Pectate lyase family protein	3.4584	0.0138655	5.49722	1.36551e-07	2.03882	0	10.6.3	cell wall.degradation.pectate lyases and polygalacturonases
Chr02	Phvul.002g001700	expansin-like B1	1.56387	0.0204093	3.51938	7.96364e-10	1.95551	0	10.7	cell wall.modification
Chr05	Phvul.005g003100	cellulase 3	3.30439	3.57161e-07	4.81046	2.6722e-11	1.50607	GO:0005975,GO:0004553	10.6.1	cell wall.degradation.cellulases and beta -1,4-glucanases
Chr07	Phvul.007g246700	Plant invertase/pectin methylesterase inhibitor superfamily	7.74996	5.24352e-08	6.27423	4.57316e-10	1.47573	GO:0004857,GO:0042545,GO:0030599,GO:0005618	10.8.1	cell wall.pectin*esterases.PME
Chr04	Phvul.004g011800	Pectin lyase-like superfamily protein	7.82781	1.12685e-16	6.4944	4.50269e-06	1.33341	0	10.6.3	cell wall.degradation.pectate lyases and polygalacturonases
Chr11	Phvul.011g107000	xyloglucan endotransglucosylase/hydrolase 9	2.49614	0.00118885	3.79137	0.00025031	1.29523	GO:0048046,GO:0016762,GO:0006073,GO:0005618,GO:0005975,GO:0004553	10.7	cell wall.modification
Chr11	Phvul.011g089900	cellulose synthase-like A02	1.72992	0.0469921	3.005	9.66049e-06	1.27507	0	10.2	cell wall.cellulose synthesis
Chr11	Phvul.011g025400	SKU5 similar 5	4.80254	8.00128e-18	6.05508	2.5964e-68	1.25253	GO:0055114,GO:0016491,GO:0005507	10.8.1	cell wall.pectin*esterases.PME
Chr09	Phvul.009g232500	beta-galactosidase 12	2.74587	0.000113006	3.86432	1.85621e-18	1.11845	GO:0005975,GO:0004553	10.6.2	cell wall.degradation.mannan-xylose-arabinose-fucose
Chr05	Phvul.005g116700	cellulose synthase-like B4	5.84398	0.000971642	6.86273	3.25972e-13	1.01876	GO:0030244,GO:0016760,GO:0016020	10.2.1	cell wall.cellulose synthesis.cellulose synthase
Chr08	Phvul.008g270900	glycosyl hydrolase 9B8	7.52942	1.83501e-43	6.86561	1.47603e-23	0.663811	GO:0005975,GO:0004553	10.6.1	cell wall.degradation.cellulases and beta -1,4-glucanases
Chr07	Phvul.007g236800	Pectin lyase-like superfamily protein	4.5881	0.000152029	5.11118	2.21049e-16	0.523082	0	10.6.3	cell wall.degradation.pectate lyases and polygalacturonases
Chr05	Phvul.005g007800	Plant invertase/pectin methylesterase inhibitor superfamily	6.9584	0.000476906	6.62215	4.61455e-05	0.336254	GO:0004857,GO:0042545,GO:0030599,GO:0005618	10.8.1	cell wall.pectin*esterases.PME
Chr03	Phvul.003g207400	Pectate lyase family protein	5.78219	1.14422e-05	6.04627	3.24451e-19	0.264084	0	10.6.3	cell wall.degradation.pectate lyases and polygalacturonases
Chr01	Phvul.001g003700	expansin 11	2.57101	0.0118333	2.31162	0.00390277	0.259392	0	10.7	cell wall.modification
Chr08	Phvul.008g056100	Alpha-1,4-glucan-protein synthase family protein	1.97902	1.13612e-06	1.73543	8.15113e-08	0.243598	GO:0030244,GO:0016866	10.5.5	cell wall.cell wall proteins.RGP
Chr07	Phvul.007g212000	Pectin lyase-like superfamily protein	5.87631	0.00109032	6.09018	0.00232299	0.213875	GO:0042545,GO:0030599,GO:0005618	10.8.1	cell wall.pectin*esterases.PME
Chr08	Phvul.008g129900	xyloglucan endotransglucosylase/hydrolase 2	7.21624	9.16514e-10	7.18801	4.28309e-16	0.0282331	GO:0048046,GO:0016762,GO:0006073,GO:0005618,GO:0005975,GO:0004553	10.7	cell wall.modification
Chr03	Phvul.003g194900	Galactosyltransferase family protein	2.25997	1.19915e-12	2.2777	5.98428e-05	0.0177326	GO:0016020,GO:0008378,GO:0006486,GO:0030246	10.3	cell wall.hemicellulose synthesis
Chr07	Phvul.007g060800	Leucine-rich repeat (LRR) family protein	-2.09265	6.92502e-07	-5.31126	3.76906e-27	3.21861	0	10.5.3	cell wall.cell wall proteins.LRR
Chr01	Phvul.001g185800	Nucleotide-diphospho-sugar transferases superfamily protein	-2.93277	0.00323184	-5.78565	0.000446028	2.85287	0	10.2	cell wall.cellulose synthesis
Chr08	Phvul.008g029000	COBRA-like extracellular glycosyl-phosphatidyl inositol-anchored protein family	-4.56868	0.01113	-7.38694	0.000660178	2.81826	GO:0031225,GO:0016049,GO:0010215	10.2.2	cell wall.cellulose synthesis.COBRA
Chr02	Phvul.002g026000	galacturonosyltransferase-like 2	-3.08834	0.0303986	-5.49137	0.00442001	2.40303	GO:0016757	10.3.2	cell wall.hemicellulose synthesis.glucuronoxylan
Chr09	Phvul.009g205100	Cellulose synthase family protein	-5.72116	0.0107534	-7.9764	5.07732e-06	2.25524	0	10.2.1	cell wall.cellulose synthesis.cellulose synthase
Chr09	Phvul.009g090100	cellulose synthase family protein	-5.67929	0.000878448	-3.59308	0.00080255	2.08621	0	10.2	cell wall.cellulose synthesis
Chr03	Phvul.003g154600	Cellulose synthase family protein	-4.28554	0.000194839	-2.29411	0.0387821	1.99143	0	10.2.1	cell wall.cellulose synthesis.cellulose synthase
Chr07	Phvul.007g211400	Pectin lyase-like superfamily protein	-1.8862	0.00439228	-3.87088	0.00172412	1.98467	GO:0005975,GO:0004650	10.6.3	cell wall.degradation.pectate lyases and polygalacturonases
Chr09	Phvul.009g261700	pectin methylesterase 3	-4.11758	3.50044e-08	-2.21727	0.0113837	1.90031	GO:0004857,GO:0042545,GO:0030599,GO:0005618	10.8.1	cell wall.pectin*esterases.PME
Chr01	Phvul.001g024400	Leucine-rich repeat (LRR) family protein	-3.36623	0.00177424	-5.12778	0.00752996	1.76155	0	10.5.3	cell wall.cell wall proteins.LRR
Chr05	Phvul.005g116200	cellulose synthase-like B4	-2.85203	2.92815e-06	-4.58459	2.10969e-33	1.73256	GO:0030244,GO:0016760,GO:0016020	10.2.1	cell wall.cellulose synthesis.cellulose synthase
Chr09	Phvul.009g222100	Plant invertase/pectin methylesterase inhibitor superfamily	-2.5518	1.79764e-09	-3.92429	6.68807e-07	1.37249	GO:0004857,GO:0042545,GO:0030599,GO:0005618	10.8.1	cell wall.pectin*esterases.PME
Chr07	Phvul.007g063900	alpha-L-fucosidase 1	-1.6843	0.0191223	-2.8541	0.0106658	1.1698	GO:0005975,GO:0004560	10.6.2	cell wall.degradation.mannan-xylose-arabinose-fucose
Chr08	Phvul.008g255800	Cellulose-synthase-like C5	-3.8187	0.000498237	-4.93273	0.000670822	1.11402	0	10.2	cell wall.cellulose synthesis
Chr02	Phvul.002g048700	methylesterase PCR A	-2.87142	0.000267069	-1.9634	0.00548884	0.908023	GO:0004857,GO:0042545,GO:0030599,GO:0005618	10.8.1	cell wall.pectin*esterases.PME
Chr01	Phvul.001g176400	FASCICLIN-like arabinogalactan-protein 11	-4.78964	0.0492308	-3.93779	0.000212709	0.851851	0	10.5.1.1	cell wall.cell wall proteins.AGPs.AGP
Chr01	Phvul.001g212100	beta-xylosidase 2	-3.45462	0.00638537	-2.82689	0.0136485	0.627739	GO:0005975,GO:0004553	10.6.2	cell wall.degradation.mannan-xylose-arabinose-fucose
Chr11	Phvul.011g100600	FASCICLIN-like arabinogalactan protein 16 precursor	-1.63012	0.00249158	-1.8568	0.00414858	0.226689	0	10.5.1.1	cell wall.cell wall proteins.AGPs.AGP
Chr09	Phvul.009g242700	cellulose synthase A4	-6.67428	3.68075e-07	-6.45765	4.19996e-07	0.216626	0	10.2	cell wall.cellulose synthesis
