# Supplementary material for: Common bean resistance to Xanthomonas is associated with upregulation of the salicylic acid pathway and downregulation of photosynthesis
Source: BMC Genomics. 2020 Aug 18;21:566. doi: 10.1186/s12864-020-06972-6 (PMC7437933; doi:10.1186/s12864-020-06972-6)
Supplement: Supplementary file 12 — Additional file 12: Table S8. List of DEGs with |Δlog2FC| > 5. [file 12864_2020_6972_MOESM12_ESM.xlsx]

## Sheet: Feuil2
Table S8 - List of DEGs with |Δlog2FC| > 5.
BH: Benjamini-Hochberg adjusted p-values
Expression values are expressed in log2FC (BH < 0,05). Induced and repressed genes are highlighted in red and blue, respectively.
The |Δlog2FC| was calculated as follows : |log2FC BAT93 - log2FC JaloEEP558|.
Chromosome	Gene ID	Annotation	log2FC BAT93	BH BAT93	log2FC JaloEEP558	BH JaloEEP558	|Dlog2FC|	GO terms
Chr09	Phvul.009G057100	ovate family protein 7	4.63723	0.00125179	-4.98819	0.00223167	9.62542	0
Chr03	Phvul.003G265800	PLAC8 family protein	3.25279	1.98814e-05	-4.07025	0.0265038	7.32304	0
Chr09	Phvul.009G119200	SBP (S-ribonuclease binding protein) family protein	1.53774	0.0212901	-4.90153	0.000188896	6.43927	0
Chr06	Phvul.006G197100	CAP (Cysteine-rich secretory proteins, Antigen 5, and Pathogenesis-related 1 protein) superfamily protein	4.85463	0.000193516	-1.51933	0.0223005	6.37396	0
Chr01	Phvul.001G229800	plasmodesmata-located protein 7	-5.58381	0.0141648	5.79859	6.37637e-05	11.3824	0
Chr01	Phvul.001G039700	17.6 kDa class II heat shock protein	-1.67027	0.0319302	8.74814	6.94579e-15	10.4184	0
Chr08	Phvul.008G137100	Bifunctional inhibitor/lipid-transfer protein/seed storage 2S albumin superfamily protein	-3.67664	0.00571044	5.63212	0.0127605	9.30876	0
Chr08	Phvul.008G081300	Protein kinase superfamily protein	-3.95767	0.0196756	3.96162	6.84814e-09	7.91929	GO:0006468,GO:0005524,GO:0004672
Chr02	Phvul.002G318500	Plant invertase/pectin methylesterase inhibitor superfamily	-1.85813	0.0256174	3.42522	4.39226e-06	5.28335	GO:0042545,GO:0030599,GO:0005618
Chr01	Phvul.001G061000	Sulfite exporter TauE/SafE family protein	-1.85839	0.00751263	3.22695	5.39337e-06	5.08534	GO:0016021
Chr07	Phvul.007G225200	late embryogenesis abundant protein, putative / LEA protein, putative	5.95025	0.0486439	-5.53124	0.0948837	11.4815	0
Chr06	Phvul.006G197400	CAP (Cysteine-rich secretory proteins, Antigen 5, and Pathogenesis-related 1 protein) superfamily protein	6.66254	1.42671e-19	-1.38368	0.688541	8.04621	0
Chr04	Phvul.004G157600	Integrase-type DNA-binding superfamily protein	4.5846	0.0372198	-2.37495	0.337945	6.95955	GO:0006355,GO:0003700
Chr03	Phvul.003G031300	3-ketoacyl-CoA synthase 6	5.20093	0.0468231	-1.74962	0.706524	6.95056	GO:0016747,GO:0008610,GO:0016020,GO:0006633
Chr11	Phvul.011G105900	Peroxidase superfamily protein	9.52799	1.03254e-09	3.00612	0.306676	6.52186	GO:0055114,GO:0020037,GO:0006979,GO:0004601
Chr09	Phvul.009G171700	glyoxal oxidase-related protein	5.16171	0.00726357	-0.969042	NA	6.13075	0
Chr01	Phvul.001G013900	0	3.91945	1.10576e-08	-2.07878	0.0749251	5.99823	0
Chr02	Phvul.002G029200	roline-rich extensin-like receptor kinase 4	7.34585	2.22544e-10	1.42087	0.502032	5.92497	GO:0006468,GO:0004672
Chr09	Phvul.009G188800	activation-tagged BRI1(brassinosteroid-insensitive 1)-suppressor 1	5.90414	5.81692e-05	0.192119	0.947254	5.71202	0
Chr11	Phvul.011G016700	cytochrome P450, family 87, subfamily A, polypeptide 6	6.13661	0.000458651	0.472264	NA	5.66434	GO:0055114,GO:0020037,GO:0016705,GO:0005506
Chr10	Phvul.010G095800	K+ efflux antiporter 2	6.68947	1.72174e-07	1.26951	0.00438315	5.41997	GO:0006813,GO:0055085,GO:0016021,GO:0015299,GO:0006812
Chr07	Phvul.007G207600	expansin A17	7.74025	1.8259e-08	2.44958	0.578977	5.29068	0
Chr06	Phvul.006G118800	0	8.23019	1.44867e-07	3.03754	0.153589	5.19265	0
Chr09	Phvul.009G020400	Pyridoxal-dependent decarboxylase family protein	-6.00165	0.134377	6.27105	0.0486104	12.2727	GO:0003824
Chr02	Phvul.002G212000	HSP20-like chaperones superfamily protein	-2.96243	NA	7.51842	0.00607214	10.4808	0
Chr07	Phvul.007G221200	0	-3.62641	NA	6.80084	0.00312126	10.4273	GO:0008168,GO:0008152
Chr09	Phvul.009G127000	response regulator 9	-4.33121	0.412159	5.9777	0.0473641	10.3089	GO:0000160
Chr04	Phvul.004G032200	CDC2C	-0.622097	NA	9.48568	2.4997e-09	10.1078	GO:0006468,GO:0005524,GO:0004672
Chr09	Phvul.009G094000	plant natriuretic peptide A	-0.53298	0.73803	8.66266	2.03937e-10	9.19564	0
Chr11	Phvul.011G016200	mitochondrion-localized small heat shock protein 23.6	-0.721996	0.830123	8.44951	1.19998e-05	9.17151	0
Chr03	Phvul.003G111200	NAD(P)-binding Rossmann-fold superfamily protein	1.1107	0.172469	9.91721	5.77578e-09	8.80651	0
Chr11	Phvul.011G048700	hemoglobin 1	-1.23736	0.531525	7.39454	4.77791e-07	8.6319	GO:0020037,GO:0019825
Chr01	Phvul.001G065300	2-oxoglutarate (2OG) and Fe(II)-dependent oxygenase superfamily protein	0.305857	NA	8.72727	4.01473e-08	8.42141	GO:0055114,GO:0016491
Chr02	Phvul.002G154400	cytochrome P450, family 87, subfamily A, polypeptide 2	-3.57389	NA	4.60159	0.00164278	8.17547	GO:0055114,GO:0020037,GO:0016705,GO:0005506
Chr09	Phvul.009G084400	Integrase-type DNA-binding superfamily protein	-0.533218	0.894515	7.54711	7.66333e-07	8.08033	GO:0006355,GO:0003700
Chr08	Phvul.008G028700	B12D protein	0.684035	0.799716	8.67203	5.58752e-08	7.98799	0
Chr01	Phvul.001G074400	Calcium-binding EF hand family protein	-2.00217	NA	5.87993	0.0133268	7.8821	0
Chr07	Phvul.007G082100	Plant invertase/pectin methylesterase inhibitor superfamily protein	-1.40843	NA	6.46512	0.000802919	7.87355	0
Chr02	Phvul.002G160200	glycosyl hydrolase 9B15	-0.443047	0.818243	7.37172	5.7691e-07	7.81476	GO:0005975,GO:0004553
Chr08	Phvul.008G257400	Lateral organ boundaries (LOB) domain family protein	1.15774	NA	8.93997	4.22913e-09	7.78223	0
Chr06	Phvul.006G120100	0	2.51733	NA	10.2247	1.57903e-13	7.70739	0
Chr01	Phvul.001G223700	galactinol synthase 2	1.99758	0.239606	9.48982	4.90397e-09	7.49223	GO:0016757
Chr02	Phvul.002G295700	cytokinin response factor 2	-2.98206	NA	4.38867	0.00319208	7.37073	GO:0006355,GO:0003700
Chr01	Phvul.001G210400	Chaperone DnaJ-domain superfamily protein	-1.13387	0.727957	5.96707	0.049301	7.10094	0
Chr02	Phvul.002G025900	PQ-loop repeat family protein / transmembrane family protein	-0.999692	0.518227	6.0952	5.2264e-06	7.09489	0
Chr10	Phvul.010G080300	Plant invertase/pectin methylesterase inhibitor superfamily	0.794899	0.349002	7.87982	2.37203e-06	7.08492	GO:0004857,GO:0042545,GO:0030599,GO:0005618
Chr01	Phvul.001G228600	AGAMOUS-like 80	0.687442	0.87547	7.65536	8.09001e-06	6.96792	GO:0046983,GO:0003677
Chr04	Phvul.004G129900	Kunitz family trypsin and protease inhibitor protein	2.82177	0.285227	9.58319	4.44021e-17	6.76142	GO:0004866
Chr02	Phvul.002G103300	Uncharacterised protein family (UPF0114)	0.155094	0.88812	6.86178	6.10175e-05	6.70669	0
Chr03	Phvul.003G230700	C2H2 and C2HC zinc fingers superfamily protein	-1.93144	NA	4.70358	0.00160543	6.63502	0
Chr01	Phvul.001G068700	0	1.89726	NA	8.53139	4.47368e-06	6.63413	0
Chr02	Phvul.002G140800	photosystem I subunit K	-2.1777	0.149408	4.35482	9.79553e-21	6.53252	GO:0016020,GO:0015979,GO:0009522
Chr01	Phvul.001G157700	P-loop containing nucleoside triphosphate hydrolases superfamily protein	-2.34211	NA	4.13304	0.00691385	6.47515	GO:0016301,GO:0005524
Chr10	Phvul.010G150500	0	1.05613	0.724606	7.42195	5.56733e-06	6.36582	0
Chr08	Phvul.008G098500	2-oxoglutarate (2OG) and Fe(II)-dependent oxygenase superfamily protein	-0.181602	0.905664	6.15829	9.50946e-24	6.33989	GO:0055114,GO:0016491
Chr04	Phvul.004G120500	Homeobox-leucine zipper family protein / lipid-binding START domain-containing protein	0.0231121	0.994375	6.34696	0.0027841	6.32385	GO:0003677,GO:0008289
Chr11	Phvul.011G169800	kunitz trypsin inhibitor 1	-0.414005	0.497311	5.84011	5.63201e-23	6.25412	GO:0004866
Chr07	Phvul.007G071400	cytochrome P450, family 715, subfamily A, polypeptide 1	-0.665443	0.685513	5.51803	6.24335e-05	6.18347	GO:0055114,GO:0020037,GO:0016705,GO:0005506
Chr01	Phvul.001G045900	ARM repeat superfamily protein	0.732642	0.380288	6.90328	6.62707e-28	6.17064	0
Chr09	Phvul.009G016800	GAST1 protein homolog 1	-0.313784	0.779609	5.83642	0.0122848	6.1502	0
Chr11	Phvul.011G072800	RmlC-like cupins superfamily protein	0.735716	0.716772	6.83448	0.0120768	6.09877	GO:0045735
Chr04	Phvul.004G044100	heat shock protein 101	-0.479465	0.433378	5.61904	3.35305e-07	6.09851	GO:0019538,GO:0016887,GO:0005524
Chr08	Phvul.008G202500	heat shock transcription factor B4	0.346247	0.827987	6.40535	0.000553385	6.0591	GO:0043565,GO:0006355,GO:0005634,GO:0003700
Chr03	Phvul.003G225100	glutamate dehydrogenase 2	0.0480226	0.978049	6.09899	0.00807227	6.05097	GO:0055114,GO:0016491,GO:0006520
Chr07	Phvul.007G264900	alpha/beta-Hydrolases superfamily protein	-0.622097	NA	5.41274	4.12006e-07	6.03484	0
Chr03	Phvul.003G230300	Late embryogenesis abundant protein, group 1 protein	1.86556	0.440767	7.88099	8.43646e-09	6.01543	GO:0009790
Chr03	Phvul.003G292400	redox responsive transcription factor 1	2.62336	0.12325	8.57916	9.18828e-09	5.9558	GO:0006355,GO:0003700
Chr07	Phvul.007G216200	0	-0.706267	0.499464	5.19965	8.04733e-08	5.90592	0
Chr05	Phvul.005G097800	Basic-leucine zipper (bZIP) transcription factor family protein	-1.97769	0.24172	3.91933	0.00649961	5.89702	GO:0043565,GO:0006355,GO:0003700
Chr08	Phvul.008G117600	Protein of unknown function (DUF668)	1.05298	0.483872	6.88693	0.000362284	5.83395	0
Chr04	Phvul.004G127500	Enolase	-0.407626	0.583845	5.33861	3.79404e-06	5.74624	GO:0006096,GO:0004634,GO:0000287,GO:0000015
Chr08	Phvul.008G251400	cation/hydrogen exchanger 15	1.84775	0.397049	7.56989	3.56254e-06	5.72214	GO:0055085,GO:0016021,GO:0015299,GO:0006812
Chr03	Phvul.003G057901	0	0.470548	0.861958	6.18773	0.000524129	5.71718	0
Chr09	Phvul.009G123300	Integrase-type DNA-binding superfamily protein	0.2991	0.723186	5.98607	7.94384e-08	5.68697	GO:0006355,GO:0003700
Chr02	Phvul.002G037700	Transducin family protein / WD-40 repeat family protein	-0.374839	0.877166	5.24253	0.000113299	5.61737	GO:0005515
Chr02	Phvul.002G280400	0	0.0915342	0.970196	5.70315	0.0301561	5.61161	0
Chr01	Phvul.001G263100	Protein of unknown function (DUF 3339)	-0.845253	0.648596	4.65937	0.0403093	5.50462	0
Chr05	Phvul.005G049700	LOB domain-containing protein 4	-1.24684	0.474217	4.22928	5.29603e-06	5.47612	0
Chr05	Phvul.005G173800	0	-2.28058	0.176216	3.14754	0.026313	5.42812	0
Chr08	Phvul.008G057100	RING/U-box superfamily protein	-2.11316	NA	3.30258	0.0389993	5.41575	GO:0008270,GO:0005515
Chr10	Phvul.010G157300	VQ motif-containing protein	-1.4323	0.597707	3.96114	0.00373604	5.39344	0
Chr02	Phvul.002G108800	Chalcone-flavanone isomerase family protein	-0.362403	0.933308	5.02267	0.0140405	5.38507	0
Chr09	Phvul.009G106200	proline extensin-like receptor kinase 1	-2.56108	0.397547	2.81975	0.00679064	5.38083	GO:0006468,GO:0005524,GO:0004672
Chr11	Phvul.011G158500	UDP-glucosyl transferase 85A3	-0.620349	0.505926	4.75748	0.00438514	5.37782	GO:0016758,GO:0008152
Chr03	Phvul.003G161200	Cytochrome P450 superfamily protein	-1.73664	0.152525	3.58232	0.00210321	5.31896	GO:0055114,GO:0020037,GO:0016705,GO:0005506
Chr09	Phvul.009G215300	0	1.77412	0.573994	7.0562	0.000754893	5.28208	0
Chr03	Phvul.003G242300	PLC-like phosphodiesterases superfamily protein	-0.993142	0.00293768	4.17276	1.82605e-11	5.16591	0
Chr05	Phvul.005G126300	C-repeat/DRE binding factor 2	1.30146	NA	6.38251	0.0230862	5.08105	GO:0006355,GO:0003700
Chr01	Phvul.001G088600	0	1.40813	NA	6.47372	0.00219154	5.06558	0
Chr09	Phvul.009G014500	Leucine-rich receptor-like protein kinase family protein	1.13112	0.679255	6.18921	0.034107	5.05808	GO:0005515,GO:0006468,GO:0004672
Chr05	Phvul.005G044600	NAC (No Apical Meristem) domain transcriptional regulator superfamily protein	0.455178	0.699733	5.49521	8.50789e-08	5.04003	GO:0006355,GO:0003677
Chr02	Phvul.002G320800	EF hand calcium-binding protein family	0.350739	0.90447	5.37681	2.45557e-11	5.02607	0
Chr10	Phvul.010G005900	laccase 7	0.321752	0.688991	5.34587	2.39012e-47	5.02412	GO:0055114,GO:0016491,GO:0005507
Chr01	Phvul.001G039800	17.6 kDa class II heat shock protein	-5.44953	0.0112752	9.5464	NA	14.9959	0
Chr02	Phvul.002G231500	HSP20-like chaperones superfamily protein	-3.20205	0.000233921	9.03764	NA	12.2397	0
Chr01	Phvul.001G016700	thaumatin-like protein 3	-6.57524	0.00403625	5.30243	0.123701	11.8777	0
Chr01	Phvul.001G050300	Bifunctional inhibitor/lipid-transfer protein/seed storage 2S albumin superfamily protein	-8.78169	0.000163788	2.04069	0.280497	10.8224	0
Chr08	Phvul.008G016500	BCL-2-associated athanogene 5	-2.20277	0.0149457	8.30776	NA	10.5105	GO:0005515,GO:0051087
Chr04	Phvul.004G030500	expansin A15	-6.71701	0.000470838	3.63076	0.416264	10.3478	0
Chr08	Phvul.008G228000	HSP20-like chaperones superfamily protein	-2.46769	0.0207543	6.51312	NA	8.98081	0
Chr02	Phvul.002G048400	methylesterase PCR A	-5.7113	0.00946375	3.26373	0.229731	8.97503	GO:0004857,GO:0042545,GO:0030599,GO:0005618
Chr05	Phvul.005G034000	cytokinin oxidase/dehydrogenase 6	-9.67009	0.00634602	-0.858515	0.749007	8.81157	GO:0055114,GO:0050660,GO:0016491,GO:0019139,GO:0009690
Chr11	Phvul.011G081100	senescence-associated gene 12	-5.02315	0.0049238	3.70416	0.147788	8.72731	GO:0008234,GO:0006508
Chr02	Phvul.002G175300	alternative NAD(P)H dehydrogenase 1	-7.25147	4.81383e-05	1.44439	0.595688	8.69586	GO:0055114,GO:0016491
Chr02	Phvul.002G000900	HXXXD-type acyl-transferase family protein	-7.48253	1.90188e-05	0.741721	0.768444	8.22425	GO:0016747
Chr11	Phvul.011G026700	proline-rich protein 2	-8.73006	4.45612e-07	-0.575454	0.712729	8.15461	0
Chr03	Phvul.003G014800	zinc finger protein 4	-8.92985	2.63168e-08	-1.00296	0.508179	7.92689	0
Chr04	Phvul.004G171200	myb-like transcription factor family protein	-7.6239	7.48523e-05	0.181475	0.953442	7.80538	0
Chr03	Phvul.003G173600	0	-4.25859	0.0127067	3.41727	0.12755	7.67586	0
Chr09	Phvul.009G080200	17.6 kDa class II heat shock protein	-3.1019	0.0229126	4.47318	NA	7.57508	0
Chr03	Phvul.003G004800	cytochrome P450, family 707, subfamily A, polypeptide 2	-5.93487	0.00733582	1.6302	0.474455	7.56507	GO:0055114,GO:0020037,GO:0016705,GO:0005506
Chr03	Phvul.003G148900	Deoxyxylulose-5-phosphate synthase	-6.8787	0.000569435	0.622137	0.742966	7.50084	GO:0008152,GO:0003824,GO:0016114,GO:0008661
Chr01	Phvul.001G258200	heat shock protein 21	-3.30913	4.50822e-05	4.11619	NA	7.42533	0
Chr08	Phvul.008G274700	Kinesin motor family protein	-6.67569	0.000201487	0.733753	0.621245	7.40945	GO:0008017,GO:0007018,GO:0005524,GO:0003777,GO:0005871
Chr11	Phvul.011G034000	like AUXIN RESISTANT 2	-6.13872	0.00124917	1.21374	0.657338	7.35246	0
Chr07	Phvul.007G013000	Eukaryotic aspartyl protease family protein	-5.86923	0.00893388	1.44852	0.291242	7.31775	GO:0006508,GO:0004190
Chr08	Phvul.008G218400	0	-6.12116	0.0426214	1.05605	0.842105	7.17721	0
Chr03	Phvul.003G154800	heat shock protein 70B	-2.11318	0.0270705	5.05307	NA	7.16625	0
Chr10	Phvul.010G039100	Zinc-binding dehydrogenase family protein	-7.79304	1.66945e-05	-0.826763	0.554374	6.96628	GO:0055114,GO:0016491,GO:0008270
Chr08	Phvul.008G275800	CCCH-type zinc fingerfamily protein with RNA-binding domain	-5.14744	2.65293e-05	1.7958	0.17771	6.94324	GO:0046872,GO:0003676
Chr01	Phvul.001G165200	photosystem II reaction center PSB28 protein	-7.32248	0.00134696	-0.385835	NA	6.93664	GO:0016020,GO:0015979,GO:0009654,GO:0009523
Chr09	Phvul.009G231200	Survival protein SurE-like phosphatase/nucleotidase	-6.26701	0.00392868	0.472264	NA	6.73928	GO:0016787
Chr02	Phvul.002G332400	homeobox protein 33	-6.22609	0.0329645	0.472264	NA	6.69835	0
Chr08	Phvul.008G001600	Pollen Ole e 1 allergen and extensin family protein	-4.56118	0.00683216	2.12864	0.382171	6.68982	0
Chr08	Phvul.008G171600	Phosphoglycerate mutase family protein	-5.95943	0.0331271	0.69755	0.86199	6.65698	GO:0016868,GO:0006096,GO:0004619
Chr07	Phvul.007G002800	Major facilitator superfamily protein	-6.19583	3.20173e-09	0.217927	0.952743	6.41376	GO:0016020,GO:0006810,GO:0005215
Chr11	Phvul.011G016100	mitochondrion-localized small heat shock protein 23.6	-1.74865	0.00408471	4.5994	NA	6.34805	0
Chr07	Phvul.007G158600	nodulin MtN21 /EamA-like transporter family protein	-2.41436	0.0495382	3.90075	0.443805	6.31512	GO:0016021,GO:0016020,GO:0022857
Chr04	Phvul.004G170100	Polyketide cyclase/dehydrase and lipid transport superfamily protein	-4.86252	0.00559177	1.33197	0.195197	6.19449	0
Chr10	Phvul.010G064300	inflorescence meristem receptor-like kinase 2	-6.69033	0.00209463	-0.51839	0.76438	6.17194	GO:0005515,GO:0006468,GO:0004672
Chr03	Phvul.003G048900	0	-8.3579	1.19207e-05	-2.21057	0.675216	6.14734	0
Chr09	Phvul.009G030900	0	-5.52912	0.000118798	0.560359	0.641681	6.08948	0
Chr08	Phvul.008G228400	ROP guanine nucleotide exchange factor 5	-6.6229	0.004535	-0.564806	0.85395	6.0581	GO:0005089
Chr02	Phvul.002G008400	xyloglucan endotransglucosylase/hydrolase 6	-8.68286	6.86773e-06	-2.62833	0.108028	6.05453	GO:0048046,GO:0016762,GO:0006073,GO:0005618,GO:0005975,GO:0004553
Chr08	Phvul.008G282000	Aldolase superfamily protein	-4.41084	0.00323857	1.61731	0.287728	6.02815	GO:0006096,GO:0004332
Chr06	Phvul.006G106900	Protein of Unknown Function (DUF239)	-5.60115	0.00264528	0.35628	0.818413	5.95743	0
Chr07	Phvul.007G111300	Protein of unknown function (DUF668)	-5.29598	0.0376548	0.655498	0.826798	5.95147	0
Chr04	Phvul.004G107700	heat shock protein 90.1	-2.36149	2.47321e-05	3.56195	NA	5.92344	GO:0051082,GO:0006950,GO:0006457,GO:0005524
Chr07	Phvul.007G077100	0	-4.41551	0.0011575	1.42108	0.722013	5.83658	0
scaffold_12	Phvul.L002132	ammonium transporter 1;2	-3.45899	0.000383797	2.34466	0.114296	5.80365	GO:0016020,GO:0015696,GO:0008519,GO:0072488
Chr10	Phvul.010G156200	fatty acid desaturase 5	-3.23084	0.0260711	2.5553	0.0815289	5.78614	GO:0006629
Chr09	Phvul.009G122700	GRAS family transcription factor	-4.72006	0.0127363	1.06505	0.578231	5.7851	0
Chr03	Phvul.003G013400	GRAM domain-containing protein / ABA-responsive protein-related	-6.19173	0.0247835	-0.432795	NA	5.75894	0
Chr07	Phvul.007G038400	CYCLIN D3;1	-7.75778	1.82514e-05	-2.01243	0.63896	5.74536	GO:0005634
Chr09	Phvul.009G121000	nitrate reductase 1	-2.51033	2.6618e-10	3.22547	NA	5.73579	GO:0055114,GO:0016491,GO:0030151,GO:0042128
Chr10	Phvul.010G152300	2-oxoglutarate (2OG) and Fe(II)-dependent oxygenase superfamily protein	-6.11846	0.0305664	-0.385835	NA	5.73262	GO:0055114,GO:0016491
Chr07	Phvul.007G180700	Glycoprotein membrane precursor GPI-anchored	-4.76319	0.0172731	0.874002	0.60922	5.63719	0
Chr08	Phvul.008G142500	Bifunctional inhibitor/lipid-transfer protein/seed storage 2S albumin superfamily protein	-2.74954	0.0167854	2.81799	0.119853	5.56753	0
Chr02	Phvul.002G243500	GDSL-like Lipase/Acylhydrolase superfamily protein	-8.3495	0.00017496	-2.78739	0.0618911	5.56211	GO:0016788
Chr01	Phvul.001G138500	Leucine-rich repeat protein kinase family protein	-6.77682	0.00170921	-1.25055	0.757682	5.52627	GO:0005515,GO:0006468,GO:0004672
Chr02	Phvul.002G154500	chlorophyll A/B binding protein 1	-6.88404	4.61617e-05	-1.42504	0.189221	5.459	GO:0016020,GO:0009765
Chr10	Phvul.010G158200	basic helix-loop-helix (bHLH) DNA-binding superfamily protein	-4.80232	0.00835222	0.602504	0.671732	5.40483	0
Chr09	Phvul.009G158000	Scorpion toxin-like knottin superfamily protein	-6.61619	0.00627597	-1.21858	0.645233	5.39761	0
Chr01	Phvul.001G016400	Protein of unknown function (DUF607)	-4.22183	0.00740856	1.12623	0.497974	5.34807	0
Chr02	Phvul.002G045900	0	-5.26162	0.033714	0.0254306	0.993592	5.28705	0
Chr02	Phvul.002G249800	RmlC-like cupins superfamily protein	-3.80892	0.000473511	1.43337	0.106804	5.24229	GO:0045735
Chr09	Phvul.009G097500	mitotic-like cyclin 3B from Arabidopsis	-5.85304	0.0110346	-0.645193	0.765479	5.20785	GO:0005634
Chr06	Phvul.006G056300	0	-5.96652	0.0019173	-0.81939	0.658582	5.14713	0
Chr05	Phvul.005G085800	light-harvesting chlorophyll B-binding protein 3	-5.41122	0.000172067	-0.303286	0.847517	5.10793	GO:0016020,GO:0009765
Chr06	Phvul.006G075000	HXXXD-type acyl-transferase family protein	-4.65951	0.00531032	0.429574	0.806339	5.08908	GO:0016747
Chr04	Phvul.004G166000	RHO-related protein from plants 9	-5.7125	0.0148462	-0.662179	0.78195	5.05032	GO:0007264,GO:0005525
Chr03	Phvul.003G239400	Protein kinase superfamily protein	-0.784714	0.00114209	-8.26998	5.33241e-10	7.48527	GO:0006468,GO:0004672
Chr05	Phvul.005G014200	NB-ARC domain-containing disease resistance protein	-1.01962	0.430251	-8.31181	2.82038e-09	7.29219	GO:0043531
Chr06	Phvul.006G056600	0	3.42146	0.0955008	-3.86596	4.37593e-06	7.28742	0
Chr04	Phvul.004G099700	disease resistance family protein / LRR family protein	-0.971957	0.271229	-8.2008	1.61335e-08	7.22884	GO:0005515
Chr03	Phvul.003G166600	uclacyanin 1	2.11787	NA	-4.885	0.00544635	7.00287	GO:0009055
Chr05	Phvul.005G058600	MLP-like protein 43	4.19417	NA	-2.73394	0.0165052	6.92811	GO:0009607,GO:0006952
Chr04	Phvul.004G070400	0	2.19062	0.231819	-4.56345	0.0340924	6.75407	0
Chr08	Phvul.008G165200	GRAS family transcription factor	2.35691	0.267158	-4.25951	0.0163509	6.61642	0
Chr04	Phvul.004G075900	NB-ARC domain-containing disease resistance protein	0.53764	0.841766	-5.9631	0.000186616	6.50074	GO:0043531
Chr02	Phvul.002G296700	HMG (high mobility group) box protein	1.10777	0.433518	-5.38712	0.00364286	6.49489	0
Chr01	Phvul.001G189200	PEBP (phosphatidylethanolamine-binding protein) family protein	-0.320503	0.886106	-6.78212	1.16473e-05	6.46162	GO:0009910,GO:0003712
Chr01	Phvul.001G040600	Concanavalin A-like lectin protein kinase family protein	-0.288717	NA	-6.50742	0.0020807	6.2187	GO:0006468,GO:0005524,GO:0004672,GO:0030246
Chr06	Phvul.006G133800	Seven transmembrane MLO family protein	-1.06486	0.0759668	-7.16392	4.94845e-06	6.09906	GO:0016021,GO:0006952
Chr07	Phvul.007G051300	cysteine-rich RLK (RECEPTOR-like protein kinase) 25	0.490238	0.80343	-5.54293	0.0111288	6.03316	GO:0006468,GO:0005524,GO:0004672
Chr07	Phvul.007G024800	Major facilitator superfamily protein	1.05035	0.149792	-4.97751	1.24065e-12	6.02786	0
Chr01	Phvul.001G145300	Disease resistance-responsive (dirigent-like protein) family protein	-1.18279	0.277134	-7.10735	6.46566e-07	5.92456	0
Chr05	Phvul.005G110200	0	0.758352	0.801766	-5.13191	0.00628162	5.89026	0
Chr10	Phvul.010G151000	sulfate transporter 3;4	-1.54177	0.175241	-7.26658	2.30297e-05	5.72482	GO:0016021,GO:0015116,GO:0008272,GO:0055085,GO:0016020,GO:0008271
Chr10	Phvul.010G165100	Terpenoid cyclases family protein	-11.2292	NA	-5.54236	0.0118745	5.68683	GO:0003824
Chr01	Phvul.001G019700	0	2.6923	0.271584	-2.97871	0.0313372	5.67101	0
Chr01	Phvul.001G019500	serine carboxypeptidase-like 40	-0.546162	0.445156	-6.20116	5.80246e-05	5.65499	GO:0006508,GO:0004185
Chr05	Phvul.005G179800	Sterile alpha motif (SAM) domain-containing protein	1.36311	4.10995e-05	-4.24439	2.82154e-18	5.60749	0
Chr10	Phvul.010G082800	Leucine-rich repeat receptor-like protein kinase family protein	-1.14282	0.423754	-6.71058	2.36706e-06	5.56776	GO:0005515,GO:0006468,GO:0005524,GO:0004672
Chr03	Phvul.003G287101	Concanavalin A-like lectin protein kinase family protein	-0.810243	0.371991	-6.27888	1.21204e-05	5.46864	GO:0030246,GO:0006468,GO:0005524,GO:0004672
Chr08	Phvul.008G184900	hydroxyproline-rich glycoprotein family protein	0.695781	0.512875	-4.69896	0.0132316	5.39474	0
Chr08	Phvul.008G116600	NAD(P)-binding Rossmann-fold superfamily protein	-1.49245	0.0011575	-6.86707	7.57727e-07	5.37462	0
Chr05	Phvul.005G097600	plasmodesmata callose-binding protein 5	1.33183	0.122163	-3.99242	0.0167708	5.32425	0
Chr04	Phvul.004G125200	cysteine-rich RLK (RECEPTOR-like protein kinase) 25	-1.8041	0.0732258	-7.116	1.49094e-20	5.3119	GO:0006468,GO:0005524,GO:0004672
Chr11	Phvul.011G105600	Homeodomain-like superfamily protein	1.54552	0.317745	-3.70412	4.24013e-05	5.24965	0
Chr03	Phvul.003G256100	S-adenosyl-L-methionine-dependent methyltransferases superfamily protein	-0.622097	NA	-5.82649	0.00246966	5.20439	GO:0008168
Chr07	Phvul.007G262300	Jojoba acyl CoA reductase-related male sterility protein	-0.433459	0.918706	-5.61489	0.0041889	5.18143	GO:0080019
Chr04	Phvul.004G099100	receptor like protein 7	-0.181827	0.909916	-5.30524	0.02687	5.12342	GO:0005515
Chr11	Phvul.011G032800	gibberellin 2-oxidase 8	0.293845	0.92653	-4.82055	0.0155128	5.11439	GO:0055114,GO:0016491
Chr04	Phvul.004G166500	0	-0.166682	0.90172	-5.2435	4.42823e-05	5.07681	0
Chr07	Phvul.007G030300	receptor serine/threonine kinase, putative	-1.31985	0.0121664	-6.34401	8.21972e-07	5.02417	GO:0006468,GO:0005524,GO:0004672
Chr07	Phvul.007G195100	lateral organ boundaries-domain 16	2.16503	0.0247761	10.1629	1.948e-13	7.99791	0
Chr02	Phvul.002G014400	Auxin-responsive GH3 family protein	2.63946	0.000149041	8.20576	2.497e-58	5.5663	0
Chr07	Phvul.007G258900	0	-1.80278	0.000802084	-8.14378	8.31339e-22	6.341	0
Chr06	Phvul.006G134200	Eukaryotic aspartyl protease family protein	-10.8107	7.52974e-05	-4.67682	0.0239362	6.13388	GO:0006508,GO:0004190
Chr07	Phvul.007G244800	F-box family protein	-2.6382	2.48058e-06	-8.10725	8.70395e-18	5.46905	GO:0005515
