# Supplementary material for: Common bean resistance to Xanthomonas is associated with upregulation of the salicylic acid pathway and downregulation of photosynthesis
Source: BMC Genomics. 2020 Aug 18;21:566. doi: 10.1186/s12864-020-06972-6 (PMC7437933; doi:10.1186/s12864-020-06972-6)
Supplement: Supplementary file 13 — Additional file 13: Table S9. List of DEGs with an inverse expression pattern between BAT93 and JaloEEP558. [file 12864_2020_6972_MOESM13_ESM.xlsx]

## Sheet: Feuil2
Table S9 - List of DEGs with an inverse expression pattern between BAT93 and JaloEEP558
BH: Benjamini-Hochberg adjusted p-values
Expression values are expressed in log2FC (BH < 0,05). Induced and repressed genes are highlighted in red and blue, respectively.
The |Δlog2FC| was calculated as follows : |log2FC BAT93 - log2FC JaloEEP558|.
Chromosome	Gene ID	Annotation	log2FC BAT93	BH BAT93	log2FC JaloEEP558	BH JaloEEP558	|Dlog2FC|	GO terms
Chr09	Phvul.009G057100	ovate family protein 7	4.63723	0.00125179	-4.98819	0.00223167	9.62542	0
Chr03	Phvul.003G265800	PLAC8 family protein	3.25279	1.98814e-05	-4.07025	0.0265038	7.32304	0
Chr09	Phvul.009G119200	SBP (S-ribonuclease binding protein) family protein	1.53774	0.0212901	-4.90153	0.000188896	6.43927	0
Chr06	Phvul.006G197100	CAP (Cysteine-rich secretory proteins, Antigen 5, and Pathogenesis-related 1 protein) superfamily protein	4.85463	0.000193516	-1.51933	0.0223005	6.37396	0
Chr06	Phvul.006G056500	NB-ARC domain-containing disease resistance protein	1.92431	0.0329149	-1.76732	0.00688365	3.69162	GO:0043531
Chr01	Phvul.001G229800	plasmodesmata-located protein 7	-5.58381	0.0141648	5.79859	6.37637e-05	11.3824	0
Chr01	Phvul.001G039700	17.6 kDa class II heat shock protein	-1.67027	0.0319302	8.74814	6.94579e-15	10.4184	0
Chr08	Phvul.008G137100	Bifunctional inhibitor/lipid-transfer protein/seed storage 2S albumin superfamily protein	-3.67664	0.00571044	5.63212	0.0127605	9.30876	0
Chr08	Phvul.008G081300	Protein kinase superfamily protein	-3.95767	0.0196756	3.96162	6.84814e-09	7.91929	GO:0006468,GO:0005524,GO:0004672
Chr02	Phvul.002G318500	Plant invertase/pectin methylesterase inhibitor superfamily	-1.85813	0.0256174	3.42522	4.39226e-06	5.28335	GO:0042545,GO:0030599,GO:0005618
Chr01	Phvul.001G061000	Sulfite exporter TauE/SafE family protein	-1.85839	0.00751263	3.22695	5.39337e-06	5.08534	GO:0016021
Chr07	Phvul.007G018600	FAD/NAD(P)-binding oxidoreductase family protein	-1.87515	0.00864397	2.98495	0.000517087	4.86011	GO:0071949
Chr02	Phvul.002G096500	UDP-glucosyl transferase 72E1	-1.60339	1.25052e-07	3.05496	4.00541e-11	4.65835	GO:0016758,GO:0008152
Chr06	Phvul.006G068600	fatty acid desaturase 8	-2.14004	0.00213882	2.17581	0.00113803	4.31586	GO:0055114,GO:0016717,GO:0006629
Chr09	Phvul.009G181400	Putative thiol-disulphide oxidoreductase DCC	-1.52876	0.0399284	2.47968	1.72344e-10	4.00844	0
Chr07	Phvul.007G049700	cysteine-rich RLK (RECEPTOR-like protein kinase) 29	-1.88312	0.00309233	1.6802	0.00136982	3.56332	0
