# Supplementary material for: Common bean resistance to Xanthomonas is associated with upregulation of the salicylic acid pathway and downregulation of photosynthesis
Source: BMC Genomics. 2020 Aug 18;21:566. doi: 10.1186/s12864-020-06972-6 (PMC7437933; doi:10.1186/s12864-020-06972-6)
Supplement: Supplementary file 14 — Additional file 14: Table S10. List of DEGs in the four QRLs to CBB described in the progeny of BAT93xJaloEEP558 (Nodari et al., 1993) [50]. [file 12864_2020_6972_MOESM14_ESM.xlsx]

## Sheet: Feuil1
Table S10 - List of DEGs in the four QRLs to CBB described in the progeny of BAT93xJaloEEP558 (Nodari et al., 1993).
BH: Benjamini-Hochberg adjusted p-values
Expression values are expressed in log2FC (BH < 0,05). Induced and repressed genes are highlighted in red and blue, respectively.
The |Δlog2FC| was calculated as follows : |log2FC BAT93 - log2FC JaloEEP558|.
Full reference :
Nodari, R. O., Tsai, S. M., Guzmán, P., Gilbertson, R. L., and Gepts, P. Toward an Integrated Linkage Map of Common Bean. III. Mapping Genetic Factors Controlling Host-Bacteria Interactions. Genetics 1993b;134: 341–50.
Chromosome	Gene ID	Annotation	log2FC BAT93	BH BAT93	log2FC JaloEEP558	BH JaloEEP558	|Dlog2FC|	GO terms	QTL associated
Chr09	Phvul.009G057100	ovate family protein 7	4.63723	0.00125179	-4.98819	0.00223167	9.62542	0	Chr09 - Nodari et al. 1993
Chr07	Phvul.007G018600	FAD/NAD(P)-binding oxidoreductase family protein	-1.87515	0.00864397	2.98495	0.000517087	4.86011	GO:0071949	Chr07 - Nodari et al. 1993
Chr07	Phvul.007G049700	cysteine-rich RLK (RECEPTOR-like protein kinase) 29	-1.88312	0.00309233	1.6802	0.00136982	3.56332	0	Chr07 - Nodari et al. 1993
Chr07	Phvul.007G028400	endonuclease 2	2.23049	0.0455787	-1.73814	0.51253	3.96863	GO:0006308,GO:0004519,GO:0003676	Chr07 - Nodari et al. 1993
Chr05	Phvul.005G067975	IQ-domain 10	3.16129	0.00112657	-0.41449	0.767639	3.57578	0	Chr05 - Nodari et al. 1993
Chr09	Phvul.009G040100	Pathogenesis-related thaumatin superfamily protein	4.07084	6.40942e-06	0.541196	0.68986	3.52965	0	Chr09 - Nodari et al. 1993
Chr05	Phvul.005G089200	Auxin-responsive GH3 family protein	5.05105	2.02674e-05	1.58152	0.63896	3.46953	0	Chr05 - Nodari et al. 1993
Chr02	Phvul.002G255700	annexin 6	3.5167	6.18991e-16	0.725651	0.0556663	2.79104	GO:0005544,GO:0005509	Chr02 - Nodari et al. 1993
Chr09	Phvul.009G080000	WRKY DNA-binding protein 50	3.03289	0.000207571	0.243563	0.954513	2.78933	GO:0043565,GO:0006355,GO:0003700	Chr09 - Nodari et al. 1993
Chr07	Phvul.007G029500	C2H2 and C2HC zinc fingers superfamily protein	1.99254	0.0266764	-0.691068	0.716627	2.68361	0	Chr07 - Nodari et al. 1993
Chr07	Phvul.007G051700	Late embryogenesis abundant (LEA) hydroxyproline-rich glycoprotein family	4.434	1.2731e-09	2.02982	0.0855318	2.40418	0	Chr07 - Nodari et al. 1993
Chr07	Phvul.007G008400	Peroxidase superfamily protein	4.36997	0.00239765	2.05947	0.0596315	2.3105	GO:0055114,GO:0020037,GO:0006979,GO:0004601	Chr07 - Nodari et al. 1993
Chr09	Phvul.009G026625	Rhomboid-related intramembrane serine protease family protein	4.46403	5.88895e-07	2.30824	0.133332	2.1558	GO:0016021,GO:0004252,GO:0006508	Chr09 - Nodari et al. 1993
Chr07	Phvul.007G040900	Plant basic secretory protein (BSP) family protein	1.72057	1.91006e-09	-0.39503	NA	2.1156	0	Chr07 - Nodari et al. 1993
Chr05	Phvul.005G034700	NAD(P)-binding Rossmann-fold superfamily protein	1.8582	0.0479904	-0.184182	0.630723	2.04238	GO:0050662,GO:0003824	Chr05 - Nodari et al. 1993
Chr07	Phvul.007G053800	Protein of unknown function (DUF3049)	1.90047	0.000300595	-0.0404425	0.967384	1.94091	0	Chr07 - Nodari et al. 1993
Chr02	Phvul.002G245900	Transcriptional coactivator/pterin dehydratase	7.24908	1.16037e-05	5.30945	0.130789	1.93963	GO:0008124,GO:0006729	Chr02 - Nodari et al. 1993
Chr05	Phvul.005G090900	C-terminal cysteine residue is changed to a serine 1	4.78105	0.00911429	3.0108	0.0555747	1.77025	GO:0045454,GO:0015035,GO:0006662	Chr05 - Nodari et al. 1993
Chr05	Phvul.005G068500	Basic-leucine zipper (bZIP) transcription factor family protein	6.55878	7.14204e-07	4.85496	0.322416	1.70381	GO:0043565,GO:0006355,GO:0003700	Chr05 - Nodari et al. 1993
Chr02	Phvul.002G265100	0	1.5255	9.76329e-05	-0.155787	0.824693	1.68129	0	Chr02 - Nodari et al. 1993
Chr02	Phvul.002G268900	ATPases;nucleotide binding;ATP binding;nucleoside-triphosphatases;transcription factor binding	1.65695	5.15384e-10	0.0144364	0.980663	1.64252	0	Chr02 - Nodari et al. 1993
Chr02	Phvul.002G251100	NAD(P)-binding Rossmann-fold superfamily protein	2.09361	3.3466e-07	0.519595	0.397202	1.57401	GO:0055114,GO:0016616,GO:0006694,GO:0003854	Chr02 - Nodari et al. 1993
Chr09	Phvul.009G051800	Ribonuclease P protein subunit P38-related	2.85649	6.60914e-09	1.35104	4.66442e-05	1.50545	0	Chr09 - Nodari et al. 1993
Chr09	Phvul.009G029800	Haloacid dehalogenase-like hydrolase (HAD) superfamily protein	2.74525	7.83204e-09	1.40545	0.117854	1.3398	GO:0005992,GO:0003824	Chr09 - Nodari et al. 1993
Chr09	Phvul.009G058100	RAD-like 6	5.63167	0.0028881	6.78011	NA	1.14844	0	Chr09 - Nodari et al. 1993
Chr09	Phvul.009G078400	cytochrome P450, family 711, subfamily A, polypeptide 1	4.94738	2.13635e-05	5.86584	0.0561252	0.918459	GO:0055114,GO:0020037,GO:0016705,GO:0005506	Chr09 - Nodari et al. 1993
Chr09	Phvul.009G070232	cytochrome B5 isoform D	1.50263	1.64494e-05	1.0917	0.00457551	0.410929	0	Chr09 - Nodari et al. 1993
Chr09	Phvul.009G086900	Phototropic-responsive NPH3 family protein	2.01406	0.034094	2.34437	0.227994	0.330309	GO:0005515,GO:0060918,GO:0048513,GO:0004871	Chr09 - Nodari et al. 1993
Chr05	Phvul.005G092500	COBRA-like protein 10 precursor	6.38298	0.00323411	NA	NA	-	GO:0031225,GO:0016049,GO:0010215	Chr05 - Nodari et al. 1993
Chr09	Phvul.009G060200	cytokinin oxidase 5	5.89974	0.00946931	NA	NA	-	GO:0055114,GO:0050660,GO:0016491,GO:0019139,GO:0009690	Chr09 - Nodari et al. 1993
Chr02	Phvul.002G212000	HSP20-like chaperones superfamily protein	-2.96243	NA	7.51842	0.00607214	10.4808	0	Chr02 - Nodari et al. 1993
Chr09	Phvul.009G094000	plant natriuretic peptide A	-0.53298	0.73803	8.66266	2.03937e-10	9.19564	0	Chr09 - Nodari et al. 1993
Chr09	Phvul.009G084400	Integrase-type DNA-binding superfamily protein	-0.533218	0.894515	7.54711	7.66333e-07	8.08033	GO:0006355,GO:0003700	Chr09 - Nodari et al. 1993
Chr05	Phvul.005G097800	Basic-leucine zipper (bZIP) transcription factor family protein	-1.97769	0.24172	3.91933	0.00649961	5.89702	GO:0043565,GO:0006355,GO:0003700	Chr05 - Nodari et al. 1993
Chr05	Phvul.005G049700	LOB domain-containing protein 4	-1.24684	0.474217	4.22928	5.29603e-06	5.47612	0	Chr05 - Nodari et al. 1993
Chr09	Phvul.009G106200	proline extensin-like receptor kinase 1	-2.56108	0.397547	2.81975	0.00679064	5.38083	GO:0006468,GO:0005524,GO:0004672	Chr09 - Nodari et al. 1993
Chr05	Phvul.005G044600	NAC (No Apical Meristem) domain transcriptional regulator superfamily protein	0.455178	0.699733	5.49521	8.50789e-08	5.04003	GO:0006355,GO:0003677	Chr05 - Nodari et al. 1993
Chr02	Phvul.002G203600	senescence-associated gene 29	0.984461	0.737639	5.8752	0.0128883	4.89074	0	Chr02 - Nodari et al. 1993
Chr09	Phvul.009G078300	heat shock transcription factor A2	-0.00534677	0.995786	4.78872	3.13622e-05	4.79407	GO:0043565,GO:0006355,GO:0005634,GO:0003700	Chr09 - Nodari et al. 1993
Chr02	Phvul.002G229200	Pollen Ole e 1 allergen and extensin family protein	-1.08622	0.381672	3.46505	9.665e-09	4.55127	0	Chr02 - Nodari et al. 1993
Chr05	Phvul.005G057200	0	1.35421	0.0458042	5.66352	9.29345e-34	4.30931	0	Chr05 - Nodari et al. 1993
Chr09	Phvul.009G103800	SAUR-like auxin-responsive protein family	0.761552	0.0812381	5.00819	3.64266e-24	4.24664	GO:0009733	Chr09 - Nodari et al. 1993
Chr07	Phvul.007G047900	AGAMOUS-like 62	2.50447	NA	6.59363	0.0249136	4.08916	GO:0046983,GO:0003677	Chr07 - Nodari et al. 1993
Chr05	Phvul.005G035000	Protein of unknown function (DUF3411)	0.156686	0.901683	3.99977	5.16003e-07	3.84309	0	Chr05 - Nodari et al. 1993
Chr05	Phvul.005G068200	sodium/calcium exchanger family protein / calcium-binding EF hand family protein	-0.623974	0.812813	3.14473	0.00543807	3.7687	GO:0055085,GO:0016021	Chr05 - Nodari et al. 1993
Chr02	Phvul.002G253900	Ethylene insensitive 3 family protein	3.63971	NA	7.33086	0.000413763	3.69115	0	Chr02 - Nodari et al. 1993
Chr05	Phvul.005G032000	Serine protease inhibitor, potato inhibitor I-type family protein	1.43653	0.00561076	5.0387	6.12231e-16	3.60216	GO:0009611,GO:0004867	Chr05 - Nodari et al. 1993
Chr02	Phvul.002G256900	C2H2 and C2HC zinc fingers superfamily protein	0.244581	0.905743	3.73811	8.98001e-06	3.49352	0	Chr02 - Nodari et al. 1993
Chr09	Phvul.009G092000	Bifunctional inhibitor/lipid-transfer protein/seed storage 2S albumin superfamily protein	0.956245	0.244543	4.28658	1.69023e-07	3.33033	0	Chr09 - Nodari et al. 1993
Chr02	Phvul.002G222900	syntaxin of plants 124	1.31258	NA	4.52948	0.00279394	3.2169	GO:0005515,GO:0016020	Chr02 - Nodari et al. 1993
Chr02	Phvul.002G204200	Plant Tudor-like protein	0.316569	0.611321	3.49671	6.5367e-14	3.18014	0	Chr02 - Nodari et al. 1993
Chr07	Phvul.007G024900	Major facilitator superfamily protein	-1.20609	0.0221091	1.94852	0.0313998	3.15461	0	Chr07 - Nodari et al. 1993
Chr05	Phvul.005G061000	Arabidopsis thaliana gibberellin 2-oxidase 1	-0.0505638	0.962397	3.08817	2.68672e-19	3.13874	GO:0055114,GO:0016491	Chr05 - Nodari et al. 1993
Chr07	Phvul.007G011400	2-oxoglutarate dehydrogenase, E1 component	1.00028	0.0312449	4.07906	8.33919e-12	3.07878	GO:0016624,GO:0008152,GO:0055114,GO:0030976,GO:0006099,GO:0004591	Chr07 - Nodari et al. 1993
Chr05	Phvul.005G019201	0	-0.225165	0.708547	2.6076	1.30778e-23	2.83276	0	Chr05 - Nodari et al. 1993
Chr02	Phvul.002G199800	FAD-binding Berberine family protein	1.1732	0.0383618	3.98885	4.02727e-14	2.81565	GO:0055114,GO:0050660,GO:0016491	Chr02 - Nodari et al. 1993
Chr05	Phvul.005G069500	0	0.891037	0.011084	3.6508	1.34558e-09	2.75976	0	Chr05 - Nodari et al. 1993
Chr07	Phvul.007G005400	Plastid-lipid associated protein PAP / fibrillin family protein	-0.830835	0.19637	1.91057	2.48318e-05	2.74141	0	Chr07 - Nodari et al. 1993
Chr09	Phvul.009G101600	0	0.473141	0.33648	3.2143	2.91838e-33	2.74116	0	Chr09 - Nodari et al. 1993
Chr09	Phvul.009G097900	CTC-interacting domain 5	3.25404	0.255563	5.99395	0.0129321	2.73991	0	Chr09 - Nodari et al. 1993
Chr05	Phvul.005G019501	0	0.91468	0.0414578	3.62556	4.4789e-26	2.71088	0	Chr05 - Nodari et al. 1993
Chr02	Phvul.002G218300	Aldolase-type TIM barrel family protein	0.343334	0.56898	2.96714	5.56651e-14	2.62381	GO:0019295	Chr02 - Nodari et al. 1993
Chr09	Phvul.009G067700	NAD(P)-binding Rossmann-fold superfamily protein	-0.903191	0.0023017	1.67387	5.66814e-05	2.57706	0	Chr09 - Nodari et al. 1993
Chr09	Phvul.009G106400	Sulfite exporter TauE/SafE family protein	0.490591	0.40252	3.05648	8.86222e-09	2.56589	GO:0016021	Chr09 - Nodari et al. 1993
Chr07	Phvul.007G011300	C2H2 and C2HC zinc fingers superfamily protein	1.33959	0.000822706	3.83882	6.63786e-11	2.49923	0	Chr07 - Nodari et al. 1993
Chr09	Phvul.009G102000	FAD-dependent oxidoreductase family protein	0.611542	0.394654	3.05319	6.73818e-11	2.44165	0	Chr09 - Nodari et al. 1993
Chr02	Phvul.002G252500	Protein kinase superfamily protein	-0.364955	0.820346	2.07462	0.0368452	2.43957	GO:0006468,GO:0004672,GO:0005524	Chr02 - Nodari et al. 1993
Chr07	Phvul.007G053100	ROP-interactive CRIB motif-containing protein 1	-0.579511	0.475524	1.82968	0.00296248	2.40919	0	Chr07 - Nodari et al. 1993
Chr09	Phvul.009G066300	HXXXD-type acyl-transferase family protein	-0.600798	0.282787	1.69113	0.00586719	2.29193	GO:0016747	Chr09 - Nodari et al. 1993
Chr09	Phvul.009G092432	Ubiquitin-like superfamily protein	0.68915	0.498137	2.97115	2.6114e-06	2.282	0	Chr09 - Nodari et al. 1993
Chr07	Phvul.007G021500	anaphase-promoting complex subunit 8	0.395237	0.395342	2.61291	1.51916e-11	2.21767	GO:0005515,GO:0030071,GO:0005680	Chr07 - Nodari et al. 1993
Chr05	Phvul.005G039300	senescence-related gene 1	-0.0390991	0.946742	2.1764	1.88908e-11	2.2155	GO:0055114,GO:0016491	Chr05 - Nodari et al. 1993
Chr09	Phvul.009G032100	Phosphate-responsive 1 family protein	0.778983	0.137556	2.97544	3.4519e-08	2.19646	0	Chr09 - Nodari et al. 1993
Chr09	Phvul.009G045700	0	0.139633	0.854598	2.31847	0.00164796	2.17883	0	Chr09 - Nodari et al. 1993
Chr09	Phvul.009G114600	transcription factor-related	0.95787	0.181661	3.07574	5.97131e-07	2.11787	GO:0043565,GO:0006351	Chr09 - Nodari et al. 1993
Chr07	Phvul.007G046800	0	-0.278395	0.578402	1.76711	3.92543e-05	2.0455	0	Chr07 - Nodari et al. 1993
Chr09	Phvul.009G043200	WRKY DNA-binding protein 55	-0.24302	0.78284	1.80131	0.00271797	2.04433	GO:0043565,GO:0006355,GO:0003700	Chr09 - Nodari et al. 1993
Chr05	Phvul.005G055800	0	1.38881	1.29494e-05	3.419	1.02051e-13	2.03019	0	Chr05 - Nodari et al. 1993
Chr09	Phvul.009G082400	P-type ATPase of Arabidopsis 2	-0.469757	0.057881	1.5568	3.2537e-08	2.02656	GO:0046872,GO:0030001,GO:0000166	Chr09 - Nodari et al. 1993
Chr09	Phvul.009G055800	GNS1/SUR4 membrane protein family	1.06455	0.144068	3.02147	1.9289e-05	1.95692	GO:0016021	Chr09 - Nodari et al. 1993
Chr09	Phvul.009G061325	allene oxide synthase	0.558437	0.319621	2.48857	0.000548526	1.93013	GO:0055114,GO:0020037,GO:0016705,GO:0005506	Chr09 - Nodari et al. 1993
Chr07	Phvul.007G029800	Core-2/I-branching beta-1,6-N-acetylglucosaminyltransferase family protein	0.652395	0.0629084	2.55952	5.34619e-12	1.90712	GO:0016020,GO:0008375	Chr07 - Nodari et al. 1993
Chr05	Phvul.005G030600	Early-responsive to dehydration stress protein (ERD4)	0.494324	0.331218	2.3802	0.0014396	1.88587	GO:0016020	Chr05 - Nodari et al. 1993
Chr07	Phvul.007G010900	F-box family protein	-0.0986199	0.888235	1.78599	3.90805e-09	1.88461	GO:0005515	Chr07 - Nodari et al. 1993
Chr02	Phvul.002G223500	0	1.11524	0.040683	2.97972	1.96296e-35	1.86448	0	Chr02 - Nodari et al. 1993
Chr02	Phvul.002G235600	Amino acid permease family protein	0.867456	0.0915227	2.68917	7.18345e-05	1.82172	GO:0055085,GO:0016020,GO:0006810,GO:0015171,GO:0003333	Chr02 - Nodari et al. 1993
Chr07	Phvul.007G036500	ribose-5-phosphate isomerase 2	0.671099	0.041176	2.48031	7.20848e-16	1.80921	GO:0009052,GO:0004751	Chr07 - Nodari et al. 1993
Chr05	Phvul.005G036401	A20/AN1-like zinc finger family protein	0.508099	0.0367854	2.2983	6.46655e-15	1.7902	GO:0008270,GO:0003677	Chr05 - Nodari et al. 1993
Chr07	Phvul.007G033500	RING-H2 finger A2A	1.28479	0.0122576	3.06769	1.34029e-11	1.7829	GO:0008270,GO:0005515	Chr07 - Nodari et al. 1993
Chr05	Phvul.005G044900	myosin-like protein XIF	1.35173	3.02225e-05	3.10155	3.11349e-06	1.74982	GO:0016459,GO:0005524,GO:0003774,GO:0005515	Chr05 - Nodari et al. 1993
Chr09	Phvul.009G062900	Protein of unknown function, DUF547	0.0882233	0.814888	1.82144	2.05837e-05	1.73321	0	Chr09 - Nodari et al. 1993
Chr02	Phvul.002G254500	Integrase-type DNA-binding superfamily protein	0.461208	0.0431203	2.15765	1.71287e-09	1.69644	GO:0006355,GO:0003700	Chr02 - Nodari et al. 1993
Chr09	Phvul.009G075600	Protein of Unknown Function (DUF239)	3.76968	NA	5.41486	0.00565152	1.64518	0	Chr09 - Nodari et al. 1993
Chr09	Phvul.009G058800	0	1.9741	0.200901	3.60525	0.0219572	1.63116	0	Chr09 - Nodari et al. 1993
Chr05	Phvul.005G036000	Protein of unknown function (DUF793)	0.933754	0.0504484	2.55548	1.24874e-07	1.62172	0	Chr05 - Nodari et al. 1993
Chr05	Phvul.005G090500	formin homology5	1.46788	1.30854e-06	3.08067	2.12212e-10	1.61278	0	Chr05 - Nodari et al. 1993
Chr09	Phvul.009G083400	copper transporter 5	0.256316	0.345268	1.86629	5.13946e-10	1.60998	GO:0035434,GO:0016021,GO:0005375	Chr09 - Nodari et al. 1993
Chr07	Phvul.007G039500	UDP-glucosyl transferase 84B1	1.33505	0.000631152	2.92602	1.0621e-07	1.59097	GO:0016758,GO:0008152	Chr07 - Nodari et al. 1993
Chr09	Phvul.009G045601	0	0.652336	0.370469	2.23111	1.37558e-10	1.57877	0	Chr09 - Nodari et al. 1993
Chr02	Phvul.002G231300	HSP20-like chaperones superfamily protein	1.37321	0.117791	2.94535	0.000118915	1.57214	0	Chr02 - Nodari et al. 1993
Chr09	Phvul.009G114100	tubulin alpha-2 chain	1.12691	2.43828e-07	2.68865	1.48567e-09	1.56174	GO:0003924,GO:0007017,GO:0005874	Chr09 - Nodari et al. 1993
Chr09	Phvul.009G096400	0	1.0579	0.00128215	2.59552	0.000146423	1.53762	0	Chr09 - Nodari et al. 1993
Chr07	Phvul.007G035500	0	0.667128	0.0928725	2.17892	4.50264e-07	1.51179	0	Chr07 - Nodari et al. 1993
Chr02	Phvul.002G232500	0	0.782182	0.481731	2.26508	2.82276e-07	1.4829	0	Chr02 - Nodari et al. 1993
Chr09	Phvul.009G101500	Galactose oxidase/kelch repeat superfamily protein	0.342493	0.431266	1.81542	2.27759e-08	1.47293	0	Chr09 - Nodari et al. 1993
Chr02	Phvul.002G256300	RAB GTPase homolog H1E	1.01267	0.00164407	2.46462	1.08677e-06	1.45196	GO:0005525	Chr02 - Nodari et al. 1993
Chr02	Phvul.002G199700	FAD-binding Berberine family protein	0.925152	0.424998	2.36951	3.30376e-06	1.44436	GO:0055114,GO:0050660,GO:0016491	Chr02 - Nodari et al. 1993
Chr09	Phvul.009G063900	Protein of unknown function DUF829, transmembrane 53	0.968571	0.0101445	2.40808	7.01224e-13	1.43951	0	Chr09 - Nodari et al. 1993
Chr09	Phvul.009G110100	SWIM zinc finger family protein / mitogen-activated protein kinase kinase kinase (MAPKKK)-related	1.12281	0.0707934	2.56119	2.51505e-22	1.43838	GO:0008270,GO:0005515	Chr09 - Nodari et al. 1993
Chr07	Phvul.007G041600	zinc finger protein 7	0.460347	0.80698	1.89315	0.0425973	1.43281	0	Chr07 - Nodari et al. 1993
Chr09	Phvul.009G110900	alpha/beta-Hydrolases superfamily protein	0.149973	0.771925	1.57957	2.32282e-08	1.4296	0	Chr09 - Nodari et al. 1993
Chr02	Phvul.002G206600	0	0.480367	0.22001	1.8717	9.79978e-09	1.39133	0	Chr02 - Nodari et al. 1993
Chr02	Phvul.002G241300	Plant protein of unknown function (DUF641)	1.04976	0.398407	2.43454	0.00671025	1.38478	0	Chr02 - Nodari et al. 1993
Chr09	Phvul.009G066980	related to AP2 1	0.684811	0.0331271	2.06517	5.19292e-22	1.38036	GO:0006355,GO:0003700	Chr09 - Nodari et al. 1993
Chr09	Phvul.009G040500	response to low sulfur 2	0.363752	0.551974	1.72522	0.000976918	1.36146	0	Chr09 - Nodari et al. 1993
Chr05	Phvul.005G042600	Major facilitator superfamily protein	1.00508	0.000705358	2.35164	2.73961e-06	1.34656	0	Chr05 - Nodari et al. 1993
Chr09	Phvul.009G049600	homeobox 7	0.68048	0.0598386	2.01292	0.000257408	1.33244	GO:0043565,GO:0006355,GO:0003700,GO:0003677	Chr09 - Nodari et al. 1993
Chr09	Phvul.009G050400	Tetratricopeptide repeat (TPR)-like superfamily protein	0.366755	0.157439	1.69803	3.32129e-10	1.33127	0	Chr09 - Nodari et al. 1993
Chr02	Phvul.002G220700	Octicosapeptide/Phox/Bem1p family protein	0.523182	0.13564	1.80289	1.3558e-16	1.27971	GO:0005515	Chr02 - Nodari et al. 1993
Chr09	Phvul.009G034000	ENTH/ANTH/VHS superfamily protein	0.842041	0.0105185	2.10273	4.05686e-13	1.26069	GO:0005543	Chr09 - Nodari et al. 1993
Chr07	Phvul.007G057300	photosystem II 11 kDa protein-related	0.617759	0.105928	1.87689	0.00198015	1.25913	GO:0010207	Chr07 - Nodari et al. 1993
Chr07	Phvul.007G048600	cysteine-rich RLK (RECEPTOR-like protein kinase) 29	0.403385	0.52311	1.65695	8.73938e-06	1.25356	GO:0006468,GO:0004672	Chr07 - Nodari et al. 1993
Chr09	Phvul.009G094100	Mitochondrial substrate carrier family protein	0.425341	0.380552	1.66614	0.000146698	1.2408	0	Chr09 - Nodari et al. 1993
Chr07	Phvul.007G024500	Protein phosphatase 2A regulatory B subunit family protein	0.618017	0.039652	1.85242	1.02937e-05	1.2344	GO:0008601,GO:0007165,GO:0000159	Chr07 - Nodari et al. 1993
Chr02	Phvul.002G231100	haloacid dehalogenase (HAD) superfamily protein	0.335554	0.212409	1.55525	6.23009e-06	1.2197	0	Chr02 - Nodari et al. 1993
Chr05	Phvul.005G042300	RING/U-box superfamily protein	0.448181	0.0705501	1.63313	5.95954e-07	1.18495	GO:0008270,GO:0005515	Chr05 - Nodari et al. 1993
Chr07	Phvul.007G014100	COP1-interacting protein 8	0.795311	0.00318886	1.96823	1.27174e-21	1.17292	GO:0008270,GO:0005515	Chr07 - Nodari et al. 1993
Chr09	Phvul.009G045000	pseudo-response regulator 5	0.481984	0.455192	1.63705	0.000475817	1.15507	GO:0005515,GO:0000160	Chr09 - Nodari et al. 1993
Chr02	Phvul.002G220600	PLAC8 family protein	1.15885	0.0166658	2.30399	9.58748e-06	1.14514	0	Chr02 - Nodari et al. 1993
Chr07	Phvul.007G043400	Uncharacterised protein family SERF	0.788438	0.00653739	1.93303	1.24397e-08	1.1446	0	Chr07 - Nodari et al. 1993
Chr05	Phvul.005G054500	Di-glucose binding protein with Kinesin motor domain	0.383501	0.737639	1.51836	0.0234496	1.13486	GO:0008017,GO:0007018,GO:0005524,GO:0003777,GO:0005871	Chr05 - Nodari et al. 1993
Chr02	Phvul.002G253500	S-adenosyl-L-methionine-dependent methyltransferases superfamily protein	1.58872	0.0686361	2.72024	0.0241971	1.13152	GO:0008168,GO:0008152	Chr02 - Nodari et al. 1993
Chr09	Phvul.009G089600	0	1.18553	0.00332214	2.28479	6.09103e-09	1.09927	0	Chr09 - Nodari et al. 1993
Chr07	Phvul.007G014300	alpha/beta-Hydrolases superfamily protein	1.4376	0.00389594	2.53274	1.69044e-05	1.09514	0	Chr07 - Nodari et al. 1993
Chr05	Phvul.005G084500	NAC (No Apical Meristem) domain transcriptional regulator superfamily protein	1.39918	0.0117386	2.47547	1.63115e-09	1.07629	GO:0006355,GO:0003677	Chr05 - Nodari et al. 1993
Chr09	Phvul.009G066960	WUSCHEL related homeobox 4	0.721811	0.511873	1.78827	0.0309231	1.06646	GO:0003677	Chr09 - Nodari et al. 1993
Chr07	Phvul.007G051100	cysteine-rich RLK (RECEPTOR-like protein kinase) 25	0.912614	0.138192	1.97833	3.7219e-07	1.06572	GO:0006468,GO:0004672	Chr07 - Nodari et al. 1993
Chr07	Phvul.007G047700	Inositol 1,3,4-trisphosphate 5/6-kinase family protein	1.03536	0.0116626	2.09646	5.822e-08	1.0611	GO:0052726,GO:0052725,GO:0047325,GO:0032957,GO:0005622,GO:0005524,GO:0000287	Chr07 - Nodari et al. 1993
Chr05	Phvul.005G084800	0	0.727457	0.0273945	1.77375	1.44097e-06	1.04629	0	Chr05 - Nodari et al. 1993
Chr09	Phvul.009G037200	Chaperone DnaJ-domain superfamily protein	0.535652	0.0209842	1.58147	5.37401e-07	1.04582	0	Chr09 - Nodari et al. 1993
Chr02	Phvul.002G241500	ER lumen protein retaining receptor family protein	1.36799	7.40092e-05	2.3872	3.74171e-10	1.01921	GO:0046923,GO:0016021,GO:0006621	Chr02 - Nodari et al. 1993
Chr07	Phvul.007G010300	Protein of unknown function (DUF674)	3.37097	NA	4.3879	1.44097e-06	1.01692	0	Chr07 - Nodari et al. 1993
Chr07	Phvul.007G044000	Transducin/WD40 repeat-like superfamily protein	0.979261	0.0360449	1.98363	5.63296e-06	1.00437	GO:0005515	Chr07 - Nodari et al. 1993
Chr02	Phvul.002G245600	Adenine nucleotide alpha hydrolases-like superfamily protein	0.648259	0.151469	1.64264	3.54424e-07	0.994382	GO:0006950	Chr02 - Nodari et al. 1993
Chr02	Phvul.002G221700	0	1.47198	1.69337e-05	2.46539	2.45267e-20	0.993415	0	Chr02 - Nodari et al. 1993
Chr05	Phvul.005G057600	SBP (S-ribonuclease binding protein) family protein	0.910086	0.00293734	1.8761	0.000529827	0.966015	0	Chr05 - Nodari et al. 1993
Chr09	Phvul.009G042900	transcript elongation factor IIS	1.11913	2.67557e-06	2.06742	1.93391e-21	0.948296	GO:0006351,GO:0005634,GO:0003677,GO:0008270,GO:0003676	Chr09 - Nodari et al. 1993
Chr09	Phvul.009G044800	0	0.712167	0.0247685	1.65845	6.44792e-09	0.946287	0	Chr09 - Nodari et al. 1993
Chr09	Phvul.009G113000	alpha/beta-Hydrolases superfamily protein	0.620639	0.138568	1.5378	0.00117572	0.917162	0	Chr09 - Nodari et al. 1993
Chr02	Phvul.002G267400	essential meiotic endonuclease 1B	0.682284	0.083837	1.59859	0.000775441	0.916305	GO:0004518,GO:0003677	Chr02 - Nodari et al. 1993
Chr02	Phvul.002G256400	Mitochondrial substrate carrier family protein	0.684039	0.368044	1.5969	0.03756	0.912859	0	Chr02 - Nodari et al. 1993
Chr09	Phvul.009G072000	ZCF37	1.17952	0.0179743	2.07127	3.93804e-09	0.891752	0	Chr09 - Nodari et al. 1993
Chr09	Phvul.009G097600	Protein phosphatase 2A regulatory B subunit family protein	0.93469	0.00548975	1.8244	1.77235e-07	0.889713	GO:0008601,GO:0007165,GO:0000159	Chr09 - Nodari et al. 1993
Chr09	Phvul.009G052500	Protein with RING/U-box and TRAF-like domains	0.660157	0.0606778	1.53363	1.69487e-07	0.873471	GO:0007275,GO:0006511,GO:0005634	Chr09 - Nodari et al. 1993
Chr09	Phvul.009G043000	0	0.627779	0.0489538	1.50097	0.00018831	0.873191	0	Chr09 - Nodari et al. 1993
Chr09	Phvul.009G078600	Mitochondrial substrate carrier family protein	1.19259	1.24471e-05	2.03114	9.91915e-05	0.838555	0	Chr09 - Nodari et al. 1993
Chr02	Phvul.002G267200	TSL-kinase interacting protein 1	1.21944	2.3562e-06	2.04903	3.39196e-14	0.829582	0	Chr02 - Nodari et al. 1993
Chr07	Phvul.007G058500	Bifunctional inhibitor/lipid-transfer protein/seed storage 2S albumin superfamily protein	1.42659	0.0718301	2.24474	0.00248401	0.81815	0	Chr07 - Nodari et al. 1993
Chr05	Phvul.005G036800	SWAP (Suppressor-of-White-APricot)/surp domain-containing protein / D111/G-patch domain-containing protein	0.911458	7.74429e-05	1.71879	4.59235e-05	0.807337	GO:0006396,GO:0003723,GO:0003676	Chr05 - Nodari et al. 1993
Chr09	Phvul.009G065300	Polyketide cyclase / dehydrase and lipid transport protein	0.963848	0.000501606	1.75707	5.17796e-09	0.793226	0	Chr09 - Nodari et al. 1993
Chr05	Phvul.005G065700	D-mannose binding lectin protein with Apple-like carbohydrate-binding domain	1.31447	0.00390547	2.10294	3.71436e-06	0.788472	0	Chr05 - Nodari et al. 1993
Chr05	Phvul.005G084600	NAC domain containing protein 2	0.914969	0.00566887	1.69503	3.14479e-08	0.780062	GO:0006355,GO:0003677	Chr05 - Nodari et al. 1993
Chr09	Phvul.009G078000	Mitochondrial substrate carrier family protein	1.22115	2.36935e-07	1.9859	2.13838e-09	0.76475	0	Chr09 - Nodari et al. 1993
Chr09	Phvul.009G083300	Protein kinase superfamily protein	2.85476	0.189936	3.60264	0.000215196	0.747882	GO:0006468,GO:0004672	Chr09 - Nodari et al. 1993
Chr02	Phvul.002G201200	polymerase delta 4	0.86986	0.00232292	1.61464	0.000164203	0.74478	GO:0006260,GO:0005634	Chr02 - Nodari et al. 1993
Chr09	Phvul.009G034800	Target SNARE coiled-coil domain protein	1.35266	7.27027e-07	2.08077	2.05311e-06	0.728107	0	Chr09 - Nodari et al. 1993
Chr07	Phvul.007G051000	cysteine-rich RLK (RECEPTOR-like protein kinase) 25	0.805279	0.00174718	1.53159	0.00614434	0.726309	GO:0006468,GO:0005524,GO:0004672	Chr07 - Nodari et al. 1993
Chr09	Phvul.009G042700	Nucleic acid-binding, OB-fold-like protein	0.943338	0.000172476	1.60633	1.77245e-08	0.662989	GO:0006413,GO:0003743,GO:0003723	Chr09 - Nodari et al. 1993
Chr09	Phvul.009G054800	spermidine synthase 3	0.843961	0.00482501	1.50653	4.69937e-05	0.662572	0	Chr09 - Nodari et al. 1993
Chr05	Phvul.005G023800	0	1.21312	0.00257124	1.8684	5.36062e-11	0.655289	0	Chr05 - Nodari et al. 1993
Chr09	Phvul.009G044600	2-oxoglutarate (2OG) and Fe(II)-dependent oxygenase superfamily protein	1.01552	0.000377194	1.66306	0.00524332	0.647542	GO:0055114,GO:0016491	Chr09 - Nodari et al. 1993
Chr09	Phvul.009G063000	Protein of unknown function (DUF1645)	0.978444	0.00588057	1.62422	0.00010219	0.645777	0	Chr09 - Nodari et al. 1993
Chr02	Phvul.002G235800	transferases;nucleotidyltransferases	1.19328	9.29152e-06	1.82866	4.10155e-07	0.635371	GO:0016779,GO:0009058	Chr02 - Nodari et al. 1993
Chr09	Phvul.009G043300	0	0.961153	0.0093549	1.57714	1.84562e-06	0.615986	0	Chr09 - Nodari et al. 1993
Chr07	Phvul.007G016400	F-box/RNI-like superfamily protein	1.17182	0.000802753	1.7713	1.36345e-16	0.599477	GO:0005515	Chr07 - Nodari et al. 1993
Chr07	Phvul.007G035100	0	0.920035	0.000347567	1.51557	1.1111e-15	0.595537	0	Chr07 - Nodari et al. 1993
Chr07	Phvul.007G036100	0	1.33031	0.00283744	1.92443	0.00091315	0.59412	0	Chr07 - Nodari et al. 1993
Chr02	Phvul.002G238900	Leucine-rich repeat protein kinase family protein	1.22251	5.76722e-07	1.80516	3.40547e-07	0.582654	GO:0006468,GO:0004672	Chr02 - Nodari et al. 1993
Chr02	Phvul.002G227300	Protein kinase superfamily protein	1.06288	0.000223028	1.64549	0.000393518	0.582614	GO:0006468,GO:0004672	Chr02 - Nodari et al. 1993
Chr09	Phvul.009G082800	glycosyl hydrolase 9A4	1.69225	0.128955	2.25396	0.00717823	0.561706	GO:0005975,GO:0004553	Chr09 - Nodari et al. 1993
Chr05	Phvul.005G017000	Protein kinase superfamily protein	1.10517	0.00185609	1.60942	6.79969e-06	0.504246	0	Chr05 - Nodari et al. 1993
Chr02	Phvul.002G240900	WRKY DNA-binding protein 65	1.1404	0.00357932	1.59925	0.000234881	0.458852	GO:0043565,GO:0006355,GO:0003700	Chr02 - Nodari et al. 1993
Chr05	Phvul.005G018200	0	1.14485	0.00979272	1.58843	0.0143162	0.443583	0	Chr05 - Nodari et al. 1993
Chr02	Phvul.002G216500	Ankyrin repeat family protein with DHHC zinc finger domain	1.1246	4.83718e-07	1.519	4.77458e-14	0.394408	GO:0008270	Chr02 - Nodari et al. 1993
Chr02	Phvul.002G253100	Regulator of chromosome condensation (RCC1) family protein	1.40529	9.38089e-06	1.79739	0.000153979	0.392101	0	Chr02 - Nodari et al. 1993
Chr05	Phvul.005G055400	NAC domain containing protein 1	1.32461	0.0253202	1.71349	0.0010794	0.388888	GO:0006355,GO:0003677	Chr05 - Nodari et al. 1993
Chr05	Phvul.005G014300	nuclear factor Y, subunit C11	1.14265	0.000424464	1.51863	0.000362086	0.375973	0	Chr05 - Nodari et al. 1993
Chr02	Phvul.002G242000	heat shock transcription factor A4A	1.2651	2.34419e-05	1.51836	0.000307289	0.253259	GO:0043565,GO:0006355,GO:0005634,GO:0003700	Chr02 - Nodari et al. 1993
Chr05	Phvul.005G018400	0	1.41423	0.00010035	1.55363	5.69459e-06	0.1394	0	Chr05 - Nodari et al. 1993
Chr02	Phvul.002G229400	ralf-like 19	NA	NA	5.29973	0.0438325	-	0	Chr02 - Nodari et al. 1993
Chr05	Phvul.005G037300	Bifunctional inhibitor/lipid-transfer protein/seed storage 2S albumin superfamily protein	NA	NA	3.65761	0.00369868	-	0	Chr05 - Nodari et al. 1993
Chr02	Phvul.002G231500	HSP20-like chaperones superfamily protein	-3.20205	0.000233921	9.03764	NA	12.2397	0	Chr02 - Nodari et al. 1993
Chr05	Phvul.005G034000	cytokinin oxidase/dehydrogenase 6	-9.67009	0.00634602	-0.858515	0.749007	8.81157	GO:0055114,GO:0050660,GO:0016491,GO:0019139,GO:0009690	Chr05 - Nodari et al. 1993
Chr09	Phvul.009G080200	17.6 kDa class II heat shock protein	-3.1019	0.0229126	4.47318	NA	7.57508	0	Chr09 - Nodari et al. 1993
Chr07	Phvul.007G013000	Eukaryotic aspartyl protease family protein	-5.86923	0.00893388	1.44852	0.291242	7.31775	GO:0006508,GO:0004190	Chr07 - Nodari et al. 1993
Chr09	Phvul.009G030900	0	-5.52912	0.000118798	0.560359	0.641681	6.08948	0	Chr09 - Nodari et al. 1993
Chr07	Phvul.007G038400	CYCLIN D3;1	-7.75778	1.82514e-05	-2.01243	0.63896	5.74536	GO:0005634	Chr07 - Nodari et al. 1993
Chr02	Phvul.002G243500	GDSL-like Lipase/Acylhydrolase superfamily protein	-8.3495	0.00017496	-2.78739	0.0618911	5.56211	GO:0016788	Chr02 - Nodari et al. 1993
Chr02	Phvul.002G249800	RmlC-like cupins superfamily protein	-3.80892	0.000473511	1.43337	0.106804	5.24229	GO:0045735	Chr02 - Nodari et al. 1993
Chr09	Phvul.009G097500	mitotic-like cyclin 3B from Arabidopsis	-5.85304	0.0110346	-0.645193	0.765479	5.20785	GO:0005634	Chr09 - Nodari et al. 1993
Chr05	Phvul.005G085800	light-harvesting chlorophyll B-binding protein 3	-5.41122	0.000172067	-0.303286	0.847517	5.10793	GO:0016020,GO:0009765	Chr05 - Nodari et al. 1993
Chr09	Phvul.009G067400	Serine/threonine-protein kinase WNK (With No Lysine)-related	-6.47637	0.0251549	-1.57484	0.527668	4.90153	0	Chr09 - Nodari et al. 1993
Chr02	Phvul.002G228700	lipoxygenase 3	-3.77116	1.34581e-07	1.03055	0.330345	4.80171	GO:0005515,GO:0055114,GO:0046872,GO:0016702	Chr02 - Nodari et al. 1993
Chr09	Phvul.009G094900	Ran BP2/NZF zinc finger-like superfamily protein	-3.17676	0.0280369	1.52492	0.139927	4.70168	GO:0008270	Chr09 - Nodari et al. 1993
Chr02	Phvul.002G250600	plantacyanin	-6.07127	0.002154	-1.48673	0.534182	4.58454	GO:0009055	Chr02 - Nodari et al. 1993
Chr09	Phvul.009G111100	Polyketide cyclase/dehydrase and lipid transport superfamily protein	-4.55728	0.0466642	-0.171759	0.953072	4.38552	0	Chr09 - Nodari et al. 1993
Chr09	Phvul.009G075300	homeobox from Arabidopsis thaliana	-4.43418	0.0499336	-0.236837	0.78195	4.19734	GO:0043565,GO:0006355,GO:0003700,GO:0003677	Chr09 - Nodari et al. 1993
Chr09	Phvul.009G057800	Leucine carboxyl methyltransferase	-2.26127	0.000178183	1.81007	0.193999	4.07134	GO:0032259,GO:0008168	Chr09 - Nodari et al. 1993
Chr09	Phvul.009G027600	Heavy metal transport/detoxification superfamily protein	-6.41813	8.23284e-06	-2.37711	NA	4.04102	GO:0046872,GO:0030001	Chr09 - Nodari et al. 1993
Chr07	Phvul.007G056100	S-adenosyl-L-methionine-dependent methyltransferases superfamily protein	-2.66564	0.0267757	1.22601	0.306056	3.89165	0	Chr07 - Nodari et al. 1993
Chr02	Phvul.002G225600	0	-3.52124	0.000593421	0.364929	0.852921	3.88617	GO:0055114,GO:0004097,GO:0016491,GO:0008152	Chr02 - Nodari et al. 1993
Chr05	Phvul.005G047900	Plant protein of unknown function (DUF946)	-3.0883	6.73631e-06	0.633709	0.284976	3.72201	0	Chr05 - Nodari et al. 1993
Chr07	Phvul.007G040400	Leucine-rich repeat protein kinase family protein	-5.35827	0.0344952	-1.78007	0.500383	3.5782	GO:0005515,GO:0006468,GO:0004672	Chr07 - Nodari et al. 1993
Chr05	Phvul.005G036200	0	-5.44723	1.092e-05	-1.89395	0.299563	3.55328	0	Chr05 - Nodari et al. 1993
Chr02	Phvul.002G245200	Carbohydrate-binding X8 domain superfamily protein	-5.67128	0.00754632	-2.21529	0.586664	3.45599	0	Chr02 - Nodari et al. 1993
Chr02	Phvul.002G239200	Protein of unknown function (DUF688)	-5.14061	0.000398663	-1.92679	0.234746	3.21382	0	Chr02 - Nodari et al. 1993
Chr09	Phvul.009G108400	Major facilitator superfamily protein	-2.40627	0.00892231	0.753714	0.499326	3.15998	GO:0055085,GO:0016021,GO:0016020,GO:0006810,GO:0005215	Chr09 - Nodari et al. 1993
Chr05	Phvul.005G036600	Leucine-rich repeat (LRR) family protein	-5.3434	1.10703e-05	-2.26092	0.384382	3.08248	GO:0005515	Chr05 - Nodari et al. 1993
Chr02	Phvul.002G207400	Bifunctional inhibitor/lipid-transfer protein/seed storage 2S albumin superfamily protein	-2.15187	0.00369048	0.832646	0.317265	2.98452	0	Chr02 - Nodari et al. 1993
Chr07	Phvul.007G021100	Tetratricopeptide repeat (TPR)-like superfamily protein	-5.88833	2.48099e-07	-2.91312	0.071789	2.97522	0	Chr07 - Nodari et al. 1993
Chr07	Phvul.007G041300	0	-4.70623	8.65395e-05	-1.73451	0.186085	2.97172	0	Chr07 - Nodari et al. 1993
Chr05	Phvul.005G093400	disease resistance protein (TIR-NBS-LRR class)	-3.62518	0.0217076	-0.992586	NA	2.6326	0	Chr05 - Nodari et al. 1993
Chr09	Phvul.009G109600	Integrase-type DNA-binding superfamily protein	-3.53132	0.0195528	-1.00193	NA	2.52938	GO:0006355,GO:0003700	Chr09 - Nodari et al. 1993
Chr02	Phvul.002G257600	0	-6.43773	0.00328006	-3.9875	0.0739367	2.45023	0	Chr02 - Nodari et al. 1993
Chr05	Phvul.005G061700	0	-2.36468	0.0151907	0.0584671	0.988016	2.42314	0	Chr05 - Nodari et al. 1993
Chr02	Phvul.002G229100	basic helix-loop-helix (bHLH) DNA-binding superfamily protein	-2.5877	0.0113725	-0.164583	0.87058	2.42311	GO:0046983,GO:0003677	Chr02 - Nodari et al. 1993
Chr09	Phvul.009G052200	IQ-domain 21	-5.16333	0.000416894	-2.74357	0.0741041	2.41975	GO:0005515	Chr09 - Nodari et al. 1993
Chr09	Phvul.009G095900	1-deoxy-D-xylulose 5-phosphate synthase 3	-2.16095	0.00204653	0.150088	0.853146	2.31104	GO:0008152,GO:0003824,GO:0016114,GO:0008661	Chr09 - Nodari et al. 1993
Chr05	Phvul.005G064400	Carbohydrate-binding X8 domain superfamily protein	-5.58681	0.0390305	-3.31445	0.265729	2.27236	0	Chr05 - Nodari et al. 1993
Chr05	Phvul.005G060700	interactor of constitutive active rops 1	-4.02573	4.25579e-07	-1.75961	0.133767	2.26611	0	Chr05 - Nodari et al. 1993
Chr02	Phvul.002G232600	HAESA-like 1	-2.86894	0.00385638	-0.626339	0.72891	2.2426	GO:0005515,GO:0006468,GO:0005524,GO:0004672	Chr02 - Nodari et al. 1993
Chr02	Phvul.002G263600	Tetratricopeptide repeat (TPR)-like superfamily protein	-1.96529	0.00121502	0.231598	0.573368	2.19689	0	Chr02 - Nodari et al. 1993
Chr05	Phvul.005G083700	protochlorophyllide oxidoreductase A	-3.67946	8.87663e-07	-1.65563	0.161578	2.02383	GO:0016491,GO:0008152	Chr05 - Nodari et al. 1993
Chr02	Phvul.002G211000	arabinogalactan protein 1	-1.76321	0.0481651	0.181234	0.950412	1.94444	0	Chr02 - Nodari et al. 1993
Chr05	Phvul.005G080600	gamma-glutamyl hydrolase 1	-2.17037	0.000564096	-0.285803	0.797458	1.88457	GO:0016787,GO:0006541,GO:0008242,GO:0003824	Chr05 - Nodari et al. 1993
Chr02	Phvul.002G269300	Histone superfamily protein	-1.63787	2.45863e-05	0.154151	0.79939	1.79202	GO:0003677,GO:0000786	Chr02 - Nodari et al. 1993
Chr09	Phvul.009G064900	photosystem I light harvesting complex gene 5	-2.36813	0.0131208	-0.619882	0.547169	1.74825	GO:0016020,GO:0009765	Chr09 - Nodari et al. 1993
Chr09	Phvul.009G084700	F-box family protein	-2.28002	0.021965	-0.554249	0.716935	1.72578	GO:0005515	Chr09 - Nodari et al. 1993
Chr05	Phvul.005G081500	pathogenesis-related family protein	-2.41781	0.000226224	-0.795439	0.179939	1.62238	0	Chr05 - Nodari et al. 1993
Chr07	Phvul.007G020900	indeterminate(ID)-domain 4	-1.67986	0.000132988	-0.0804651	0.909651	1.59939	0	Chr07 - Nodari et al. 1993
Chr02	Phvul.002G263000	RING-H2 finger A2A	-6.80791	0.000521977	-5.24036	0.111046	1.56755	GO:0008270,GO:0005515	Chr02 - Nodari et al. 1993
Chr09	Phvul.009G055600	Nucleotide-diphospho-sugar transferases superfamily protein	-3.2922	0.0188411	-1.75847	0.100059	1.53373	GO:0016757	Chr09 - Nodari et al. 1993
Chr05	Phvul.005G043500	ATP-citrate lyase A-2	-2.32656	0.01506	-0.839293	0.0490926	1.48727	0	Chr05 - Nodari et al. 1993
Chr07	Phvul.007G017300	Transducin/WD40 repeat-like superfamily protein	-1.58336	0.000269948	-0.0973756	0.830238	1.48599	GO:0005515	Chr07 - Nodari et al. 1993
Chr05	Phvul.005G063200	cytochrome P450, family 72, subfamily A, polypeptide 15	-1.59091	0.0226706	-0.228838	0.698407	1.36208	GO:0055114,GO:0020037,GO:0016705,GO:0005506	Chr05 - Nodari et al. 1993
Chr07	Phvul.007G038000	Heavy metal transport/detoxification superfamily protein	-2.18752	0.00296553	-0.896649	0.372583	1.29087	GO:0046872,GO:0030001	Chr07 - Nodari et al. 1993
Chr05	Phvul.005G064500	Chalcone-flavanone isomerase family protein	-2.17776	0.0453077	-0.922359	0.160563	1.2554	GO:0016872	Chr05 - Nodari et al. 1993
Chr05	Phvul.005G045400	P-loop containing nucleoside triphosphate hydrolases superfamily protein	-2.47715	0.00122255	-1.23091	0.0115891	1.24624	GO:0016787,GO:0005524,GO:0003677	Chr05 - Nodari et al. 1993
Chr05	Phvul.005G051800	Aldolase-type TIM barrel family protein	-1.84397	0.000319307	-0.705017	NA	1.13896	GO:0016491	Chr05 - Nodari et al. 1993
Chr05	Phvul.005G047500	Protein of unknown function (DUF620)	-2.66859	0.000516936	-1.59559	0.0500369	1.07299	0	Chr05 - Nodari et al. 1993
Chr07	Phvul.007G032600	phosphatidic acid phosphatase 1	-1.78148	0.0298402	-0.715082	0.264083	1.0664	0	Chr07 - Nodari et al. 1993
Chr09	Phvul.009G108800	tonoplast intrinsic protein 4;1	-1.7908	0.000907476	-0.757483	0.0172755	1.03332	GO:0016020,GO:0006810,GO:0005215	Chr09 - Nodari et al. 1993
Chr07	Phvul.007G019300	hydroxypyruvate reductase	-1.54505	0.00375885	-0.611047	0.537297	0.934	GO:0055114,GO:0004616,GO:0051287,GO:0016616,GO:0008152	Chr07 - Nodari et al. 1993
Chr05	Phvul.005G061801	0	-2.14502	0.0208654	-1.23821	0.323375	0.906804	0	Chr05 - Nodari et al. 1993
Chr02	Phvul.002G224200	STRUBBELIG-receptor family 3	-2.83512	0.0445758	-1.92886	0.0973653	0.906261	GO:0006468,GO:0004672	Chr02 - Nodari et al. 1993
Chr05	Phvul.005G070200	pfkB-like carbohydrate kinase family protein	-1.55616	0.0226884	-0.680803	0.505178	0.875355	0	Chr05 - Nodari et al. 1993
Chr09	Phvul.009G029200	Sec14p-like phosphatidylinositol transfer family protein	-4.48326	2.14093e-06	-3.66827	NA	0.814989	0	Chr09 - Nodari et al. 1993
Chr05	Phvul.005G069300	0	-2.46641	0.00703119	-1.68014	0.0684199	0.786279	0	Chr05 - Nodari et al. 1993
Chr07	Phvul.007G055900	photosystem I subunit D-2	-2.06252	8.64564e-05	-1.4137	0.00650726	0.648814	GO:0015979,GO:0009538,GO:0009522	Chr07 - Nodari et al. 1993
Chr05	Phvul.005G058900	Galactose oxidase/kelch repeat superfamily protein	-1.76345	0.0493278	-1.14622	0.0746593	0.617232	GO:0005515	Chr05 - Nodari et al. 1993
Chr02	Phvul.002G261800	0	-3.07997	0.000303102	-3.67869	0.0549435	0.598717	GO:0005975,GO:0004553,GO:0051015,GO:0007015	Chr02 - Nodari et al. 1993
Chr02	Phvul.002G247200	protein containing PDZ domain, a K-box domain, and a TPR region	-2.36306	3.9919e-05	-1.83276	NA	0.530293	0	Chr02 - Nodari et al. 1993
Chr05	Phvul.005G050700	Phosphoglycerate kinase family protein	-1.78274	1.24896e-05	-1.34317	0.110991	0.439578	GO:0006096,GO:0004618	Chr05 - Nodari et al. 1993
Chr09	Phvul.009G095000	alpha/beta-Hydrolases superfamily protein	-2.8275	0.000678357	-2.40304	0.144212	0.424463	0	Chr09 - Nodari et al. 1993
Chr02	Phvul.002G253700	photosystem II BY	-1.884	6.61934e-05	-1.4679	0.0835305	0.416095	GO:0030145,GO:0016021,GO:0015979,GO:0009523	Chr02 - Nodari et al. 1993
Chr02	Phvul.002G218200	Protein of unknown function (DUF1218)	-2.59356	0.0452224	-2.97959	0.520769	0.386025	0	Chr02 - Nodari et al. 1993
Chr02	Phvul.002G254100	Protein of unknown function (DUF630 and DUF632)	-1.66789	0.0336758	-2.01519	0.241711	0.347301	0	Chr02 - Nodari et al. 1993
Chr09	Phvul.009G093100	TPX2 (targeting protein for Xklp2) protein family	-1.63309	0.0114456	-1.33264	0.0565774	0.300447	0	Chr09 - Nodari et al. 1993
Chr07	Phvul.007G031500	Protein of unknown function (DUF1218)	-1.6437	5.81361e-05	-1.45285	0.143785	0.190848	0	Chr07 - Nodari et al. 1993
Chr02	Phvul.002G247500	Protein of Unknown Function (DUF239)	-1.54718	0.000522228	-1.40454	0.0100111	0.142642	0	Chr02 - Nodari et al. 1993
Chr05	Phvul.005G049000	Uncharacterized conserved protein (DUF2358)	-2.32303	0.00475737	-2.21018	0.0866107	0.112843	0	Chr05 - Nodari et al. 1993
Chr09	Phvul.009G092700	0	-2.24175	0.00138568	-2.13468	0.0939923	0.107072	0	Chr09 - Nodari et al. 1993
Chr05	Phvul.005G031500	NAD(P)-binding Rossmann-fold superfamily protein	-1.5893	2.66797e-08	-1.49237	0.0379085	0.0969283	0	Chr05 - Nodari et al. 1993
Chr05	Phvul.005G094300	Protein kinase superfamily protein	-1.52995	1.91634e-09	-1.43504	0.000261503	0.0949134	GO:0006468,GO:0005524,GO:0004672	Chr05 - Nodari et al. 1993
Chr07	Phvul.007G006600	Transketolase	-1.7899	3.45162e-09	-1.70571	0.0785716	0.0841827	GO:0008152,GO:0003824	Chr07 - Nodari et al. 1993
Chr07	Phvul.007G057000	with no lysine (K) kinase 1	-1.93428	6.34684e-05	-1.85222	0.0653563	0.0820572	GO:0006468,GO:0005524,GO:0004672	Chr07 - Nodari et al. 1993
Chr05	Phvul.005G014200	NB-ARC domain-containing disease resistance protein	-1.01962	0.430251	-8.31181	2.82038e-09	7.29219	GO:0043531	Chr05 - Nodari et al. 1993
Chr05	Phvul.005G058600	MLP-like protein 43	4.19417	NA	-2.73394	0.0165052	6.92811	GO:0009607,GO:0006952	Chr05 - Nodari et al. 1993
Chr07	Phvul.007G051300	cysteine-rich RLK (RECEPTOR-like protein kinase) 25	0.490238	0.80343	-5.54293	0.0111288	6.03316	GO:0006468,GO:0005524,GO:0004672	Chr07 - Nodari et al. 1993
Chr07	Phvul.007G024800	Major facilitator superfamily protein	1.05035	0.149792	-4.97751	1.24065e-12	6.02786	0	Chr07 - Nodari et al. 1993
Chr05	Phvul.005G097600	plasmodesmata callose-binding protein 5	1.33183	0.122163	-3.99242	0.0167708	5.32425	0	Chr05 - Nodari et al. 1993
Chr07	Phvul.007G030300	receptor serine/threonine kinase, putative	-1.31985	0.0121664	-6.34401	8.21972e-07	5.02417	GO:0006468,GO:0005524,GO:0004672	Chr07 - Nodari et al. 1993
Chr05	Phvul.005G078400	Leucine-rich repeat transmembrane protein kinase	-0.63022	0.593802	-5.25206	7.00516e-20	4.62184	GO:0006468,GO:0004672	Chr05 - Nodari et al. 1993
Chr05	Phvul.005G030500	disease resistance protein (TIR-NBS-LRR class), putative	0.110889	0.924908	-4.24297	8.21972e-07	4.35386	GO:0007165,GO:0005515,GO:0043531	Chr05 - Nodari et al. 1993
Chr05	Phvul.005G032500	Disease resistance-responsive (dirigent-like protein) family protein	-8.65456	NA	-4.32213	0.0484258	4.33242	0	Chr05 - Nodari et al. 1993
Chr07	Phvul.007G030900	Protein kinase superfamily protein	-0.322391	0.534484	-4.44044	3.22884e-14	4.11805	GO:0006468,GO:0005524,GO:0004672	Chr07 - Nodari et al. 1993
Chr09	Phvul.009G075000	myb domain protein 84	0.0796417	0.945568	-3.97827	0.00141447	4.05791	0	Chr09 - Nodari et al. 1993
Chr05	Phvul.005G087400	MYB-like 102	0.472416	0.591873	-3.56495	0.00154381	4.03737	0	Chr05 - Nodari et al. 1993
Chr05	Phvul.005G030100	annexin 8	-3.34897	0.0608607	-7.22445	1.30668e-07	3.87549	GO:0005544,GO:0005509	Chr05 - Nodari et al. 1993
Chr09	Phvul.009G044400	O-methyltransferase 1	-1.26947	0.0064592	-5.07153	1.38009e-23	3.80206	GO:0046983,GO:0008171	Chr09 - Nodari et al. 1993
Chr09	Phvul.009G040700	ATP binding cassette subfamily B19	-1.53011	0.220156	-5.20659	0.000758594	3.67647	GO:0016887,GO:0005524,GO:0055085,GO:0042626,GO:0016021,GO:0006810	Chr09 - Nodari et al. 1993
Chr07	Phvul.007G012700	high-mobility group box 6	0.982305	0.0839944	-2.60256	2.85986e-05	3.58487	0	Chr07 - Nodari et al. 1993
Chr02	Phvul.002G255300	0	-1.46188	0.00118966	-4.88803	1.87548e-09	3.42615	0	Chr02 - Nodari et al. 1993
Chr02	Phvul.002G254700	VQ motif-containing protein	1.07207	0.000930727	-2.34401	5.23917e-07	3.41608	0	Chr02 - Nodari et al. 1993
Chr05	Phvul.005G015100	cysteine-rich RLK (RECEPTOR-like protein kinase) 10	-0.266132	0.81275	-3.66017	0.000607215	3.39404	GO:0004674,GO:0006468,GO:0004672	Chr05 - Nodari et al. 1993
Chr05	Phvul.005G030900	S-locus lectin protein kinase family protein	-0.709708	0.157439	-4.03313	3.54647e-18	3.32343	GO:0048544,GO:0006468,GO:0004672	Chr05 - Nodari et al. 1993
Chr02	Phvul.002G204500	nodulin MtN21 /EamA-like transporter family protein	-0.14705	0.874505	-3.38851	2.47438e-07	3.24146	GO:0016021,GO:0016020,GO:0022857	Chr02 - Nodari et al. 1993
Chr09	Phvul.009G065100	Tetratricopeptide repeat (TPR)-like superfamily protein	-0.138007	0.897273	-3.23466	0.000350214	3.09666	0	Chr09 - Nodari et al. 1993
Chr09	Phvul.009G026475	0	-0.0535811	0.961409	-3.07647	0.0443377	3.02289	0	Chr09 - Nodari et al. 1993
Chr05	Phvul.005G066000	D-mannose binding lectin protein with Apple-like carbohydrate-binding domain	0.72248	0.595509	-2.26074	0.00187166	2.98322	0	Chr05 - Nodari et al. 1993
Chr09	Phvul.009G113200	0	-1.3185	0.108705	-4.20848	0.00659037	2.88999	0	Chr09 - Nodari et al. 1993
Chr02	Phvul.002G239400	Leucine-rich repeat protein kinase family protein	0.00664694	0.989772	-2.8706	1.26155e-05	2.87724	GO:0005515,GO:0006468,GO:0004672	Chr02 - Nodari et al. 1993
Chr07	Phvul.007G008500	Chalcone-flavanone isomerase family protein	-0.968171	0.0474102	-3.72966	2.47575e-44	2.76149	GO:0016872	Chr07 - Nodari et al. 1993
Chr02	Phvul.002G239300	Granulin repeat cysteine protease family protein	0.229129	0.900145	-2.48605	0.0391506	2.71518	GO:0008234,GO:0006508	Chr02 - Nodari et al. 1993
Chr07	Phvul.007G049900	cysteine-rich RLK (RECEPTOR-like protein kinase) 29	-1.15921	0.0628606	-3.83913	2.17376e-09	2.67992	GO:0006468,GO:0004672	Chr07 - Nodari et al. 1993
Chr02	Phvul.002G214100	Class I glutamine amidotransferase-like superfamily protein	0.341348	0.39637	-2.21423	0.000494619	2.55558	0	Chr02 - Nodari et al. 1993
Chr05	Phvul.005G091200	galacturonosyltransferase 12	-5.39546	NA	-2.8663	0.0127036	2.52916	GO:0016757,GO:0047262	Chr05 - Nodari et al. 1993
Chr09	Phvul.009G030700	Major facilitator superfamily protein	-0.0591762	0.905403	-2.58691	6.82811e-05	2.52773	GO:0055085,GO:0016021	Chr09 - Nodari et al. 1993
Chr07	Phvul.007G039200	UDP-Glycosyltransferase superfamily protein	-0.809775	0.063795	-3.27038	5.86477e-17	2.4606	GO:0016758,GO:0008152	Chr07 - Nodari et al. 1993
Chr09	Phvul.009G053300	CCT motif family protein	-0.780625	0.225544	-3.21639	3.48437e-07	2.43576	GO:0005515	Chr09 - Nodari et al. 1993
Chr05	Phvul.005G048900	zinc transporter 1 precursor	0.908099	0.662657	-1.51291	0.00229353	2.42101	GO:0055085,GO:0046873,GO:0030001,GO:0016020	Chr05 - Nodari et al. 1993
Chr02	Phvul.002G264500	0	-0.904691	0.0217244	-3.30219	5.20882e-16	2.3975	0	Chr02 - Nodari et al. 1993
Chr09	Phvul.009G047866	oligopeptide transporter 1	-1.47726	8.14944e-06	-3.84312	1.68623e-08	2.36586	GO:0055085	Chr09 - Nodari et al. 1993
Chr07	Phvul.007G009100	3-ketoacyl-CoA synthase 19	-0.622097	NA	-2.98477	0.000563829	2.36267	GO:0016747,GO:0008610,GO:0016020,GO:0006633	Chr07 - Nodari et al. 1993
Chr05	Phvul.005G016500	disease resistance protein (TIR-NBS-LRR class), putative	0.615234	0.0404859	-1.73347	0.000199505	2.3487	GO:0007165,GO:0005515,GO:0043531	Chr05 - Nodari et al. 1993
Chr09	Phvul.009G028700	acetyl-CoA carboxylase 1	-0.681701	0.0422786	-3.01185	1.29392e-11	2.33015	GO:0006633,GO:0005524,GO:0003989	Chr09 - Nodari et al. 1993
Chr07	Phvul.007G054400	alpha/beta-Hydrolases superfamily protein	-0.873533	0.0240703	-3.19162	2.53005e-15	2.31809	0	Chr07 - Nodari et al. 1993
Chr07	Phvul.007G053500	Glycoprotein membrane precursor GPI-anchored	-7.11584	0.148529	-4.79892	0.00908392	2.31692	0	Chr07 - Nodari et al. 1993
Chr09	Phvul.009G063700	0	-2.76145	0.187157	-5.07462	0.0163703	2.31317	0	Chr09 - Nodari et al. 1993
Chr09	Phvul.009G071100	Galactose oxidase/kelch repeat superfamily protein	-0.861003	0.378804	-3.16265	2.27021e-08	2.30165	GO:0005515	Chr09 - Nodari et al. 1993
Chr05	Phvul.005G070900	Dynein light chain type 1 family protein	0.003897	0.997785	-2.25949	0.0174	2.26338	GO:0007017,GO:0005875	Chr05 - Nodari et al. 1993
Chr02	Phvul.002G259200	Melibiase family protein	0.0327296	0.939501	-2.22481	0.00393161	2.25754	0	Chr02 - Nodari et al. 1993
Chr07	Phvul.007G054700	0	-0.599538	0.190851	-2.7173	5.34897e-07	2.11776	0	Chr07 - Nodari et al. 1993
Chr09	Phvul.009G085000	Ankyrin repeat family protein	-1.36336	0.00508725	-3.46742	6.20795e-12	2.10406	0	Chr09 - Nodari et al. 1993
Chr05	Phvul.005G026300	Lateral root primordium (LRP) protein-related	-0.90265	0.633574	-2.98031	0.017402	2.07766	0	Chr05 - Nodari et al. 1993
Chr07	Phvul.007G033800	Aldolase superfamily protein	-0.993999	0.0122202	-3.03441	4.24416e-12	2.04041	GO:0006096,GO:0004332	Chr07 - Nodari et al. 1993
Chr07	Phvul.007G008600	Chalcone-flavanone isomerase family protein	-0.429656	0.35482	-2.44251	1.01563e-06	2.01285	GO:0016872	Chr07 - Nodari et al. 1993
Chr05	Phvul.005G061200	Arabidopsis thaliana gibberellin 2-oxidase 1	0.271061	0.818407	-1.7307	0.0162599	2.00176	GO:0055114,GO:0016491	Chr05 - Nodari et al. 1993
Chr07	Phvul.007G026200	0	-0.556309	0.553709	-2.53805	0.000553444	1.98174	0	Chr07 - Nodari et al. 1993
Chr05	Phvul.005G045900	DNA glycosylase superfamily protein	-0.579202	0.482628	-2.53609	6.71312e-05	1.95689	GO:0008725,GO:0006284	Chr05 - Nodari et al. 1993
Chr05	Phvul.005G095800	tetratricopetide-repeat thioredoxin-like 3	-1.17502	0.0293434	-3.13189	0.00171254	1.95687	GO:0045454,GO:0005515	Chr05 - Nodari et al. 1993
Chr05	Phvul.005G093900	0	-1.66929	0.177441	-3.58902	7.21518e-05	1.91972	0	Chr05 - Nodari et al. 1993
Chr09	Phvul.009G029000	Phosphoglycerate mutase family protein	-1.14897	0.0876319	-3.0573	8.95847e-10	1.90833	GO:0016868,GO:0006096,GO:0004619	Chr09 - Nodari et al. 1993
Chr05	Phvul.005G069000	Domain of unknown function (DUF966)	-0.51159	0.473663	-2.41637	0.00251085	1.90478	0	Chr05 - Nodari et al. 1993
Chr09	Phvul.009G069000	Cyclin A3;1	-1.58326	0.509048	-3.4727	0.0316836	1.88944	GO:0005634	Chr09 - Nodari et al. 1993
Chr02	Phvul.002G234800	FAD-binding Berberine family protein	-1.13803	0.0142821	-2.99584	3.51435e-23	1.85781	GO:0055114,GO:0050660,GO:0016491	Chr02 - Nodari et al. 1993
Chr02	Phvul.002G257500	0	-0.865738	0.0684714	-2.6929	8.57041e-20	1.82716	0	Chr02 - Nodari et al. 1993
Chr02	Phvul.002G228400	heat shock transcription factor B2A	-0.456622	0.441146	-2.26225	3.41493e-05	1.80562	GO:0043565,GO:0006355,GO:0005634,GO:0003700	Chr02 - Nodari et al. 1993
Chr07	Phvul.007G041000	Plant basic secretory protein (BSP) family protein	-0.862649	0.021957	-2.64602	1.88253e-17	1.78337	0	Chr07 - Nodari et al. 1993
Chr05	Phvul.005G088800	receptor kinase 3	-1.0694	0.0431218	-2.84925	2.04902e-06	1.77985	GO:0004674,GO:0048544,GO:0006468,GO:0004672	Chr05 - Nodari et al. 1993
Chr09	Phvul.009G057000	0	-0.115024	0.911515	-1.89308	0.00252361	1.77806	0	Chr09 - Nodari et al. 1993
Chr05	Phvul.005G089000	basic helix-loop-helix (bHLH) DNA-binding superfamily protein	-0.060905	0.889345	-1.83045	0.0312656	1.76954	0	Chr05 - Nodari et al. 1993
Chr02	Phvul.002G235900	acyl-activating enzyme 18	-0.639612	0.164536	-2.30813	4.46074e-06	1.66851	GO:0008152,GO:0003824	Chr02 - Nodari et al. 1993
Chr07	Phvul.007G050600	cysteine-rich RLK (RECEPTOR-like protein kinase) 10	-0.284316	0.466385	-1.94286	9.60394e-08	1.65854	GO:0006468,GO:0004672	Chr07 - Nodari et al. 1993
Chr07	Phvul.007G039800	GroES-like zinc-binding alcohol dehydrogenase family protein	-0.991658	0.0554114	-2.63473	0.000754955	1.64308	GO:0055114,GO:0016491,GO:0008270	Chr07 - Nodari et al. 1993
Chr09	Phvul.009G059600	ornithine carbamoyltransferase	-1.27328	8.0585e-11	-2.89998	1.72864e-31	1.62671	GO:0016743,GO:0006520,GO:0016597	Chr09 - Nodari et al. 1993
Chr05	Phvul.005G059000	NAC (No Apical Meristem) domain transcriptional regulator superfamily protein	-0.957354	0.0138999	-2.58362	5.2123e-07	1.62627	GO:0006355,GO:0003677	Chr05 - Nodari et al. 1993
Chr05	Phvul.005G099100	RHO-related protein from plants 2	-2.96063	0.0690088	-4.58577	0.00291964	1.62515	GO:0007264,GO:0005525	Chr05 - Nodari et al. 1993
Chr05	Phvul.005G051900	S-adenosyl-L-methionine-dependent methyltransferases superfamily protein	0.0110552	0.988874	-1.56246	0.000262756	1.57352	GO:0008171	Chr05 - Nodari et al. 1993
Chr05	Phvul.005G052200	Nucleotide/sugar transporter family protein	-0.613928	0.0653583	-2.18481	3.87221e-11	1.57088	0	Chr05 - Nodari et al. 1993
Chr02	Phvul.002G238000	0	-0.502364	0.177696	-2.04979	2.53493e-13	1.54743	0	Chr02 - Nodari et al. 1993
Chr09	Phvul.009G114400	Leucine-rich repeat transmembrane protein kinase family protein	-0.920396	0.334094	-2.46592	4.19673e-07	1.54552	GO:0006468,GO:0005524,GO:0004672	Chr09 - Nodari et al. 1993
Chr05	Phvul.005G090700	kinesin 3	-0.155944	0.823032	-1.66127	2.31989e-07	1.50533	GO:0008017,GO:0007018,GO:0005524,GO:0003777,GO:0005871	Chr05 - Nodari et al. 1993
Chr09	Phvul.009G071300	autoinhibited Ca2+-ATPase 1	-0.466374	0.111003	-1.95883	1.1494e-05	1.49245	GO:0005516,GO:0046872,GO:0000166	Chr09 - Nodari et al. 1993
Chr05	Phvul.005G080700	gamma-glutamyl hydrolase 2	-1.16821	0.00507217	-2.6354	5.244e-07	1.4672	GO:0016787,GO:0006541,GO:0008242,GO:0003824	Chr05 - Nodari et al. 1993
Chr09	Phvul.009G039900	Major facilitator superfamily protein	-0.721184	0.228675	-2.18602	0.0100444	1.46484	0	Chr09 - Nodari et al. 1993
Chr09	Phvul.009G054900	F-box family protein	-0.301331	0.475914	-1.76217	1.41194e-06	1.46083	GO:0005515	Chr09 - Nodari et al. 1993
Chr09	Phvul.009G048800	YELLOW STRIPE like 3	-1.33343	1.61158e-07	-2.78935	1.00099e-08	1.45592	GO:0055085	Chr09 - Nodari et al. 1993
Chr05	Phvul.005G031100	ARM repeat superfamily protein	-0.277316	0.473665	-1.72304	1.92848e-06	1.44572	0	Chr05 - Nodari et al. 1993
Chr07	Phvul.007G031000	Protein kinase superfamily protein	-1.19796	0.010869	-2.64074	9.21823e-11	1.44278	GO:0006468,GO:0005524,GO:0004672	Chr07 - Nodari et al. 1993
Chr02	Phvul.002G262100	aspartate aminotransferase	-0.55451	0.259138	-1.96882	1.53145e-08	1.41431	0	Chr02 - Nodari et al. 1993
Chr09	Phvul.009G112200	Protein kinase family protein with leucine-rich repeat domain	-0.120405	0.724952	-1.5138	0.000362781	1.39339	GO:0005515,GO:0006468,GO:0005524,GO:0004672	Chr09 - Nodari et al. 1993
Chr09	Phvul.009G028500	sulfate transporter 1;3	-0.552732	0.090613	-1.94476	1.38517e-12	1.39203	GO:0016021,GO:0015116,GO:0008272,GO:0055085,GO:0016020,GO:0008271	Chr09 - Nodari et al. 1993
Chr05	Phvul.005G062200	Tetratricopeptide repeat (TPR)-like superfamily protein	-1.86269	0.204016	-3.25199	0.00091042	1.3893	0	Chr05 - Nodari et al. 1993
Chr07	Phvul.007G050800	cysteine-rich RLK (RECEPTOR-like protein kinase) 25	-0.646339	0.0240118	-2.02835	0.00023503	1.38201	0	Chr07 - Nodari et al. 1993
Chr05	Phvul.005G025600	Thioredoxin z	-0.386511	0.171119	-1.76226	0.000181185	1.37575	GO:0045454,GO:0015035,GO:0006662	Chr05 - Nodari et al. 1993
Chr09	Phvul.009G049000	Ypt/Rab-GAP domain of gyp1p superfamily protein	-0.279519	0.190984	-1.6476	1.80083e-09	1.36808	0	Chr09 - Nodari et al. 1993
Chr05	Phvul.005G079733	Leucine-rich repeat transmembrane protein kinase	-1.19106	0.00130364	-2.55272	4.04372e-15	1.36167	GO:0006468,GO:0005524,GO:0004672	Chr05 - Nodari et al. 1993
Chr05	Phvul.005G096200	TRICHOME BIREFRINGENCE-LIKE 39	-0.237673	0.38872	-1.59876	0.0010194	1.36108	0	Chr05 - Nodari et al. 1993
Chr09	Phvul.009G087000	0	-0.479135	0.162224	-1.83495	1.46891e-05	1.35581	0	Chr09 - Nodari et al. 1993
Chr09	Phvul.009G076700	heat shock protein 70	-1.10499	0.00110808	-2.45596	1.66642e-10	1.35097	0	Chr09 - Nodari et al. 1993
Chr07	Phvul.007G042600	Protein of unknown function (DUF620)	-0.534267	0.0620776	-1.87943	0.034459	1.34516	0	Chr07 - Nodari et al. 1993
Chr05	Phvul.005G021900	MATE efflux family protein	-1.076	0.497592	-2.39997	0.00891277	1.32397	GO:0055085,GO:0016020,GO:0015297,GO:0015238,GO:0006855	Chr05 - Nodari et al. 1993
Chr05	Phvul.005G023500	Copper amine oxidase family protein	-1.27813	0.000632626	-2.59705	1.08823e-17	1.31891	GO:0055114,GO:0048038,GO:0009308,GO:0008131,GO:0005507	Chr05 - Nodari et al. 1993
Chr09	Phvul.009G055900	metalloendopeptidases;zinc ion binding	-0.412812	0.167266	-1.72484	3.9354e-06	1.31202	GO:0016020,GO:0007155,GO:0006508,GO:0004222	Chr09 - Nodari et al. 1993
Chr02	Phvul.002G218000	Sulfite exporter TauE/SafE family protein	-1.00949	0.0442141	-2.314	0.000504669	1.3045	GO:0016021	Chr02 - Nodari et al. 1993
Chr07	Phvul.007G007200	0	-1.72315	0.256156	-3.02638	1.35143e-05	1.30324	0	Chr07 - Nodari et al. 1993
Chr02	Phvul.002G239500	Xanthine/uracil permease family protein	-2.49355	0.159606	-3.79417	0.00465509	1.30062	GO:0055085,GO:0016020,GO:0006810,GO:0005215	Chr02 - Nodari et al. 1993
Chr09	Phvul.009G048000	senescence-associated E3 ubiquitin ligase 1	-0.805019	0.0228845	-2.10507	2.35229e-07	1.30005	GO:0005515,GO:0016567,GO:0004842	Chr09 - Nodari et al. 1993
Chr07	Phvul.007G031800	trehalose phosphatase/synthase 5	-1.47046	0.0169794	-2.7549	7.03999e-11	1.28444	GO:0005992,GO:0003824	Chr07 - Nodari et al. 1993
Chr09	Phvul.009G077200	PYR1-like 2	-0.71012	0.124114	-1.97822	0.000400073	1.2681	0	Chr09 - Nodari et al. 1993
Chr09	Phvul.009G100900	H(+)-ATPase 5	-0.402328	0.571617	-1.65409	3.23836e-09	1.25176	GO:0046872,GO:0000166	Chr09 - Nodari et al. 1993
Chr09	Phvul.009G094500	0	-1.23999	0.00198792	-2.48737	0.000434832	1.24737	0	Chr09 - Nodari et al. 1993
Chr09	Phvul.009G048500	Metal-dependent protein hydrolase	-0.357065	0.499435	-1.60354	0.00751961	1.24648	0	Chr09 - Nodari et al. 1993
Chr07	Phvul.007G027000	Integrase-type DNA-binding superfamily protein	-0.893335	0.103082	-2.13121	0.000173622	1.23787	GO:0006355,GO:0003700	Chr07 - Nodari et al. 1993
Chr09	Phvul.009G063600	alpha/beta-Hydrolases superfamily protein	-0.514386	0.204926	-1.73546	7.24924e-08	1.22107	0	Chr09 - Nodari et al. 1993
Chr05	Phvul.005G053800	Pentatricopeptide repeat (PPR) superfamily protein	-0.795375	0.0556195	-2.01056	0.000283099	1.21519	0	Chr05 - Nodari et al. 1993
Chr02	Phvul.002G257100	alpha/beta-Hydrolases superfamily protein	-0.950876	0.0320789	-2.15876	2.62029e-07	1.20789	0	Chr02 - Nodari et al. 1993
Chr07	Phvul.007G040100	Reticulon family protein	-0.470317	0.274331	-1.67093	1.42501e-06	1.20062	0	Chr07 - Nodari et al. 1993
Chr02	Phvul.002G237900	acyl-activating enzyme 18	-0.578619	0.268997	-1.77624	3.15381e-05	1.19762	GO:0008152,GO:0003824	Chr02 - Nodari et al. 1993
Chr02	Phvul.002G257000	leucine-rich repeat transmembrane protein kinase family protein	-0.788046	0.0195639	-1.94476	0.0011873	1.15671	GO:0005515,GO:0006468,GO:0005524,GO:0004672	Chr02 - Nodari et al. 1993
Chr05	Phvul.005G070000	pfkB-like carbohydrate kinase family protein	-1.18074	0.00548473	-2.32612	4.78211e-12	1.14538	0	Chr05 - Nodari et al. 1993
Chr09	Phvul.009G064300	BRI1 kinase inhibitor 1	-0.636878	0.0274054	-1.74618	0.0287082	1.1093	0	Chr09 - Nodari et al. 1993
Chr02	Phvul.002G206200	Mitochondrial substrate carrier family protein	-1.25436	0.013652	-2.33334	0.000366146	1.07898	0	Chr02 - Nodari et al. 1993
Chr02	Phvul.002G207800	Polymerase/histidinol phosphatase-like	-0.537034	0.299322	-1.61068	0.00601365	1.07365	GO:0003824	Chr02 - Nodari et al. 1993
Chr05	Phvul.005G062500	glucan synthase-like 4	-0.752377	0.16714	-1.79308	0.000122938	1.0407	GO:0016020,GO:0006075,GO:0003843,GO:0000148	Chr05 - Nodari et al. 1993
Chr02	Phvul.002G239700	RING/FYVE/PHD zinc finger superfamily protein	-1.08453	0.0267796	-2.12493	4.91504e-07	1.04041	GO:0008270	Chr02 - Nodari et al. 1993
Chr02	Phvul.002G262600	binding	-0.696725	0.00581813	-1.72732	0.000231672	1.03059	GO:0005515	Chr02 - Nodari et al. 1993
Chr05	Phvul.005G033300	elongation defective 1 protein / ELD1 protein	-0.501352	0.176086	-1.53061	0.00651111	1.02926	0	Chr05 - Nodari et al. 1993
Chr02	Phvul.002G230700	0	-0.816177	0.0599815	-1.83007	5.64097e-05	1.01389	0	Chr02 - Nodari et al. 1993
Chr09	Phvul.009G099600	N-acetyl-l-glutamate kinase	-1.00685	0.000152523	-2.01275	5.01478e-06	1.0059	0	Chr09 - Nodari et al. 1993
Chr02	Phvul.002G245800	T-complex protein 1 alpha subunit	-0.653156	0.000603871	-1.65298	7.05106e-06	0.999819	GO:0005524	Chr02 - Nodari et al. 1993
Chr05	Phvul.005G022300	Nucleotide/sugar transporter family protein	-0.524834	0.0532521	-1.52129	0.00260401	0.996452	0	Chr05 - Nodari et al. 1993
Chr09	Phvul.009G043500	Nucleic acid-binding, OB-fold-like protein	-0.619957	0.00570981	-1.5792	1.14378e-07	0.959243	GO:0000049	Chr09 - Nodari et al. 1993
Chr05	Phvul.005G065600	GRAM domain family protein	-1.36235	0.190652	-2.31174	6.06654e-08	0.949389	0	Chr05 - Nodari et al. 1993
Chr05	Phvul.005G031000	Ribosomal RNA processing Brix domain protein	-0.637328	0.0714177	-1.58651	1.34762e-06	0.94918	0	Chr05 - Nodari et al. 1993
Chr05	Phvul.005G097300	0	-0.913524	0.237055	-1.82173	0.00932216	0.908203	0	Chr05 - Nodari et al. 1993
Chr05	Phvul.005G074100	Protein phosphatase 2C family protein	-0.877555	0.000221126	-1.77977	6.74614e-05	0.902217	GO:0003824,GO:0006470,GO:0004722	Chr05 - Nodari et al. 1993
Chr07	Phvul.007G024700	Major facilitator superfamily protein	-1.40738	0.000144247	-2.29556	2.68682e-09	0.888174	0	Chr07 - Nodari et al. 1993
Chr09	Phvul.009G099900	SHK1 binding protein 1	-0.759685	0.0160584	-1.64053	7.85039e-06	0.88085	GO:0008168,GO:0006479,GO:0035246	Chr09 - Nodari et al. 1993
Chr02	Phvul.002G221400	F-box/RNI-like superfamily protein	-1.21627	0.00238537	-2.09693	1.71628e-09	0.880652	GO:0005515	Chr02 - Nodari et al. 1993
Chr09	Phvul.009G115500	tonoplast monosaccharide transporter2	-1.39429	3.32968e-06	-2.23543	3.76335e-06	0.841137	GO:0055085,GO:0016021	Chr09 - Nodari et al. 1993
Chr07	Phvul.007G033700	2-oxoglutarate (2OG) and Fe(II)-dependent oxygenase superfamily protein	-0.68314	0.228031	-1.5206	0.0416159	0.837458	0	Chr07 - Nodari et al. 1993
Chr05	Phvul.005G092700	early nodulin-like protein 9	-1.31114	0.0139692	-2.13578	1.30792e-06	0.824642	GO:0009055	Chr05 - Nodari et al. 1993
Chr07	Phvul.007G014800	anthranilate synthase 2	-0.714975	5.69483e-05	-1.53755	1.12895e-08	0.822571	GO:0016833,GO:0009058	Chr07 - Nodari et al. 1993
Chr02	Phvul.002G228200	DNA mismatch repair protein MutS, type 2	-0.766294	0.0634756	-1.57601	0.0125446	0.809715	GO:0030983,GO:0006298,GO:0005524,GO:0045910,GO:0016887,GO:0004519	Chr02 - Nodari et al. 1993
Chr05	Phvul.005G039000	RNA-binding (RRM/RBD/RNP motifs) family protein	-1.21931	4.91162e-05	-2.02044	3.92526e-05	0.801128	GO:0003676	Chr05 - Nodari et al. 1993
Chr09	Phvul.009G035800	Protein kinase superfamily protein	-0.773676	0.0548879	-1.56586	0.00410081	0.792185	GO:0006468,GO:0004672	Chr09 - Nodari et al. 1993
Chr05	Phvul.005G033500	Pentatricopeptide repeat (PPR-like) superfamily protein	-0.858438	0.0915418	-1.64749	0.00327873	0.789054	0	Chr05 - Nodari et al. 1993
Chr09	Phvul.009G071400	cyclin d5;1	-1.39016	0.00502729	-2.15173	0.0210796	0.761567	GO:0005634	Chr09 - Nodari et al. 1993
Chr07	Phvul.007G017500	Major facilitator superfamily protein	-1.10171	0.118744	-1.8472	0.000556588	0.745485	GO:0055085,GO:0016021	Chr07 - Nodari et al. 1993
Chr09	Phvul.009G041000	COP1-interacting protein-related	-0.97793	0.00200765	-1.70129	0.00118616	0.723358	0	Chr09 - Nodari et al. 1993
Chr09	Phvul.009G086500	proton gradient regulation 3	-1.38695	0.00186399	-2.10932	0.012298	0.722366	0	Chr09 - Nodari et al. 1993
Chr02	Phvul.002G217100	Pyridoxal phosphate (PLP)-dependent transferases superfamily protein	-1.14599	3.71167e-09	-1.86687	0.000156666	0.720887	GO:0030170,GO:0009058	Chr02 - Nodari et al. 1993
Chr02	Phvul.002G258400	Cellulase (glycosyl hydrolase family 5) protein	-0.909377	0.050982	-1.62012	1.12812e-10	0.71074	GO:0005975,GO:0004553	Chr02 - Nodari et al. 1993
Chr09	Phvul.009G105600	P-loop containing nucleoside triphosphate hydrolases superfamily protein	-0.889205	0.00825407	-1.5343	8.0194e-05	0.645093	GO:0005525	Chr09 - Nodari et al. 1993
Chr05	Phvul.005G056800	Trypsin family protein	-1.14885	0.00127677	-1.769	0.000333501	0.620156	0	Chr05 - Nodari et al. 1993
Chr09	Phvul.009G083800	dicer-like 3	-1.04513	0.00460684	-1.64683	3.02101e-06	0.601698	GO:0016787,GO:0005524,GO:0003677,GO:0005515,GO:0016891,GO:0006396,GO:0004525,GO:0003723	Chr09 - Nodari et al. 1993
Chr05	Phvul.005G018700	AICARFT/IMPCHase bienzyme family protein	-1.48734	1.71563e-05	-2.05847	0.000671283	0.57113	GO:0006164,GO:0004643,GO:0003937	Chr05 - Nodari et al. 1993
Chr09	Phvul.009G060400	BEL1-like homeodomain 3	-1.18199	0.116759	-1.73179	0.000840192	0.549803	GO:0006355,GO:0003677	Chr09 - Nodari et al. 1993
Chr02	Phvul.002G241100	NAD(P)-binding Rossmann-fold superfamily protein	-1.14144	0.00104819	-1.66985	0.000351591	0.528416	0	Chr02 - Nodari et al. 1993
Chr07	Phvul.007G037900	Heavy metal transport/detoxification superfamily protein	-2.35579	0.259014	-2.87703	0.0485213	0.521248	GO:0046872,GO:0030001	Chr07 - Nodari et al. 1993
Chr09	Phvul.009G098000	Mog1/PsbP/DUF1795-like photosystem II reaction center PsbP family protein	-1.35421	2.19774e-05	-1.84593	0.000158632	0.491725	GO:0019898,GO:0015979,GO:0009654,GO:0009523,GO:0005509	Chr09 - Nodari et al. 1993
Chr09	Phvul.009G043600	Leucine-rich repeat protein kinase family protein	-1.18362	0.0104586	-1.67221	0.000543122	0.488591	GO:0005515,GO:0006468,GO:0004672	Chr09 - Nodari et al. 1993
Chr02	Phvul.002G246300	Pentatricopeptide repeat (PPR) superfamily protein	-1.54413	0.303831	-2.0316	0.0365934	0.487472	0	Chr02 - Nodari et al. 1993
Chr07	Phvul.007G006400	10-formyltetrahydrofolate synthetase	-1.01724	1.4346e-05	-1.502	1.00915e-05	0.484764	GO:0009396,GO:0005524,GO:0004329	Chr07 - Nodari et al. 1993
Chr05	Phvul.005G086500	0	-1.08873	0.0349525	-1.56978	0.0104968	0.48105	0	Chr05 - Nodari et al. 1993
Chr02	Phvul.002G242600	receptor-like kinase in flowers 1	-1.33571	0.115153	-1.81133	8.67388e-07	0.47562	GO:0006468,GO:0004672	Chr02 - Nodari et al. 1993
Chr09	Phvul.009G107800	catalytics	-1.0692	3.41615e-05	-1.52313	5.82278e-16	0.453931	GO:0072546	Chr09 - Nodari et al. 1993
Chr09	Phvul.009G046700	0	-1.49679	0.000468022	-1.94129	2.61926e-11	0.444492	0	Chr09 - Nodari et al. 1993
Chr09	Phvul.009G049300	NagB/RpiA/CoA transferase-like superfamily protein	-1.13749	6.81758e-05	-1.5417	1.87758e-06	0.404207	GO:0005975	Chr09 - Nodari et al. 1993
Chr09	Phvul.009G076600	KH domain-containing protein	-1.16536	0.0187413	-1.56767	3.77633e-12	0.402308	GO:0003723	Chr09 - Nodari et al. 1993
Chr02	Phvul.002G258500	Cellulase (glycosyl hydrolase family 5) protein	-1.3909	0.00446058	-1.76066	0.000292978	0.369756	GO:0005975,GO:0004553	Chr02 - Nodari et al. 1993
Chr02	Phvul.002G230300	squamosa promoter-binding protein-like 12	-1.1761	0.4781	-1.54236	0.0319508	0.366258	GO:0005634,GO:0003677	Chr02 - Nodari et al. 1993
Chr09	Phvul.009G038900	IAA-leucine-resistant (ILR1)-like 3	-1.35133	1.93733e-08	-1.63149	6.17659e-06	0.280161	GO:0016787,GO:0008152	Chr09 - Nodari et al. 1993
Chr07	Phvul.007G056500	Copper amine oxidase family protein	-4.58905	0.0874144	-4.86765	0.0216867	0.278603	GO:0055114,GO:0048038,GO:0009308,GO:0008131,GO:0005507	Chr07 - Nodari et al. 1993
Chr09	Phvul.009G105850	0	NA	NA	-2.34599	0.0318552	-	0	Chr09 - Nodari et al. 1993
Chr09	Phvul.009G038800	Heavy metal transport/detoxification superfamily protein	10.0393	8.02984e-32	5.11717	4.66032e-07	4.9221	GO:0046872,GO:0030001	Chr09 - Nodari et al. 1993
Chr02	Phvul.002G215400	Concanavalin A-like lectin protein kinase family protein	3.54204	0.011872	8.04366	1.54616e-06	4.50163	GO:0006468,GO:0005524,GO:0004672,GO:0030246	Chr02 - Nodari et al. 1993
Chr09	Phvul.009G071900	0	4.29991	6.43322e-14	8.18014	1.73399e-10	3.88023	0	Chr09 - Nodari et al. 1993
Chr07	Phvul.007G040200	SPX domain gene 2	8.51344	7.17947e-14	5.55418	1.00542e-05	2.95925	0	Chr07 - Nodari et al. 1993
Chr09	Phvul.009G096000	plant natriuretic peptide A	2.7259	1.26127e-07	5.62513	2.51257e-36	2.89923	0	Chr09 - Nodari et al. 1993
Chr09	Phvul.009G067800	N-terminal nucleophile aminohydrolases (Ntn hydrolases) superfamily protein	4.09347	1.52294e-08	6.89195	1.42317e-28	2.79848	GO:0016787	Chr09 - Nodari et al. 1993
Chr05	Phvul.005G035800	responsive to abscisic acid 28	8.30141	6.47779e-07	5.60449	0.00372035	2.69692	0	Chr05 - Nodari et al. 1993
Chr05	Phvul.005G045200	0	1.54596	0.0182229	4.23675	7.17048e-15	2.69079	0	Chr05 - Nodari et al. 1993
Chr09	Phvul.009G032800	O-fucosyltransferase family protein	2.96746	0.0483042	5.57073	0.0070473	2.60327	0	Chr09 - Nodari et al. 1993
Chr07	Phvul.007G046100	GATA type zinc finger transcription factor family protein	10.1065	3.0967e-80	7.70662	2.49333e-46	2.39985	GO:0008270	Chr07 - Nodari et al. 1993
Chr02	Phvul.002G209600	tobamovirus multiplication 1	4.9232	2.23829e-26	7.16184	8.82506e-33	2.23864	0	Chr02 - Nodari et al. 1993
Chr09	Phvul.009G074300	Integrase-type DNA-binding superfamily protein	5.58965	0.000881396	7.78863	7.34401e-13	2.19898	GO:0006355,GO:0003700,GO:0007275	Chr09 - Nodari et al. 1993
Chr09	Phvul.009G056800	C2H2-like zinc finger protein	1.53157	3.28275e-09	3.66543	4.84696e-45	2.13386	0	Chr09 - Nodari et al. 1993
Chr02	Phvul.002G198700	fatty acid hydroxylase 1	2.0125	0.000171397	4.12422	1.84185e-07	2.11172	GO:0055114,GO:0016491,GO:0006633,GO:0005506	Chr02 - Nodari et al. 1993
Chr02	Phvul.002G263500	alanine:glyoxylate aminotransferase 2	2.91624	6.01265e-08	4.79676	3.99308e-16	1.88052	GO:0030170,GO:0008483	Chr02 - Nodari et al. 1993
Chr07	Phvul.007G056000	Haloacid dehalogenase-like hydrolase (HAD) superfamily protein	2.26876	3.94796e-05	4.03571	1.14633e-23	1.76695	0	Chr07 - Nodari et al. 1993
Chr02	Phvul.002G206000	ENTH/ANTH/VHS superfamily protein	6.99605	4.80835e-05	5.24849	0.0133884	1.74757	0	Chr02 - Nodari et al. 1993
Chr09	Phvul.009G115100	ribonucleotide reductase 1	1.92031	5.62632e-08	3.64539	8.11522e-16	1.72508	GO:0055114,GO:0006260,GO:0005524,GO:0004748	Chr09 - Nodari et al. 1993
Chr02	Phvul.002G264100	0	6.28511	9.43991e-05	7.82403	4.95299e-06	1.53892	0	Chr02 - Nodari et al. 1993
Chr09	Phvul.009G049900	SAUR-like auxin-responsive protein family	1.75166	2.51145e-07	3.26091	2.33941e-11	1.50925	GO:0009733	Chr09 - Nodari et al. 1993
Chr07	Phvul.007G045200	0	1.86395	0.0121784	3.36089	2.89642e-09	1.49694	0	Chr07 - Nodari et al. 1993
Chr07	Phvul.007G028300	0	4.98155	0.000675661	3.58283	7.99073e-08	1.39872	0	Chr07 - Nodari et al. 1993
Chr05	Phvul.005G024800	VQ motif-containing protein	1.54807	0.0111064	2.87497	3.32129e-10	1.3269	0	Chr05 - Nodari et al. 1993
Chr05	Phvul.005G031700	ribosomal protein large subunit 27	2.00857	2.96016e-09	3.21171	1.08368e-51	1.20314	GO:0006412,GO:0005840,GO:0005622,GO:0003735	Chr05 - Nodari et al. 1993
Chr07	Phvul.007G012600	Leucine-rich repeat (LRR) family protein	2.27707	0.00177481	3.47425	0.000257167	1.19719	GO:0005515	Chr07 - Nodari et al. 1993
Chr02	Phvul.002G260800	0	2.41667	3.36241e-18	3.58882	1.82416e-11	1.17215	0	Chr02 - Nodari et al. 1993
Chr09	Phvul.009G106700	Homeodomain-like protein	3.28699	4.40183e-34	2.12655	0.000178507	1.16044	0	Chr09 - Nodari et al. 1993
Chr07	Phvul.007G044500	zinc-finger protein 2	1.69395	0.0115883	2.85017	4.46336e-09	1.15622	0	Chr07 - Nodari et al. 1993
Chr07	Phvul.007G055700	allene oxide synthase	2.77292	6.48687e-05	1.64591	0.00635596	1.12701	GO:0055114,GO:0020037,GO:0016705,GO:0005506	Chr07 - Nodari et al. 1993
Chr05	Phvul.005G076300	Nodulin MtN3 family protein	2.47242	4.68105e-08	3.58891	3.34908e-13	1.11649	0	Chr05 - Nodari et al. 1993
Chr09	Phvul.009G090600	0	3.45304	8.92182e-06	4.55475	1.60366e-06	1.10171	0	Chr09 - Nodari et al. 1993
Chr09	Phvul.009G040600	Peptidase C78, ubiquitin fold modifier-specific peptidase 1/ 2	1.64846	0.00238366	2.74593	8.10019e-10	1.09747	0	Chr09 - Nodari et al. 1993
Chr09	Phvul.009G064200	Protein phosphatase 2C family protein	2.29176	8.87503e-13	3.37535	6.83457e-12	1.08359	GO:0003824,GO:0006470,GO:0004722	Chr09 - Nodari et al. 1993
Chr05	Phvul.005G045500	Eukaryotic aspartyl protease family protein	4.98284	3.20474e-24	3.90174	1.02847e-19	1.08109	GO:0006508,GO:0004190	Chr05 - Nodari et al. 1993
Chr09	Phvul.009G068000	myb domain protein 70	2.48079	3.10029e-06	3.54236	4.47964e-21	1.06157	0	Chr09 - Nodari et al. 1993
Chr02	Phvul.002G201100	polymerase delta 4	1.89264	1.1071e-05	2.93711	6.45058e-16	1.04447	GO:0006260,GO:0005634	Chr02 - Nodari et al. 1993
Chr02	Phvul.002G253200	Regulator of chromosome condensation (RCC1) family protein	1.92941	2.05037e-07	2.9298	3.48434e-14	1.00039	0	Chr02 - Nodari et al. 1993
Chr07	Phvul.007G013800	GRAM domain-containing protein / ABA-responsive protein-related	3.13722	6.53154e-13	4.1234	1.45714e-08	0.986178	0	Chr07 - Nodari et al. 1993
Chr09	Phvul.009G050300	GRF1-interacting factor 3	6.2983	3.59484e-06	5.34785	0.000100496	0.950451	0	Chr09 - Nodari et al. 1993
Chr09	Phvul.009G097800	DNAJ heat shock family protein	2.62695	2.9061e-17	1.68272	0.000346991	0.944223	0	Chr09 - Nodari et al. 1993
Chr09	Phvul.009G101800	0	1.69906	2.8011e-06	2.57701	3.50337e-13	0.877951	0	Chr09 - Nodari et al. 1993
Chr07	Phvul.007G014000	GRAM domain-containing protein / ABA-responsive protein-related	3.07357	4.03149e-09	2.19578	0.00104991	0.877793	0	Chr07 - Nodari et al. 1993
Chr09	Phvul.009G062700	myb domain protein 77	4.52042	5.01643e-07	5.39244	1.11128e-17	0.872018	0	Chr09 - Nodari et al. 1993
Chr02	Phvul.002G224000	bromodomain 4	2.07864	5.91255e-16	2.93979	5.02367e-08	0.861156	GO:0005515	Chr02 - Nodari et al. 1993
Chr07	Phvul.007G005300	0	1.93823	1.87751e-05	2.78226	2.80856e-14	0.84403	0	Chr07 - Nodari et al. 1993
Chr02	Phvul.002G254200	acyl-CoA oxidase 2	1.73592	0.00100181	2.50143	2.25576e-08	0.765507	GO:0055114,GO:0016627,GO:0003995,GO:0006635,GO:0005777,GO:0003997	Chr02 - Nodari et al. 1993
Chr05	Phvul.005G027100	response regulator 9	2.77513	4.85313e-16	3.53247	1.4304e-10	0.757335	GO:0000160	Chr05 - Nodari et al. 1993
Chr02	Phvul.002G240700	0	2.92976	2.09329e-10	3.67354	1.91501e-16	0.743778	0	Chr02 - Nodari et al. 1993
Chr05	Phvul.005G020400	WIP domain protein 5	7.09694	1.0293e-08	7.81339	1.37294e-06	0.716444	0	Chr05 - Nodari et al. 1993
Chr07	Phvul.007G044200	LOB domain-containing protein 38	4.2876	0.00106929	4.9035	3.22444e-10	0.615906	0	Chr07 - Nodari et al. 1993
Chr05	Phvul.005G087600	0	2.1863	5.62803e-05	2.78107	0.00547443	0.594766	0	Chr05 - Nodari et al. 1993
Chr07	Phvul.007G011600	WUSCHEL related homeobox 13	2.44888	3.12902e-07	2.97626	2.50992e-14	0.527379	GO:0003677	Chr07 - Nodari et al. 1993
Chr05	Phvul.005G042200	0	2.24415	0.000943891	2.75729	2.97486e-07	0.513139	0	Chr05 - Nodari et al. 1993
Chr02	Phvul.002G226000	Protein of unknown function (DUF1218)	1.75929	0.000102912	2.24502	3.58623e-08	0.485727	0	Chr02 - Nodari et al. 1993
Chr05	Phvul.005G036300	RNA binding (RRM/RBD/RNP motifs) family protein	1.5137	0.00192321	1.9786	1.85156e-09	0.464908	GO:0006397,GO:0003676	Chr05 - Nodari et al. 1993
Chr02	Phvul.002G222100	F-box family protein	2.43025	6.14919e-10	2.82266	1.09617e-22	0.392416	0	Chr02 - Nodari et al. 1993
Chr09	Phvul.009G071500	interferon-related developmental regulator family protein / IFRD protein family	1.63749	1.29292e-06	1.99183	9.79063e-08	0.354348	0	Chr09 - Nodari et al. 1993
Chr07	Phvul.007G021300	TRICHOME BIREFRINGENCE-LIKE 36	4.42001	8.86916e-08	4.06881	0.000121674	0.3512	0	Chr07 - Nodari et al. 1993
Chr05	Phvul.005G072100	0	1.78362	1.90346e-07	2.10584	9.87848e-10	0.322222	0	Chr05 - Nodari et al. 1993
Chr02	Phvul.002G237600	basic leucine-zipper 44	1.75173	1.23976e-06	2.0715	0.000247858	0.319766	GO:0043565,GO:0006355,GO:0003700	Chr02 - Nodari et al. 1993
Chr05	Phvul.005G024100	Protein of unknown function, DUF642	3.33236	7.73832e-05	3.01987	3.97584e-07	0.312491	0	Chr05 - Nodari et al. 1993
Chr02	Phvul.002G267800	Integrase-type DNA-binding superfamily protein	1.92814	0.00037261	2.22708	0.00221347	0.298942	GO:0006355,GO:0003700	Chr02 - Nodari et al. 1993
Chr09	Phvul.009G103300	ChaC-like family protein	2.0245	9.11545e-17	2.2926	1.9944e-13	0.268095	0	Chr09 - Nodari et al. 1993
Chr02	Phvul.002G257800	RPM1-interacting protein 4 (RIN4) family protein	1.71671	0.000680937	1.98399	1.68723e-09	0.267275	0	Chr02 - Nodari et al. 1993
Chr02	Phvul.002G245700	similar to RCD one 2	1.7201	0.000722852	1.98695	0.022367	0.266855	GO:0003950	Chr02 - Nodari et al. 1993
Chr05	Phvul.005G038100	O-fucosyltransferase family protein	2.47523	3.73433e-06	2.73847	1.67059e-11	0.26324	0	Chr05 - Nodari et al. 1993
Chr07	Phvul.007G044300	Phototropic-responsive NPH3 family protein	2.85074	8.37234e-10	2.58828	1.49049e-14	0.262461	GO:0005515,GO:0009958	Chr07 - Nodari et al. 1993
Chr07	Phvul.007G025700	carboxyesterase 17	2.02878	2.90061e-05	2.2826	0.000405655	0.253819	0	Chr07 - Nodari et al. 1993
Chr07	Phvul.007G013900	GRAM domain-containing protein / ABA-responsive protein-related	3.14304	1.60131e-07	3.38431	4.86532e-07	0.241269	0	Chr07 - Nodari et al. 1993
Chr02	Phvul.002G259000	mitogen-activated protein kinase phosphatase 1	5.83444	2.75436e-22	5.60117	3.97525e-18	0.233271	GO:0008138,GO:0006470	Chr02 - Nodari et al. 1993
Chr09	Phvul.009G061375	0	2.01415	0.0022451	2.21561	0.000124222	0.20146	0	Chr09 - Nodari et al. 1993
Chr09	Phvul.009G075500	Zinc finger C-x8-C-x5-C-x3-H type family protein	2.58201	0.000794254	2.78231	3.91396e-07	0.2003	GO:0046872	Chr09 - Nodari et al. 1993
Chr02	Phvul.002G226200	0	1.76488	0.000144642	1.60703	0.00165703	0.157845	0	Chr02 - Nodari et al. 1993
Chr09	Phvul.009G039100	Calcium-binding endonuclease/exonuclease/phosphatase family	3.35879	4.42682e-24	3.51605	1.65886e-07	0.157254	0	Chr09 - Nodari et al. 1993
Chr02	Phvul.002G223400	alternative NAD(P)H dehydrogenase 2	3.75288	1.03463e-12	3.90343	1.86385e-22	0.15055	GO:0055114,GO:0016491	Chr02 - Nodari et al. 1993
Chr05	Phvul.005G058000	Ribosomal protein S5/Elongation factor G/III/V family protein	3.73547	9.59991e-14	3.61226	1.70643e-30	0.123204	GO:0005525	Chr05 - Nodari et al. 1993
Chr02	Phvul.002G246500	0	3.40778	7.55943e-07	3.5233	1.10957e-08	0.11552	0	Chr02 - Nodari et al. 1993
Chr02	Phvul.002G267000	Uncharacterised conserved protein UCP009193	1.80266	1.91998e-11	1.91666	1.06563e-14	0.113994	0	Chr02 - Nodari et al. 1993
Chr07	Phvul.007G043600	Peroxisomal membrane 22 kDa (Mpv17/PMP22) family protein	1.6026	0.000250981	1.62398	0.00646118	0.02138	GO:0016021	Chr07 - Nodari et al. 1993
Chr05	Phvul.005G072000	Protein of unknown function (DUF616)	1.58253	1.03593e-08	1.56555	6.31157e-07	0.0169858	0	Chr05 - Nodari et al. 1993
Chr09	Phvul.009G028900	Pollen Ole e 1 allergen and extensin family protein	3.35412	8.71634e-15	3.34084	5.63814e-20	0.0132858	0	Chr09 - Nodari et al. 1993
Chr02	Phvul.002G236300	O-Glycosyl hydrolases family 17 protein	-1.9089	0.012891	-5.70779	0.00226985	3.79889	GO:0005975,GO:0004553	Chr02 - Nodari et al. 1993
Chr09	Phvul.009G033500	Cupredoxin superfamily protein	-6.7519	2.19885e-05	-3.75354	0.00456679	2.99836	GO:0009055	Chr09 - Nodari et al. 1993
Chr02	Phvul.002G207500	light harvesting complex photosystem II subunit 6	-5.32584	3.14051e-05	-2.3767	0.0341407	2.94913	GO:0016020,GO:0009765	Chr02 - Nodari et al. 1993
Chr09	Phvul.009G028800	Protein of unknown function (DUF581)	-2.13539	8.58723e-05	-5.07586	5.0191e-29	2.94047	0	Chr09 - Nodari et al. 1993
Chr05	Phvul.005G039200	beta glucosidase 17	-8.10558	1.34709e-07	-5.31403	0.000198387	2.79156	GO:0005975,GO:0004553	Chr05 - Nodari et al. 1993
Chr05	Phvul.005G090800	PsbQ-like 1	-2.61923	0.000237982	-5.00774	0.000400744	2.38851	GO:0019898,GO:0015979,GO:0009654,GO:0009523,GO:0005509	Chr05 - Nodari et al. 1993
Chr09	Phvul.009G105300	BURP domain-containing protein	-2.91978	1.23007e-09	-5.28836	4.20492e-14	2.36858	0	Chr09 - Nodari et al. 1993
Chr05	Phvul.005G060000	myb domain protein 63	-2.58454	0.0477336	-4.88285	2.85239e-05	2.29831	0	Chr05 - Nodari et al. 1993
Chr05	Phvul.005G065300	Protein of unknown function (DUF2921)	-3.84282	1.53802e-17	-6.10916	2.86363e-12	2.26634	0	Chr05 - Nodari et al. 1993
Chr05	Phvul.005G059100	2-oxoglutarate (2OG) and Fe(II)-dependent oxygenase superfamily protein	-5.05731	5.72019e-15	-2.83117	0.0193006	2.22614	GO:0055114,GO:0016491	Chr05 - Nodari et al. 1993
Chr02	Phvul.002G234400	Bifunctional inhibitor/lipid-transfer protein/seed storage 2S albumin superfamily protein	-2.29937	5.52296e-07	-4.4764	2.90957e-25	2.17703	0	Chr02 - Nodari et al. 1993
Chr09	Phvul.009G090100	cellulose synthase family protein	-5.67929	0.000878448	-3.59308	0.00080255	2.08621	0	Chr09 - Nodari et al. 1993
Chr07	Phvul.007G027100	3-ketoacyl-CoA synthase 6	-2.72888	5.06422e-09	-4.79902	1.44996e-27	2.07014	GO:0016747,GO:0008610,GO:0016020,GO:0006633	Chr07 - Nodari et al. 1993
Chr05	Phvul.005G064900	RNI-like superfamily protein	-1.58764	1.84411e-05	-3.59811	3.21781e-05	2.01047	0	Chr05 - Nodari et al. 1993
Chr02	Phvul.002G224500	0	-1.58903	0.015246	-3.47901	0.0133315	1.88998	0	Chr02 - Nodari et al. 1993
Chr09	Phvul.009G070500	Subtilase family protein	-1.76527	0.000192444	-3.64244	9.44467e-09	1.87717	GO:0006508,GO:0004252	Chr09 - Nodari et al. 1993
Chr02	Phvul.002G256200	Phototropic-responsive NPH3 family protein	-5.16516	1.49314e-07	-3.35726	9.98246e-17	1.8079	0	Chr02 - Nodari et al. 1993
Chr05	Phvul.005G079000	Leucine-rich repeat transmembrane protein kinase	-3.30643	6.19385e-06	-5.09884	5.63201e-23	1.79241	0	Chr05 - Nodari et al. 1993
Chr07	Phvul.007G026950	conserved peptide upstream open reading frame 53	-1.91633	8.50023e-06	-3.60586	3.69618e-05	1.68953	0	Chr07 - Nodari et al. 1993
Chr09	Phvul.009G041200	cytochrome P450, family 714, subfamily A, polypeptide 1	-2.45419	0.000395168	-4.0605	4.0134e-16	1.60631	GO:0055114,GO:0020037,GO:0016705,GO:0005506	Chr09 - Nodari et al. 1993
Chr07	Phvul.007G025500	bZIP transcription factor family protein	-2.08868	0.0232287	-3.65109	0.00391936	1.56242	GO:0043565,GO:0006355,GO:0003700,GO:0006351	Chr07 - Nodari et al. 1993
Chr09	Phvul.009G046600	Leucine-rich repeat protein kinase family protein	-1.94129	0.000880801	-3.49528	1.29298e-08	1.55399	GO:0005515,GO:0006468,GO:0004672	Chr09 - Nodari et al. 1993
Chr05	Phvul.005G097200	TCP family transcription factor 4	-2.09569	1.56752e-05	-3.63924	1.60355e-07	1.54354	0	Chr05 - Nodari et al. 1993
Chr09	Phvul.009G112100	amino acid permease 8	-1.57187	1.75985e-06	-3.08717	5.03475e-05	1.5153	0	Chr09 - Nodari et al. 1993
Chr05	Phvul.005G026800	0	-2.51659	9.82337e-06	-3.96824	2.91258e-08	1.45165	0	Chr05 - Nodari et al. 1993
Chr07	Phvul.007G015300	Tetratricopeptide repeat (TPR)-like superfamily protein	-1.82928	1.02188e-05	-3.24192	4.15004e-09	1.41264	0	Chr07 - Nodari et al. 1993
Chr05	Phvul.005G074400	D-aminoacid aminotransferase-like PLP-dependent enzymes superfamily protein	-1.88003	6.08478e-12	-3.15744	4.82435e-05	1.27741	GO:0008152,GO:0003824	Chr05 - Nodari et al. 1993
Chr07	Phvul.007G038200	Cupredoxin superfamily protein	-2.08765	1.24116e-09	-3.30387	4.01974e-09	1.21622	GO:0005507,GO:0055114,GO:0016491	Chr07 - Nodari et al. 1993
Chr05	Phvul.005G053300	glutathione S-transferase TAU 19	-2.91534	0.000121807	-1.70179	0.00258667	1.21355	GO:0005515	Chr05 - Nodari et al. 1993
Chr09	Phvul.009G110600	Leucine-rich receptor-like protein kinase family protein	-1.72157	0.000209699	-2.90289	2.42873e-07	1.18132	GO:0006468,GO:0004672,GO:0005515	Chr09 - Nodari et al. 1993
Chr07	Phvul.007G030100	Protein kinase superfamily protein	-2.94097	0.00160163	-4.0746	2.0172e-08	1.13363	GO:0006468,GO:0005524,GO:0004672	Chr07 - Nodari et al. 1993
Chr05	Phvul.005G030800	NADPH:quinone oxidoreductase	-1.5961	0.000947024	-2.72504	2.66434e-16	1.12894	GO:0016491	Chr05 - Nodari et al. 1993
Chr07	Phvul.007G024100	ovate family protein 13	-6.1292	0.00273723	-5.00701	0.0382308	1.1222	0	Chr07 - Nodari et al. 1993
Chr02	Phvul.002G265500	RAB GTPase homolog G3A	-3.05037	4.74681e-06	-4.15586	0.00029844	1.10548	GO:0005525	Chr02 - Nodari et al. 1993
Chr05	Phvul.005G093000	0	-3.39619	0.025875	-4.46932	0.0123841	1.07314	0	Chr05 - Nodari et al. 1993
Chr09	Phvul.009G038300	conserved peptide upstream open reading frame 37	-1.67942	0.000130012	-2.67022	6.85185e-11	0.990801	0	Chr09 - Nodari et al. 1993
Chr09	Phvul.009G048400	Rhodanese/Cell cycle control phosphatase superfamily protein	-2.90863	4.79419e-05	-3.86506	1.64761e-06	0.956424	0	Chr09 - Nodari et al. 1993
Chr09	Phvul.009G029400	Transducin/WD40 repeat-like superfamily protein	-2.96453	0.00143646	-2.02246	0.0170925	0.942078	GO:0005515	Chr09 - Nodari et al. 1993
Chr09	Phvul.009G093600	Integrase-type DNA-binding superfamily protein	-5.22657	0.00393725	-6.15545	0.000135144	0.92888	GO:0006355,GO:0003700	Chr09 - Nodari et al. 1993
Chr05	Phvul.005G066600	general regulatory factor 9	-2.83629	6.79378e-05	-1.94891	0.0495827	0.887378	GO:0019904	Chr05 - Nodari et al. 1993
Chr05	Phvul.005G032700	Disease resistance-responsive (dirigent-like protein) family protein	-2.89765	0.0127363	-3.78432	0.00906221	0.88667	0	Chr05 - Nodari et al. 1993
Chr05	Phvul.005G060200	Putative membrane lipoprotein	-1.54208	0.0291705	-2.38244	0.0383094	0.840352	0	Chr05 - Nodari et al. 1993
Chr02	Phvul.002G262400	FK506-binding protein 16-2	-1.53241	0.00422143	-2.3526	0.0184449	0.82019	GO:0006457	Chr02 - Nodari et al. 1993
Chr05	Phvul.005G091600	0	-2.196	0.000116048	-3.00735	9.58279e-07	0.811352	0	Chr05 - Nodari et al. 1993
Chr09	Phvul.009G042300	Leucine-rich repeat protein kinase family protein	-1.59219	0.000447204	-2.39756	5.94549e-09	0.805363	GO:0005515,GO:0006468,GO:0005524,GO:0004672	Chr09 - Nodari et al. 1993
Chr09	Phvul.009G046900	Leucine-rich repeat protein kinase family protein	-2.87157	3.5902e-12	-2.12064	5.9458e-07	0.750925	GO:0005515,GO:0006468,GO:0004672	Chr09 - Nodari et al. 1993
Chr02	Phvul.002G251800	Subtilase family protein	-3.86704	0.00515589	-4.60605	0.00545101	0.739014	GO:0006508,GO:0004252	Chr02 - Nodari et al. 1993
Chr07	Phvul.007G058400	Protein of unknown function (DUF581)	-3.59899	7.40196e-07	-4.33312	9.98457e-05	0.734129	0	Chr07 - Nodari et al. 1993
Chr02	Phvul.002G198800	FAD-binding Berberine family protein	-1.61944	8.67807e-07	-2.28379	7.28497e-06	0.664358	GO:0055114,GO:0050660,GO:0016491	Chr02 - Nodari et al. 1993
Chr09	Phvul.009G108700	Glyoxalase/Bleomycin resistance protein/Dioxygenase superfamily protein	-2.12829	5.24929e-05	-2.78749	0.000207057	0.659209	0	Chr09 - Nodari et al. 1993
Chr09	Phvul.009G045200	plastid transcriptionally active 15	-2.63765	3.90813e-09	-3.23471	1.83194e-05	0.597067	GO:0006355,GO:0005739,GO:0003690	Chr09 - Nodari et al. 1993
Chr02	Phvul.002G206900	BRI1-associated receptor kinase	-1.82369	8.95412e-07	-2.36866	1.14237e-06	0.544974	GO:0005515,GO:0006468,GO:0005524,GO:0004672	Chr02 - Nodari et al. 1993
Chr05	Phvul.005G027300	0	-2.52945	6.10387e-10	-2.00065	0.00467983	0.528806	0	Chr05 - Nodari et al. 1993
Chr09	Phvul.009G055400	0	-2.09742	0.00641189	-2.62268	0.00025031	0.525258	0	Chr09 - Nodari et al. 1993
Chr09	Phvul.009G029100	Sec14p-like phosphatidylinositol transfer family protein	-1.72969	0.00351314	-2.24939	0.00841118	0.519698	0	Chr09 - Nodari et al. 1993
Chr02	Phvul.002G230200	Dof-type zinc finger DNA-binding family protein	-2.42964	0.000108531	-2.916	0.00155671	0.486362	GO:0006355,GO:0003677	Chr02 - Nodari et al. 1993
Chr02	Phvul.002G247100	Protein kinase superfamily protein	-1.98788	0.00405776	-2.45841	0.00218686	0.470535	GO:0006468,GO:0004672	Chr02 - Nodari et al. 1993
Chr07	Phvul.007G032900	bidirectional amino acid transporter 1	-1.6286	0.0424209	-2.07052	0.00463909	0.44192	GO:0055085,GO:0016020,GO:0006810,GO:0015171,GO:0003333	Chr07 - Nodari et al. 1993
Chr05	Phvul.005G056300	Pentatricopeptide repeat (PPR) superfamily protein	-1.65653	5.42325e-06	-2.05086	0.00997239	0.394331	0	Chr05 - Nodari et al. 1993
Chr09	Phvul.009G047000	growth-regulating factor 7	-2.60459	0.000885409	-2.22816	0.000309098	0.376431	GO:0006355,GO:0005634,GO:0005524,GO:0032502,GO:0006351	Chr09 - Nodari et al. 1993
Chr05	Phvul.005G051700	TCP-1/cpn60 chaperonin family protein	-1.65385	1.62315e-16	-1.96524	3.96984e-06	0.311387	GO:0005524	Chr05 - Nodari et al. 1993
Chr02	Phvul.002G264700	0	-2.59256	0.000236289	-2.28247	0.0324975	0.310085	0	Chr02 - Nodari et al. 1993
Chr05	Phvul.005G018300	proline-rich family protein	-1.9649	2.82235e-05	-2.27451	0.0139429	0.309614	0	Chr05 - Nodari et al. 1993
Chr09	Phvul.009G098900	SWIM zinc finger family protein	-1.5069	0.0113144	-1.77613	0.0353772	0.269233	0	Chr09 - Nodari et al. 1993
Chr09	Phvul.009G084500	3-ketoacyl-CoA synthase 10	-2.413	1.07108e-10	-2.17602	8.93116e-06	0.236973	GO:0016747,GO:0008610,GO:0016020,GO:0006633	Chr09 - Nodari et al. 1993
Chr05	Phvul.005G042500	0	-1.98528	0.000113579	-2.19293	0.0223168	0.207649	0	Chr05 - Nodari et al. 1993
Chr02	Phvul.002G219900	S-locus lectin protein kinase family protein	-3.30171	2.24004e-05	-3.44074	0.000824853	0.139039	GO:0004674,GO:0048544,GO:0006468,GO:0004672	Chr02 - Nodari et al. 1993
Chr05	Phvul.005G026400	0	-1.5824	0.000366443	-1.70637	0.00347563	0.123965	0	Chr05 - Nodari et al. 1993
Chr05	Phvul.005G080300	WRKY DNA-binding protein 70	-3.57257	0.00173172	-3.45132	0.0103033	0.121249	GO:0043565,GO:0006355,GO:0003700	Chr05 - Nodari et al. 1993
Chr09	Phvul.009G115200	UDP-glycosyltransferase 74 F1	-1.61375	7.25537e-05	-1.68837	0.00499416	0.0746168	GO:0016758,GO:0008152	Chr09 - Nodari et al. 1993
Chr07	Phvul.007G015000	TCP family transcription factor	-1.62187	5.96507e-05	-1.59207	3.10859e-06	0.0298036	0	Chr07 - Nodari et al. 1993
Chr07	Phvul.007G052900	thiazole biosynthetic enzyme, chloroplast (ARA6) (THI1) (THI4)	-4.5489	0.000215967	-4.54796	7.68302e-08	0.00094445	0	Chr07 - Nodari et al. 1993
