# Supplementary material for: Common bean resistance to Xanthomonas is associated with upregulation of the salicylic acid pathway and downregulation of photosynthesis
Source: BMC Genomics. 2020 Aug 18;21:566. doi: 10.1186/s12864-020-06972-6 (PMC7437933; doi:10.1186/s12864-020-06972-6)
Supplement: Supplementary file 15 — Additional file 15: Table S11. Genetic markers associated to the four QRLs to CBB described by Nodari et al. 1993 [the four QRLs to CBB described in the progeny of BAT93xJaloEEP558 (Nodari et al., 1993) [50]. [file 12864_2020_6972_MOESM15_ESM.xlsx]

## Sheet: Feuil1
Table S11 - Genetic markers associated to the four QRLs to CBB described by Nodari et al. 1993b.
Chromosomes and coordinates are indicated according to BLASTN on the common bean reference genome G19833 (P. vulgaris v2.1) available at Phytozome v12.1 (https://phytozome.jgi.doe.gov).
Full references :
Broglie, K. E., Gaynor, J.J., and Broglie R.M. Ethylene-regulated gene expression: Molecular cloning of the genes encoding an endochitinase from Phaseolus vulgaris. Pro. Natl. Acad. Sci. USA. 1986;83: 6820-6824. doi: 10.1073/pnas.83.18.6820.
Nodari, R.O., Tsai, S.M., Gilbertson, R.L., and Gepts, P. Towards an integrated linkage map of common bean 2. development of an RFLP-based linkage map. Theor. Appl. Genet. 1993a;85: 513–520. doi:10.1007/bf00223999.
Nodari, R. O., Tsai, S. M., Guzmán, P., Gilbertson, R. L., and Gepts, P. Toward an Integrated Linkage Map of Common Bean. III. Mapping Genetic Factors Controlling Host-Bacteria Interactions. Genetics 1993b;134: 341–50.
Vallejos C. E., Sakiyama N.S. and Chase C.D. A molecular marker-Based linkage map of Phaseolus vulgaris L. Genetics. 1992;131: 733-740.
Marker	Sequence	Chromosome	Coordinates (bp)	Reference
D1518	ACATCATGTTCTTAGCATCCCACATCTGCTGAGTCAGTTCTGGCACAGTCAAGTTCCGGTACTGCTGGGATCCTCTTGATGTCAAGGGTGCAAATCCAACCATGAAGAAATGCAGACGGGGGAATGGAATCAGATTCACGGCAAGCTTCCTAAGATCAGAGTTAAGCTGTCCAGGGAAACGTAGACAACAGGTAACTCCACTCATGGTAGCAGAGATGAGATGGTTAAGGTCCCCAAC	Chr02	36348090 - 36348327	Nodari et al. 1993a
D1068	ATAATGATAATAAGAATAATACAGAGAATTATGGCACATTATCAAGGAGAACTTTGACACGGGAAAATGTTGTCCATTTCACCATTTCCAGAAAACATTAGAACCACACTTGTATTTGTCCTTTCCTTCACATTCTAGATCCAAATCATCAGAAAGAAAAGGCACTTTCTGCGTTCATTAAAAGAAACCAAAGTAAAGATTTTGAATCAGTGTTACGCAAGTTTGATAAACACTACAGTTGAAAAGAATCAATAACATTACATAAATTATTTAAAAACTTATAAAAACATAATTAAGTTAAAAACTACTATAGCATATATACCTTTTGCTTAGCTAGATCCTGGCAACCAGTGAAGTTTTCAGGGAACTTGCAACTGCCAAATTCCACAGTGTATGCTC…	Chr02	43991275 - 43991910	Nodari et al. 1993a
D1492	CTGCAGACTTGAGGGAAGACAGGCAGTATTTGATTGATCATCCTGGAGCCACACCTATATCTACTGCCCAGGCAAGTCACTCGTGTTCCATGTTCTAACAAAGACCATTTTCTTTTTGGTAACATAGAACTTTTTTTTTTTTTTTTGGTTTTGTTTCAGTGCACCTGAATCTTCTAAATGTTTGGCAGGGAGAAGAGCTGAARAAGGCGATTGGKGCTGCTGTGTACATAGAATGCAGCTCAAAGACTCAGCAGGTTCTAATTTTTCAATGCTTATAGCTAGACAAAATTTTAGATACATTCAAAGCAAATTGCATTAAAAGGTCCTATTAAGATTCAATATAAAATCATACCAAATTGTTTAACTTTTGGGATAATCGGTTTTAAGTTATACTATGGA…	Chr05	1247046 - 12477332	Nodari et al. 1993a
D1080	ATACYGTTTTGGTCCTGACAGTGTCCCTGTGAGGTATATATTCTGAACCTTTTTGTTTTTGTGTGATTATTGCATGCAATTATTAATATTATTTTATTATTTATTATTTCAGGAAATGGAAGGTTCATGCACACACTGACTCTTGCAGGGCTGCTCGATTCCTTTGTTATGGACTTGGTAATGCAATTTATTTGATTTTGGATGTTGTGTATGATTTTTGATGATGAGTTTGAGTTTAAAATGTTTATTTTTATATTTGTCTTTTAGTGCTCTCCACAGCTTCTGCA	Chr05	31229626 - 31230331	Nodari et al. 1993a
Bng191	CTGCAGTTGTATTTGTGATTATTTTTTTACAATCTGATAATATAGTATAGGGTGGTGTTTGAATTCAATCGTTTATGTCAAACTCATCATATCGACTCCTTCTCTGGTATACGATGGTCTTGCTTGCTCTAAAATTCATGTCTGTGATGGGGAAGTGTCTGAGGAGGGACATGACACAAAAGACATTTTTTTGTTGTTGATGTTGCATGTTCCAGTAGTGAGATGGATTCAGCGGACCCTGCACTGTCATTATGATCAGTTTGAGTGAAACCTTGCATGTTGATATGCAGGAACAAACTGGTTACATGTTTGGCCCTTTTTGTTTGTTTTTTGCAGCTGTACCTTGTCTTGCTTTGGCAAATTATGCAGATGAGTTACCACCACTTCAGTTGTTTTTTC…	Chr07	261090 - 261828	Vallejos et al. 1992
Phs	CTACTCTACTACTATAATACCCCAACCCAACTCATATTCAATACTACTCTACTATGGTGAGAGCAAGGGTTCCACTCATGTTGCTGGGAATTCTTTTCCTGGCATCACTTTCTGCCTCATTTGCCACTTCACTCCGGGAGGAGGAAGAGAGCCAAGATAACCCGTTCTACTTCAACTCTGACAACTCCTGGAACACTCTATTCAAAAACCAATATGGTCACATTCGTGTCCTCCAGAGGTTCGACCAACAATCCAAACGACTTCAGAATCTTGAAGACTACCGTCTTGTGGAGTTCAGGTCCAAACCCGAAACCCTCCTTCTTCCTCAGCAGGCTGATGCTGAGTTACTCCTAGTTGTCCGTAGTGGGAGCGCCATACTCGTCTTGGTGAAACCTGATG…	Chr07	5028413 - 5030425	Nodari et al. 1993a
D1090	RTCRAACATAAATTAGGATCATTTCCAAAAAGAAAAAAAAAAGTGAGATGGTGGAATTAAGAAACTGAGTTCATGTTCAGATYATCCTTAAATTTTACTAATGATGGAGCTTATGATTGCTTCCAGCTTACTAAACCGAAGCAGCTTCTATCAAGAACAACTTGAAGAAAGAGATATGAAGAAGCTATATATTAGTGACAACAAGACAACACCATAAAWTTCCTAGCTAAGTGCAAAAAAAGTGAGATGGGGGAATTAAGAAACTGAGTTCATGTTCAGAWTATCCTTAAATTTTACTAATGATGGAGCTTTATGATTGCTTCCAGCTTACTAAACCGAAGCAGATTCTATCAAGAACAACTTGAAGAAAGAGATATCAAGAAGCTATATATTAGTGAC…	Chr09	6244241 - 6244862	Nodari et al. 1993a
Ch	GCTTGCGTGCAGGTCGCGGATCCCCAGCTTTTGCATTTCCTCGAGGTGGTAATAAGATATGCTTAAATGGAAAAATAATATGCAGGTCCTTAGCAGCGATACTGTGTTTTCTGTTCCCATGGCGGATACATACAATCTTCTTGGGGTTGACTCAAAAGACATAATTACATTGGAGAAGTATTTGCAAGACTACTTCAGTAACATATTAAAGAAATTGAAGGATCTCAAGGCCCAGTCAAAGCAAACGGATATTTACTTCTGAAACATTATTTGTAATATAAAACCAGTTAAAAGATGTAGATATTTAGAAGTCTCTTTGACATTTATATATTTTTTTTCAATTTTTTTCCGGTTGGTTGGTGTACCTAAGAAAGTTGAGGATTTACCATAAAATTCAAA…	Chr09	17968050 - 17972729	Broglie et al. 1985
