# Supplementary material for: Common bean resistance to Xanthomonas is associated with upregulation of the salicylic acid pathway and downregulation of photosynthesis
Source: BMC Genomics. 2020 Aug 18;21:566. doi: 10.1186/s12864-020-06972-6 (PMC7437933; doi:10.1186/s12864-020-06972-6)
Supplement: Supplementary file 16 — Additional file 16: Table S12. Results of the enrichment tests according to the core, BAT93-specific or JaloEEP558-specific transcriptome and according to different log2FC threshold. [file 12864_2020_6972_MOESM16_ESM.xlsx]

## Sheet: Feuil2
Table S12 - Results of the enrichment tests according to the core, BAT93-specific or JaloEEP558-specific transcriptome and according to different log2FC threshold.
Enrichment tests were performed using the Parametric Analysis of Gene set Enrichment (PAGE) analysis on AgriGO v2 (http://systemsbiology.cau.edu.cn/agriGOv2, Tian et al. 2017).
GO terms were considered enriched when comprising a minimum of 10 genes and presenting a False Discovery Rate (FDR) below 0.05.
Enriched GO terms were then summarized using REVIGO (http://revigo.irb.hr, Supek et al. 2011). For each GO term, number of induced and repressed DEGs are indicated in red and blue respectively.
Numbers of upreguated (+) or downregulated (-) genes are indicated.
Full references :
Supek F, Bošnjak M, Škunca N, Šmuc T. Revigo summarizes and visualizes long lists of gene ontology terms. PLoS One. 2011;6:e21800.
Tian T, Liu Y, Yan H, You Q, Yi X, Du Z, et al. AgriGO v2.0: A GO analysis toolkit for the agricultural community, 2017 update. Nucleic Acids Res. 2017;45:W122–9
GO terms	Desccription	Core									BAT93 specific									JaloEEP558 specific
		|log2FC| > 1			|log2FC| > 1,5			|log2FC| > 2			|log2FC| > 1			|log2FC| > 1,5			|log2FC| > 2			|log2FC| > 1			|log2FC| > 1,5			|log2FC| > 2
		Number of DEGs		Log2FC mean	Number of DEGs		Log2FC mean	Number of DEGs		Log2FC mean	Number of DEGs		Log2FC mean	Number of DEGs		Log2FC mean	Number of DEGs		Log2FC mean	Number of DEGs		Log2FC mean	Number of DEGs		Log2FC mean	Number of DEGs		Log2FC mean		Scale
		+	-	Log2FC mean	+	-	Log2FC mean	+	-	Log2FC mean	+	-	Log2FC mean	+	-	Log2FC mean	+	-	Log2FC mean	+	-	Log2FC mean	+	-	Log2FC mean	+	-	Log2FC mean
GO:0065007	biological regulation	123	73	0.87	85	42	1.3	#N/A	#N/A	#N/A	50	64	-0.47	#N/A	#N/A	#N/A	29	37	-0.49	160	119	4.4	127	101	0.63	103	72	1		-2
GO:0050794	regulation of cellular process	120	62	1	83	32	1.6	48	22	1.7	49	58	-0.3	28	47	-0.64	27	31	-0.24	#N/A	#N/A	#N/A	#N/A	#N/A	#N/A	#N/A	#N/A	#N/A		-1
GO:0010467	gene expression	107	72	0.76	70	36	1.3	42	21	1.7	#N/A	#N/A	#N/A	#N/A	#N/A	#N/A	#N/A	#N/A	#N/A	149	140	3.2	115	94	0.6	88	59	1.1		0
GO:0015979	photosynthesis	0	15	-2.3	0	10	-2.7	#N/A	#N/A	#N/A	1	34	-2.6	0	26	-3.2	0	22	-3.5	#N/A	#N/A	#N/A	#N/A	#N/A	#N/A	#N/A	#N/A	#N/A		1
GO:0019684	photosynthesis, light reaction	#N/A	#N/A	#N/A	#N/A	#N/A	#N/A	#N/A	#N/A	#N/A	0	15	-3.7	0	15	-3.7	0	15	-3.7	#N/A	#N/A	#N/A	#N/A	#N/A	#N/A	#N/A	#N/A	#N/A		2
GO:0044238	primary metabolism	265	338	-0.14	#N/A	#N/A	#N/A	#N/A	#N/A	#N/A	#N/A	#N/A	#N/A	#N/A	#N/A	#N/A	#N/A	#N/A	#N/A	375	543	-2.6	286	445	-0.46	218	315	-0.45
GO:0008152	metabolic process	352	507	-0.31	229	284	-0.15	152	174	0.0026	#N/A	#N/A	#N/A	#N/A	#N/A	#N/A	#N/A	#N/A	#N/A	511	730	-2.8	399	606	-0.43	301	442	-0.48
GO:0006464	protein modification process	#N/A	#N/A	#N/A	#N/A	#N/A	#N/A	#N/A	#N/A	#N/A	#N/A	#N/A	#N/A	#N/A	#N/A	#N/A	#N/A	#N/A	#N/A	#N/A	#N/A	#N/A	67	155	-1.1	#N/A	#N/A	#N/A
GO:0043687	post-translational modification	57	109	-0.65	35	60	-0.52	#N/A	#N/A	#N/A	#N/A	#N/A	#N/A	#N/A	#N/A	#N/A	#N/A	#N/A	#N/A	87	156	-3.7	65	145	-1.1	48	115	-1.4
GO:0043412	macromolecule modification	61	113	-0.63	38	61	-0.47	#N/A	#N/A	#N/A	#N/A	#N/A	#N/A	#N/A	#N/A	#N/A	#N/A	#N/A	#N/A	96	178	-4	67	157	-1.1	48	119	-1.4
GO:0006793	phosphorus metabolism	59	99	-0.52	#N/A	#N/A	#N/A	#N/A	#N/A	#N/A	#N/A	#N/A	#N/A	#N/A	#N/A	#N/A	#N/A	#N/A	#N/A	83	155	-4	66	139	-1	46	108	-1.4
GO:0006796	phosphate-containing compound metabolic process	#N/A	#N/A	#N/A	#N/A	#N/A	#N/A	#N/A	#N/A	#N/A	#N/A	#N/A	#N/A	#N/A	#N/A	#N/A	#N/A	#N/A	#N/A	83	155	-4	#N/A	#N/A	#N/A	46	108	-1.4
GO:0008037	cell recognition	1	11	-1.9	#N/A	#N/A	#N/A	#N/A	#N/A	#N/A	#N/A	#N/A	#N/A	#N/A	#N/A	#N/A	#N/A	#N/A	#N/A	1	17	-4.1	2	21	-2.4	1	18	-2.8
GO:0009856	pollination	1	11	-1.9	#N/A	#N/A	#N/A	#N/A	#N/A	#N/A	#N/A	#N/A	#N/A	#N/A	#N/A	#N/A	#N/A	#N/A	#N/A	1	17	-4.1	2	21	-2.4	1	18	-2.8
GO:0000003	reproduction	1	11	-1.9	#N/A	#N/A	#N/A	#N/A	#N/A	#N/A	#N/A	#N/A	#N/A	#N/A	#N/A	#N/A	#N/A	#N/A	#N/A	1	17	-4.1	2	21	-2.4	1	18	-2.8
GO:0051704	multi-organism process	#N/A	#N/A	#N/A	#N/A	#N/A	#N/A	#N/A	#N/A	#N/A	#N/A	#N/A	#N/A	#N/A	#N/A	#N/A	#N/A	#N/A	#N/A	1	17	-4.1	2	21	-2.4	2	18	-2.5
GO:0023052	signaling	#N/A	#N/A	#N/A	17	4	2	#N/A	#N/A	#N/A	14	8	0.35	8	6	0.22	8	3	1.1	36	53	-2	23	50	-1	12	38	-1.5
GO:0019538	protein metabolism	87	174	-0.66	50	94	-0.62	37	52	-0.29	#N/A	#N/A	#N/A	#N/A	#N/A	#N/A	#N/A	#N/A	#N/A	138	272	-4.6	102	212	-0.93	67	151	-1.3
GO:0044267	cellular protein metabolic process	76	142	-0.58	#N/A	#N/A	#N/A	#N/A	#N/A	#N/A	#N/A	#N/A	#N/A	#N/A	#N/A	#N/A	#N/A	#N/A	#N/A	119	232	-4	#N/A	#N/A	#N/A	55	128	-1.3
GO:0009059	macromolecule synthesis	115	84	0.65	77	43	1.1	#N/A	#N/A	#N/A	#N/A	#N/A	#N/A	26	45	-0.67	#N/A	#N/A	#N/A	#N/A	#N/A	#N/A	#N/A	#N/A	#N/A	#N/A	#N/A	#N/A
GO:0055114	oxidation-reduction process	57	99	-0.56	40	60	-0.51	29	41	-0.47	#N/A	#N/A	#N/A	#N/A	#N/A	#N/A	#N/A	#N/A	#N/A	#N/A	#N/A	#N/A	#N/A	#N/A	#N/A	#N/A	#N/A	#N/A
GO:0051179	localization	38	86	-0.71	20	49	-0.87	#N/A	#N/A	#N/A	#N/A	#N/A	#N/A	#N/A	#N/A	#N/A	#N/A	#N/A	#N/A	79	115	-2.4	53	98	-0.78	38	77	-1.1
GO:0006810	transport	37	85	-0.73	20	49	-0.87	#N/A	#N/A	#N/A	#N/A	#N/A	#N/A	#N/A	#N/A	#N/A	#N/A	#N/A	#N/A	#N/A	#N/A	#N/A	#N/A	#N/A	#N/A	#N/A	#N/A	#N/A
GO:0006950	response to stress	17	30	-0.82	6	13	-1.5	3	10	-2	#N/A	#N/A	#N/A	#N/A	#N/A	#N/A	#N/A	#N/A	#N/A	#N/A	#N/A	#N/A	#N/A	#N/A	#N/A	#N/A	#N/A	#N/A
GO:0034641	cellular nitrogen compound metabolic process	9	32	-0.83	#N/A	#N/A	#N/A	#N/A	#N/A	#N/A	#N/A	#N/A	#N/A	#N/A	#N/A	#N/A	#N/A	#N/A	#N/A	#N/A	#N/A	#N/A	#N/A	#N/A	#N/A	#N/A	#N/A	#N/A
GO:0050896	response to stimulus	21	44	-0.93	10	19	-1.2	7	15	-1.4	#N/A	#N/A	#N/A	#N/A	#N/A	#N/A	#N/A	#N/A	#N/A	#N/A	#N/A	#N/A	#N/A	#N/A	#N/A	#N/A	#N/A	#N/A
GO:0042221	response to chemical	5	16	-1.6	3	10	-1.8	3	9	-1.8	#N/A	#N/A	#N/A	#N/A	#N/A	#N/A	#N/A	#N/A	#N/A	#N/A	#N/A	#N/A	#N/A	#N/A	#N/A	#N/A	#N/A	#N/A
GO:0006979	response to oxidative stress	2	9	-1.9	#N/A	#N/A	#N/A	#N/A	#N/A	#N/A	#N/A	#N/A	#N/A	#N/A	#N/A	#N/A	#N/A	#N/A	#N/A	#N/A	#N/A	#N/A	#N/A	#N/A	#N/A	#N/A	#N/A	#N/A
GO:0006952	defense response	#N/A	#N/A	#N/A	#N/A	#N/A	#N/A	#N/A	#N/A	#N/A	#N/A	#N/A	#N/A	#N/A	#N/A	#N/A	#N/A	#N/A	#N/A	3	16	-2.2	3	13	-1.6	#N/A	#N/A	#N/A
GO:0016051	carbohydrate biosynthetic process	#N/A	#N/A	#N/A	#N/A	#N/A	#N/A	#N/A	#N/A	#N/A	7	5	0.5	#N/A	#N/A	#N/A	#N/A	#N/A	#N/A	#N/A	#N/A	#N/A	#N/A	#N/A	#N/A	#N/A	#N/A	#N/A
GO:0006139	nucleobase-containing compound metabolism	#N/A	#N/A	#N/A	#N/A	#N/A	#N/A	45	22	1.7	44	68	-0.44	26	50	-0.69	22	35	-0.62	#N/A	#N/A	#N/A	#N/A	#N/A	#N/A	#N/A	#N/A	#N/A
GO:0006807	nitrogen compound metabolism	#N/A	#N/A	#N/A	84	48	1.1	49	26	1.6	47	84	-0.53	29	60	-0.73	25	42	-0.67	178	180	2.3	#N/A	#N/A	#N/A	104	105	0.41
GO:0006091	metabolic energy generation	#N/A	#N/A	#N/A	#N/A	#N/A	#N/A	#N/A	#N/A	#N/A	0	25	-3.1	0	22	-3.4	0	18	-3.8	#N/A	#N/A	#N/A	#N/A	#N/A	#N/A	#N/A	#N/A	#N/A
GO:0009058	biosynthetic process	#N/A	#N/A	#N/A	96	62	0.95	#N/A	#N/A	#N/A	56	107	-0.54	37	71	-0.68	28	50	-0.7	#N/A	#N/A	#N/A	#N/A	#N/A	#N/A	#N/A	#N/A	#N/A
GO:0044249	cellular synthesis	#N/A	#N/A	#N/A	#N/A	#N/A	#N/A	#N/A	#N/A	#N/A	52	88	-0.46	34	60	-0.61	27	40	-0.54	#N/A	#N/A	#N/A	#N/A	#N/A	#N/A	#N/A	#N/A	#N/A
GO:0006857	oligopeptide transport	#N/A	#N/A	#N/A	#N/A	#N/A	#N/A	#N/A	#N/A	#N/A	0	14	-3.4	0	12	-3.7	0	11	-3.9	#N/A	#N/A	#N/A	#N/A	#N/A	#N/A	#N/A	#N/A	#N/A
GO:0006355	regulation of transcription, DNA-templated	#N/A	#N/A	#N/A	#N/A	#N/A	#N/A	#N/A	#N/A	#N/A	#N/A	#N/A	#N/A	#N/A	#N/A	#N/A	#N/A	#N/A	#N/A	114	75	4.8	100	70	0.84	82	49	1.3
GO:0022607	cellular component assembly	#N/A	#N/A	#N/A	#N/A	#N/A	#N/A	#N/A	#N/A	#N/A	#N/A	#N/A	#N/A	#N/A	#N/A	#N/A	#N/A	#N/A	#N/A	20	3	2.2	#N/A	#N/A	#N/A	#N/A	#N/A	#N/A
GO:0044281	small molecule metabolism	#N/A	#N/A	#N/A	#N/A	#N/A	#N/A	#N/A	#N/A	#N/A	#N/A	#N/A	#N/A	#N/A	#N/A	#N/A	#N/A	#N/A	#N/A	49	89	-2.1	29	79	-0.94	#N/A	#N/A	#N/A
GO:0009987	cellular process	#N/A	#N/A	#N/A	#N/A	#N/A	#N/A	#N/A	#N/A	#N/A	#N/A	#N/A	#N/A	#N/A	#N/A	#N/A	#N/A	#N/A	#N/A	458	616	-2.4	323	501	-0.47	235	355	-0.49
GO:0007154	cell communication	#N/A	#N/A	#N/A	#N/A	#N/A	#N/A	#N/A	#N/A	#N/A	#N/A	#N/A	#N/A	#N/A	#N/A	#N/A	#N/A	#N/A	#N/A	11	20	-2.5	5	24	-1.9	1	18	-2.8
GO:0006629	lipid metabolism	#N/A	#N/A	#N/A	#N/A	#N/A	#N/A	6	18	-1.6	#N/A	#N/A	#N/A	#N/A	#N/A	#N/A	#N/A	#N/A	#N/A	28	50	-2.8	22	42	-1	#N/A	#N/A	#N/A
GO:0032501	multicellular organismal process	#N/A	#N/A	#N/A	#N/A	#N/A	#N/A	#N/A	#N/A	#N/A	#N/A	#N/A	#N/A	#N/A	#N/A	#N/A	#N/A	#N/A	#N/A	3	18	-3	4	21	-1.8	2	18	-2.2
GO:0055085	transmembrane transport	#N/A	#N/A	#N/A	#N/A	#N/A	#N/A	#N/A	#N/A	#N/A	#N/A	#N/A	#N/A	#N/A	#N/A	#N/A	#N/A	#N/A	#N/A	31	64	-3.4	22	61	-1.3	18	49	-1.5
GO:0012501	programmed cell death	#N/A	#N/A	#N/A	#N/A	#N/A	#N/A	#N/A	#N/A	#N/A	#N/A	#N/A	#N/A	#N/A	#N/A	#N/A	#N/A	#N/A	#N/A	1	34	-5.3	2	30	-2.5	1	24	-2.9
GO:0008219	cell death	#N/A	#N/A	#N/A	#N/A	#N/A	#N/A	#N/A	#N/A	#N/A	#N/A	#N/A	#N/A	#N/A	#N/A	#N/A	#N/A	#N/A	#N/A	1	36	-5.7	2	32	-2.6	1	28	-3.1
GO:0006468	protein phosphorylation	#N/A	#N/A	#N/A	31	55	-0.61	#N/A	#N/A	#N/A	#N/A	#N/A	#N/A	#N/A	#N/A	#N/A	4	34	-3	#N/A	#N/A	#N/A	#N/A	#N/A	#N/A	#N/A	#N/A	#N/A
GO:0006508	proteolysis	#N/A	#N/A	#N/A	7	22	-1.3	6	15	-1.3	#N/A	#N/A	#N/A	#N/A	#N/A	#N/A	#N/A	#N/A	#N/A	#N/A	#N/A	#N/A	#N/A	#N/A	#N/A	#N/A	#N/A	#N/A
GO:0019752	carboxylic acid metabolism	#N/A	#N/A	#N/A	#N/A	#N/A	#N/A	#N/A	#N/A	#N/A	#N/A	#N/A	#N/A	#N/A	#N/A	#N/A	#N/A	#N/A	#N/A	#N/A	#N/A	#N/A	14	43	-1.1	#N/A	#N/A	#N/A
GO:0046483	heterocycle metabolism	#N/A	#N/A	#N/A	#N/A	#N/A	#N/A	#N/A	#N/A	#N/A	#N/A	#N/A	#N/A	#N/A	#N/A	#N/A	#N/A	#N/A	#N/A	#N/A	#N/A	#N/A	3	19	-1.5	#N/A	#N/A	#N/A
GO:0009308	amine metabolism	#N/A	#N/A	#N/A	#N/A	#N/A	#N/A	#N/A	#N/A	#N/A	#N/A	#N/A	#N/A	#N/A	#N/A	#N/A	#N/A	#N/A	#N/A	#N/A	#N/A	#N/A	9	36	-1.5	7	27	-1.5
GO:0009309	amine biosynthesis	#N/A	#N/A	#N/A	#N/A	#N/A	#N/A	#N/A	#N/A	#N/A	#N/A	#N/A	#N/A	#N/A	#N/A	#N/A	#N/A	#N/A	#N/A	#N/A	#N/A	#N/A	3	17	-1.8	1	14	-2.2
GO:0006520	cellular amino acid metabolic process	#N/A	#N/A	#N/A	#N/A	#N/A	#N/A	#N/A	#N/A	#N/A	#N/A	#N/A	#N/A	#N/A	#N/A	#N/A	#N/A	#N/A	#N/A	#N/A	#N/A	#N/A	#N/A	#N/A	#N/A	7	26	-1.4
