# Supplementary material for: Common bean resistance to Xanthomonas is associated with upregulation of the salicylic acid pathway and downregulation of photosynthesis
Source: BMC Genomics. 2020 Aug 18;21:566. doi: 10.1186/s12864-020-06972-6 (PMC7437933; doi:10.1186/s12864-020-06972-6)
Supplement: Supplementary file 17 — Additional file 17: Table S13. Primers used for RT-qPCR assays. [file 12864_2020_6972_MOESM17_ESM.xlsx]

## Sheet: Feuil1
Table S13 - Primers used for RT-qPCR assays.
Gene Name	Gene ID G19833	Gene ID BAT93	Gene ID JaloEEP558	Gene ID A.Thaliana	Annotation	Forward	Reverse	Amplification lenght (bp)
ORA47	Phvul.009G084400	PVBAT9302091g0198891	PVJaloEEP55809698g0311711	AT1G74930	Integrase-type DNA-binding superfamily protein	CCACTGCCTCGTCATGTTCT	CGGGAAAAACTTCGTTGGAGT	120
LHCB2	Phvul.008G285100	PVBAT9301994g0195221	PVJaloEEP55802929g0242041	AT2G05100	photosystem II light harvesting complex gene 2.1	CAACCTGAACAGCCCAGATGG	TGAGGCAGTGTGGTTCAAGG	119
OFP7	Phvul.009G057100	PVBAT9300935g0136301	PVJaloEEP55800095g0038491	AT2G18500	ovate family protein 7	CGTCCTGACAAATCTCGTCGGA	ATGTGCCGTGACAAGGACCC	166
APR3	Phvul.003G079800	PVBAT9312175g0315261	PVJaloEEP55811095g0315931	AT4G21990	APS reductase 3	CTCGACCCGTCAACTTTGCATAC	TGCCTCACCTCTTCAAATCATGG	119
HSP17.6II	Phvul.001G039700	PVBAT9308337g0299221	PVJaloEEP55801978g0210011	AT5G12020	17.6 kDa class II heat shock protein	TGTCTTGTCCCCTGCACCTTC	CAGAGTGATGGGTTTGGAGTCTC	85
HIPP09	Phvul.009G038800	PVBAT9308714g0301341	PVJaloEEP55802047g0212881	AT5G24580	Heavy metal transport/detoxification superfamily protein	AGCAGCTCAAACGGAAGATACTC	GTCCACTAGCCTGTTTGCATCC	113
ATHSP23.6-MITO	Phvul.011G016200	PVBAT9300212g0059071	PVJaloEEP55800329g0085071	AT4G25200	mitochondrion-localized small heat shock protein 23.6	GCGCTCCTTGTTATGTTAAGATTGG	CTTAGGCAAAATGATCTTCAGTACACC	104
PNP-A	Phvul.009G094000	PVBAT9300922g0135071	PVJaloEEP55801009g0157201	AT2G18660	plant natriuretic peptide A	ACAAGTGAGCCTAGTTATGGGAG	CGCTATTTCCACCGCAAGCAG	86
AIL1	Phvul.010G130200	PVBAT9300896g0133221	PVJaloEEP55800070g0030021	AT1G72570	Integrase-type DNA-binding superfamily protein	TGTGTGTTGCTGACTCCTTCAC	GTAGCAGCCCAAAAAGTCCTC	120
ENODL18	Phvul.008G074200	PVBAT9300962g0138521	PVJaloEEP55800041g0019281	AT1G08500	early nodulin-like protein 18	TGCAGTTCAGATAGGTCGTCTTG	CTCCACCACCAACATACCCG	143
ARR9	Phvul.001G125800	PVBAT9301210g0155301	PVJaloEEP55803280g0250741	AT3G57040	response regulator 9	CTGTCAGTCTCAGGTGAAAGCC	CAGCCAGAGTCAGAGTCAAAGC	119
EF1-α	Phvul.004G060000	PVBAT9301326g0162361	PVJaloEEP55800402g0096651	AT1G07920	GTP binding Elongation factor Tu family protein	CAAGGATCTCAAGCGTGGTTTCG	TGGGAGGTGTGGCAATCAAGC	150
Act11	Phvul.008G011000	PVBAT9302328g0208111	PVJaloEEP55800008g0005041	AT3G12110	actin-11	TGCATACGTTGGTGATGAGG	AGCCTTGGGGTTAAGAGGAG	190
IDE	Phvul.001G133200	PVBAT9303034g0230201	PVJaloEEP55803273g0250661	AT2G41790	Insulinase (Peptidase family M16) family protein	GCAACCAACCTTTCATCAGC	AGAAATGCCTCAACCCTTTG	156
